# Supplementary material for: Molecular Characterization of a Clade 2.3.4.4b H5N1 High Pathogenicity Avian Influenza Virus from a 2022 Outbreak in Layer Chickens in the Philippines
Source: Pathogens. 2024 Sep 28;13(10):844. doi: 10.3390/pathogens13100844 (PMC11510588; doi:10.3390/pathogens13100844)
Supplement: Supplementary file 1 [file pathogens-13-00844-s001.zip]

Archive with 12 entries (12 files):
- Supplementary Figure S1 Phylogeny of all segments.pdf
- Supplementary Table S1 Read counts and coverage.pdf
- Supplementary Table S10-gisaid_acknowledge_table-7-MP v3.xls
- Supplementary Table S11-gisaid_acknowledge_table-8-NS v3.xls
- Supplementary Table S2 Molecular markers.pdf
- Supplementary Table S3 isolate_id_accession_references.xlsx
- Supplementary Table S4-gisaid_acknowledge_table-1-PB2 v3.xls
- Supplementary Table S5-gisaid_acknowledge_table-2-PB1 v3.xls
- Supplementary Table S6-gisaid_acknowledge_table-3-PA v3.xls
- Supplementary Table S7-gisaid_acknowledge_table-4-HA v3.xls
- Supplementary Table S8-gisaid_acknowledge_table-5-NP v3.xls
- Supplementary Table S9-gisaid_acknowledge_table-6-NA v3.xls
