# Supplementary material for: Molecular Characterization of a Clade 2.3.4.4b H5N1 High Pathogenicity Avian Influenza Virus from a 2022 Outbreak in Layer Chickens in the Philippines
Source: Pathogens. 2024 Sep 28;13(10):844. doi: 10.3390/pathogens13100844 (PMC11510588; doi:10.3390/pathogens13100844)
Supplement: Supplementary file 1 [file pathogens-13-00844-s001.zip › Supplementary Table S10-gisaid_acknowledge_table-7-MP v3.xls]

## Sheet: Acknowledge Table
We gratefully acknowledge the authors, originating and submitting laboratories of the sequences from GISAID’s EpiFlu™ Database on which this research is based. The list is detailed below.
All submitters of data may be contacted directly via www.gisaid.org
Segment ID	Segment	Country	Collection date	Isolate-ID	Isolate name	Originating Lab	Submitting Lab	Authors
EPI2028688	MP	Greece	2022-Mar-10	EPI_ISL_12471661	A/pelican/Greece/64_SP_22VIR3126-7/2022	Thessalonica Veterinary Centre (TVC)	Istituto Zooprofilattico Sperimentale delle Venezie	Georgiades, G.; Ragias, B.; Gkolia, A.; Anthopoulou, E.; Barbierato, G.; Zecchin, B.; Fusaro, A.; Schivo, A.; Salviato, A.; Palumbo, E.; Giussani, E.; Monne, I.; Terregino, C.
EPI168067	MP	Hong Kong (SAR)	2008-Jan-01	EPI_ISL_25702	A/peregrine falcon/Hong Kong/2142/2008
EPI646033	MP	China	2014-Feb-15	EPI_ISL_196592	A/goose/Jiangsu/WX202/2014	Beijing Institute of Microbiology and Epidemiology	Beijing Institute of Microbiology and Epidemiology
EPI2695516	MP	Malaysia	2018-Aug-28	EPI_ISL_18119931	A/barnacle goose/Malaysia/VRI-6728/2018			Leow,B.L., Shohaimi,S.A., Mohd Yusop,F.F., Sidik,M.R.; Mohd Saeid,F.H.
EPI2376532	MP	China	2019-Jan-20	EPI_ISL_16840597	A/Goose/China/32/2019			Khadke,S.K.; Yeo,S.J.; Poo,H.; Yang,J.; Huibin,L.; Mok,C.K.; Park,H.
EPI1824105	MP	China	2017-Oct-26	EPI_ISL_697209	A/goose/Fujian/10.26_FZHX0005-O/2017			Bi,Y.; Li,J.; Li,S.; Fu,G.; Jin,T.; Zhang,C.; Yang,Y.; Ma,Z.; Tian,W.; Xiao,S.; Li,L.; Yin,R.; Zhang,Y.; Wang,L.; Qin,Y.; Yao,Z.; Meng,F.; Hu,D.; Li,D.; Wong,G.; Liu,F.; Lv,N.; Fu,L.; Peng,Y.; Ma,J.; Sharshov,K.; Shestopalov,A.; Gulyaeva,M.; Gao,G.F.; Chen,J.; Shi,Y.; Liu,W.J.; Chu,D.; Huang,Y.; Liu,Y.; Liu,L.; Chen,Q.; Shi,W.
EPI1303289	MP	China	2015-May-16	EPI_ISL_328187	A/goose/China/G711/2015			Peng,C.
EPI960352	MP	China	2012-Apr-27	EPI_ISL_256107	A/goose/Jiangsu/JD564/2012			Shi,H.; Yang,X.; Zhu,R.
EPI531637	MP	China	2009-May-15	EPI_ISL_162561	A/goose/Guangxi/020G/2009			Liu,T.T.; Xie,Z.X.; Xie,L.J.; Xie,Z.Q.; Deng,X.W.; Liu,J.B.; Luo,S.S.; Fan,Q.; Pang,Y.S.
EPI268408	MP	China	2002-Jan-01	EPI_ISL_76381	A/goose/Shantou/756/2002			Huang,K.; Bahl,J.; Fan,X.; Vijaykrishna,D.; Cheung,C.; Webby,R.J.; Webster,R.G.; Chen,H.; Smith,G.J.D.; Peiris,M.J.S.; Guan,Y.
EPI89279	MP	Hong Kong (SAR)	1976-Nov-11	EPI_ISL_8926	A/goose/HK/10/1976
EPI10361	MP	Hong Kong (SAR)	2001-Jan-01	EPI_ISL_2266	A/Goose/Hong Kong/ww100/01
EPI5791	MP	China	1996-Jan-01	EPI_ISL_1254	A/Goose/Guangdong/1/96
EPI439798	MP	Korea, Republic of	2007-Dec-14	EPI_ISL_138844	A/white-fronted goose/Korea/20-36/2007			Lee,D.-H.; Song,C.-S.
EPI2395518	MP	Korea, Republic of	2019-Nov-27	EPI_ISL_16886946	A/Anser fabalis/South Korea/50/2019			Cho,A.Y.; Lee,D.-H.
EPI1144104	MP	China	2016-May-14	EPI_ISL_292177	A/Bar-headed Goose/Qinghai/A20/2016	Wuhan Institute of Virology, CAS	Wuhan Institute of Virology
EPI669755	MP	China	2015-Jul-14	EPI_ISL_200998	A/Bar-headed Goose/Qinghai/BTY2/2015_H5N1	State Key Laboratory of Virology and Wuhan Institute of Virology, Chinese Academy of Sciences	Institute of Microbiology, Chinese Academy of Sciences	Jianjun, Chen
EPI845666	MP	Hong Kong (SAR)	1999-Jan-01	EPI_ISL_235755	A/guineafowl/Hong Kong/WF10_CIP046_RGAO032/1999
EPI845623	MP	Hong Kong (SAR)	1999-Jan-01	EPI_ISL_235755	A/guineafowl/Hong Kong/WF10_CIP046_RGAO032/1999
EPI845585	MP	Hong Kong (SAR)	1999-Jan-01	EPI_ISL_235755	A/guineafowl/Hong Kong/WF10_CIP046_RGAO032/1999
EPI2181378	MP	China	2021-Oct-10	EPI_ISL_15052970	A/gull/Shandong/W1359/2021	College of Agronomy, Liaocheng University	Liaocheng University
EPI2665428	MP	Korea, Republic of	2021-Feb-04	EPI_ISL_18059682	A/gull/South Korea/GNU54/2021			Flores,R.A., Kim,W., Cammayo,P.L.T., Nguyen,B.T., Villavicencio,A.G.M., Lee,S.; Min,W.
EPI229938	MP	Mongolia	2006-Sep-08	EPI_ISL_65834	A/black headed gull/Mongolia/1756/2006			Spackman,E.; Swayne,D.E.; Gilbert,M.; Joly,D.O.; Karesh,W.B.; Suarez,D.L.; Sodnomdarjaa,R.; Dulam,P.; Cardona,C.
EPI1353411	MP	Mongolia	2017-May-31	EPI_ISL_337414	A/herring gull/Uvs-Nuur Lake/56/2017	National Institute of Animal Health	National Institute of Animal Health	Yoshida,E.
EPI1243498	MP	Georgia	2017-Dec-27	EPI_ISL_312376	A/Armenian Gull/Republic of Georgia/4/2017	National Center for Disease Control and Public Health, Georgia	Erasmus Medical Center	Poen, MJ; Bestebroer, TH; Machablishvili, A; Ninua,L; Chkhaidze, M; Vuong, O; Scheuer, RD; Fouchier, RAM; Lewis, NS
EPI1010709	MP	Georgia	2011-Oct-28	EPI_ISL_138695	A/yellow-legged gull/Georgia/1/2011			Lewis,N.S.; Javakhishvili,Z.; Russell,C.A.; Machablishvili,A.; Lexmond,P.; Verhagen,J.H.; Vuong,O.; Onashvili,T.; Donduashvili,M.; Smith,D.J.; Fouchier,R.A.; Fouchier,R.A.M.
EPI617763	MP	Georgia	2012-Jan-02	EPI_ISL_189715	A/black-headed gull/Republic of Georgia/8/2012			Wentworth,D.E.; Halpin,R.A.; Lin,X.; Simenauer,A.; Akopov,A.; Mohan,M.; Fedorova,N.; Tsitrin,T.; Puri,V.; Stockwell,T.; Amedeo,P.; Bishop,B.; Gupta,N.; Hoover,J.; Katzel,D.; Schobel,S.; Shrivastava,S.; Thovarai,V.; Bao,Y.; Sanders,R.; Zhdanov,S.; Kiryutin,B.; Lipman,D.J.; Tatusova,T.; Fouchier,R.A.M.
EPI1898095	MP	China	2014-Dec-20	EPI_ISL_4063436	A/ostrich/Yunnan/438/2014			Yin,Y.; Xu,S.; Wang,J.; Zhang,Y.; Bi,Y.; Wang,D.; Liu,L.; Fan,D.; Liu,H.; Wang,S.; Luo,N.; Yang,Z.
EPI470973	MP	Bangladesh	2009-Jan-01	EPI_ISL_146732	A/quail/Bangladesh/907/2009
EPI466485	MP	China	2013-Apr-06	EPI_ISL_145392	A/quail/Jiangsu/WX3/2013	Yangzhou University	Chinese Academy of Sciences	Daxin, P
EPI610282	MP	China	2010-May-10	EPI_ISL_188534	A/Chinese francolin/Guangxi/B7/2010			Peng,Y.; Xie,Z.; Liu,J.; Pang,Y.; Xie,L.; Luo,S.; Fan,Q.
EPI2642638	MP	China	2021-Nov-09	EPI_ISL_18012466	A/pheasant/Hebei/B02/2021	College of Life and Sciences, Hebei Agricultural University	National Forestry and Grassland Administration
EPI775044	MP	Vietnam	2013-Feb-04	EPI_ISL_224902	A/pheasant/TienGiang/0025/2013			Cao,B.V.; Le Ha,T.D.; Mai,V.N.; Dang Trinh,M.A.; Le Phan,K.N.; Vo Tran,N.T.; Hoang,T.
EPI1120583	MP	Japan	1977-Jan-01	EPI_ISL_288007	A/budgerigar/Aichi/1/77	National Institute of Animal Health	National Institute of Animal Health	Y,Uchida
EPI393204	MP	China	2012-Jan-05	EPI_ISL_128297	A/egret/Hunan/1/2012			Wang,B.; Chen,Q.; Chen,Z.
EPI315038	MP	Japan	2006-Sep-09	EPI_ISL_89549	A/rufous-necked stint/Japan/6KS0261/2006			Bui,V.N.; Ogawa,H.; Xininigen; Karibe,K.; Matsuo,K.; Yoden,S.; Haneda,H.; Yamamoto,Y.; Nakamura,K.; Saito,K.; Watanabe,Y.; Runstadler,J.A.; Huettmann,F.; Happ,G.M.; Imai,K.
EPI266225	MP	Japan	2009-Feb-01	EPI_ISL_75883	A/quail/Aichi/1/2009			Uchida,Y.; Mase,M.; Yasuaki,H.; Takehiko,S.
EPI259009	MP	China	2009-May-15	EPI_ISL_75197	A/great crested-grebe/Qinghai/1/2009			Li,Y.; Liu,L.; Zhang,Y.; Duan,Z.; Tian,G.; Zeng,X.; Shi,J.; Zhang,L.; Chen,H.
EPI120940	MP	China	2004-Jan-01	EPI_ISL_12975	A/quail/Shantou/7103/2004
EPI113690	MP	China	2002-Jan-01	EPI_ISL_11296	A/quail/Shantou/786/2002
EPI82214	MP	China	2004-Jan-01	EPI_ISL_4539	A/tree sparrow/Henan/1/2004
EPI130186	MP	Japan	1977-Jan-01	EPI_ISL_3259	A/budgerigar/Hokkaido/1/1977
EPI2600877	MP	China	2019-Nov-09	EPI_ISL_17811775	A/Common Teal/Shanghai/NH19848/2019(H4N2)	East China Normal University	East China Normal University (ECNU)
EPI2600845	MP	China	2019-Nov-02	EPI_ISL_17811771	A/Eastern Spot-billed Duck/Shanghai/JDS19701/2019(H4N2)	East China Normal University	East China Normal University (ECNU)
EPI1995458	MP	Korea, Republic of	2015-Nov-11	EPI_ISL_11110143	A/Mandarin duck/Korea/K15-68/2015	Avian diaseases laboratory, College of Veterinary Medicine, Konkuk University	Kyungpook National University	Jiyun, Kim; Sol, Jeong; Changsun, Song; Junghoon, Kwon
EPI1986104	MP	Bangladesh	2021-Feb-14	EPI_ISL_9957422	A/duck/Bangladesh/17D1601/2021	International Centre for Diarrhoeal Disease Research (ICDDR,B)	International Centre for Diarrhoeal Disease Research (ICDDR,B)	Hossain, M.E.; Miah, M.; Alam, S.; Hasan, R.; Davis, C.T.; Mott, A.J.; Davis, W.; Chowdhury, S.; Rahman, M.Z
EPI2436129	MP	China	2020-Sep-27	EPI_ISL_13985218	A/kentish plover/Liaoning/DD651/2020(H10N9)	College of Wildlife and Protected Areas, Northeast Forestry University	Northeast Forestry University
EPI2436352	MP	China	2019-Apr-26	EPI_ISL_13985205	A/grey plover/Liaoning/DD379/2019(H10N7)	College of Wildlife and Protected Areas, Northeast Forestry University	Northeast Forestry University
EPI1486055	MP	China	2017-Jan-14	EPI_ISL_363823	A/wild bird/Hunan/01.14 YYDTHF2-25-2/2016(H5N6)	Wuhan Institute of Virology (CAS)	Wuhan Institute of Virology, CAS
EPI1485721	MP	China	2017-Jan-24	EPI_ISL_363776	A/wild bird/Hubei/01.24 FHC172-1/2017(H6N6)	Wuhan Institute of Virology (CAS)	Wuhan Institute of Virology, CAS
EPI1485681	MP	China	2016-Dec-13	EPI_ISL_363771	A/wild bird/Hubei/12.13 WHF2W3-1/2016(H6N1)	Wuhan Institute of Virology (CAS)	Wuhan Institute of Virology, CAS
EPI1055292	MP	China	2015-Jan-15	EPI_ISL_277028	A/chicken/Wuxi/4859/2015	Beijing Institute of Microbiology and Epidemiology	Beijing Institute of Microbiology and Epidemiology	Maijuan,Ma; Shanhui,Chen; Teng,Zhao
EPI993046	MP	Japan	2008-Jan-01	EPI_ISL_262476	A/duck/Chiba/17/2008	National Institute of Animal Health	National Institute of Animal Health	Junki, M
EPI644588	MP	China	2014-Mar-17	EPI_ISL_196051	A/pigeon/Guangxi/161/2014			Li,M.; Xie,Z.X.; Xie,L.J.; Deng,X.W.; Xie,Q.Z.; Liu,J.B.; Fan,Q.; Pang,Y.S.; Luo,S.S.
EPI439571	MP	Israel	2008-May-01	EPI_ISL_138758	A/avian/Israel/543/2008			Shkoda,I.; Panshin,A.; Shihmanter,E.; Perk,S.; Golender,N.
EPI401806	MP	China	2011-Oct-01	EPI_ISL_131283	A/little grebe/Xianghai/429/2011			Chen,G.; Chai,H.L.; Yang,S.Y.; Hua,Y.P.
EPI1989781	MP	Indonesia	2005-Jan-01	EPI_ISL_10656503	A/Duck/Bufeleng/BPPV1/2005	CSIRO Australian Animal Health Laboratory	WHO Collaborating Centre for Reference and Research on Influenza
EPI1989724	MP	Indonesia	2005-Nov-25	EPI_ISL_10656475	A/Chicken/Rokan Hilli/BPPV-II/2005	CSIRO Australian Animal Health Laboratory	WHO Collaborating Centre for Reference and Research on Influenza
EPI1989702	MP	Indonesia	2006-Jan-01	EPI_ISL_10656470	A/Chicken/Padang/BPPV-II/2006	CSIRO Australian Animal Health Laboratory	WHO Collaborating Centre for Reference and Research on Influenza
EPI348848	MP	Vietnam	2010-Jun-30	EPI_ISL_100271	A/duck/Vietnam/NCVD-433/2010	National Institute of Hygiene and Epidemiology	Centers for Disease Control and Prevention	Davis,Todd; Rivailler,Pierre; Nguyen,Tung
EPI1677376	MP	Vietnam	2018-Mar-15	EPI_ISL_408137	A/chicken/Vietnam/NCVD-H5C18KDLS51/2018	National Centre of Veterinary Diagnostics	Centers for Disease Control and Prevention
EPI1095746	MP	Indonesia	2012-Jul-01	EPI_ISL_284317	A/chicken/East Java/BP21/2012	BBalitvet	Centers for Disease Control and Prevention
EPI1331525	MP	Bangladesh	2016-Jul-03	EPI_ISL_333272	A/avian/Bangladesh/PV022/2016	icddr,b International Centre for Diarrhoeal Disease Research, Bangladesh	Centers for Disease Control and Prevention	Yang, G.; Chowdury, S; Hodges, E; Rahman, M.Z.; Jang, Y.; Hossain, M.E.; Jones, J.; Stark, T.; Di, H.; Cook, P.W.; Ghosh, S.; Azziz-Baumgartner, E.; Barnes, J.; Wentworth, D.; Kennedy, E.; Davis, C.T.
EPI1331276	MP	Bangladesh	2016-Jul-01	EPI_ISL_333233	A/avian/Bangladesh/PV064/2016	icddr,b International Centre for Diarrhoeal Disease Research, Bangladesh	Centers for Disease Control and Prevention	Yang, G.; Chowdury, S; Hodges, E; Rahman, M.Z.; Jang, Y.; Hossain, M.E.; Jones, J.; Stark, T.; Di, H.; Cook, P.W.; Ghosh, S.; Azziz-Baumgartner, E.; Barnes, J.; Wentworth, D.; Kennedy, E.; Davis, C.T.
EPI1331244	MP	Bangladesh	2016-Jul-01	EPI_ISL_333229	A/avian/Bangladesh/PV841/2016	icddr,b International Centre for Diarrhoeal Disease Research, Bangladesh	Centers for Disease Control and Prevention	Yang, G.; Chowdury, S; Hodges, E; Rahman, M.Z.; Jang, Y.; Hossain, M.E.; Jones, J.; Stark, T.; Di, H.; Cook, P.W.; Ghosh, S.; Azziz-Baumgartner, E.; Barnes, J.; Wentworth, D.; Kennedy, E.; Davis, C.T.
EPI1330247	MP	Bangladesh	2016-Dec-18	EPI_ISL_333093	A/duck/Bangladesh/17D760/2016	icddr,b International Centre for Diarrhoeal Disease Research, Bangladesh	Centers for Disease Control and Prevention	Yang, G.; Chowdury, S; Hodges, E; Rahman, M.Z.; Jang, Y.; Hossain, M.E.; Jones, J.; Stark, T.; Di, H.; Cook, P.W.; Ghosh, S.; Azziz-Baumgartner, E.; Barnes, J.; Wentworth, D.; Kennedy, E.; Davis, C.T.
EPI2167507	MP	China	2022-May-07	EPI_ISL_14920797	A/chicken/Guangdong/F99/2022	China Agricultural University	China Agricultural University
EPI1648267	MP	Iran, Islamic Republic of	2018-Dec-11	EPI_ISL_402133	A/chicken/Iran/1/2018	Iranian National Influenza Center	Tehran University of Medical Sciences
EPI661898	MP	China	2015-Apr-10	EPI_ISL_199444	A/chicken/Guangxi/04.10 NM140/2015(H5N6)		Institute of Microbiology, Chinese Academy of Sciences
EPI661082	MP	China	2015-Jan-14	EPI_ISL_199342	A/chicken/Jiangxi/01.14 NCJD181-P/2015(H5N6)		Institute of Microbiology, Chinese Academy of Sciences
EPI658730	MP	China	2015-Apr-22	EPI_ISL_199040	A/chicken/Hunan/04.22 LDDX069-O/2015(H9N2)		Institute of Microbiology, Chinese Academy of Sciences
EPI658498	MP	China	2015-Mar-06	EPI_ISL_199011	A/chicken/Hubei/03.06 WHWTZ0115-O/2015(H5N6)		Institute of Microbiology, Chinese Academy of Sciences
EPI658354	MP	China	2015-May-06	EPI_ISL_198993	A/chicken/Jiangxi/05.06 NCDZT0073B-P/2015(H6N6)		Institute of Microbiology, Chinese Academy of Sciences
EPI657869	MP	China	2015-Apr-01	EPI_ISL_198925	A/chicken/Jiangxi/04.01 NCDZT0018-O/2015(H6N6)		Institute of Microbiology, Chinese Academy of Sciences
EPI657845	MP	China	2015-May-06	EPI_ISL_198922	A/chicken/Jiangxi/05.6 NCDZT0014C-P/2015(H6N6)		Institute of Microbiology, Chinese Academy of Sciences
EPI657501	MP	China	2015-Mar-15	EPI_ISL_198879	A/chicken/Yunnan/03.15 DQXYL0029-O/2015(H9N2)		Institute of Microbiology, Chinese Academy of Sciences
EPI1075294	MP	Japan	2017-Jan-01	EPI_ISL_280891	A/chicken/Japan/AQ-HE28-50/2016/-1/-1	National Institute of Animal Health	National Institute of Animal Health	Uchida,Y
EPI860819	MP	Japan	2015-Jan-01	EPI_ISL_238009	A/chicken/Japan/AnimalQuarantine-HE79/2015	National Institute of Animal Health	National Institute of Animal Health	Uchida,Y.
EPI556436	MP	China	2014-Apr-17	EPI_ISL_170078	A/chicken/Changzhou/c02/2013		Jiangsu Provincial Center for Disease Control & Prevention
EPI917105	MP	China	2016-Dec-28	EPI_ISL_248796	A/Chicken/Huizhou/HZ-3/2016(H7N9)	South China Agricultural University	South China Agricultural University	Wenbao,Qi;Bo,Li;Jiahao,Zhang;Guangjie,Lao;Guanming,Su;Weixin,Jia;Ming,Liao
EPI2594889	MP	China	2022-Apr-27	EPI_ISL_17805252	A/chicken/Guangdong/684/2022			Chen,P., Jin,Z., Peng,L., Zheng,Z., Cheung,Y.M., Guan,J., Chen,L., Huang,Y., Fan,X., Zhang,Z., Shi,D., Xie,J., Chen,R., Xiao,B., Yip,C.H., Holmes,E.C., Lam,T.Y., Zhu,H.; Guan,Y.
EPI2593826	MP	China	2021-Nov-10	EPI_ISL_17805120	A/chicken/Guangdong/6063/2021			Chen,P., Jin,Z., Peng,L., Zheng,Z., Cheung,Y.M., Guan,J., Chen,L., Huang,Y., Fan,X., Zhang,Z., Shi,D., Xie,J., Chen,R., Xiao,B., Yip,C.H., Holmes,E.C., Lam,T.Y., Zhu,H.; Guan,Y.
EPI2146888	MP	India	2021-Jul-24	EPI_ISL_14770783	A/chicken/India/07OR172021/2021			Verma,A.K.; Kumar,M.; Murugkar,H.V.; Nagarajan,S.; Tosh,C.; Namdeo,P.K.; Singh,R.; Mishra,S.; Kombiah,S.; Senthilkumar,D.; Singh,V.P.
EPI2116820	MP	China	2020-Jun-08	EPI_ISL_14223935	A/chicken/China/2088/2020			Ning,C.; Xie,H.
EPI2116812	MP	China	2020-Jun-01	EPI_ISL_14223934	A/chicken/China/2068/2020			Ning,C.; Xie,H.
EPI1901870	MP	India	2016-Jan-01	EPI_ISL_4070021	A/chicken/India/01CL103080/2016			Sivasankar,P.; Ghoke,S.S.; Kumar,N.; Pateriya,A.K.; Shrivastava,D.; Dixit,R.; Singh,P.; Tripathi,M.; Bhatia,S.; Sood,R.
EPI1898246	MP	China	2015-Jun-07	EPI_ISL_4063591	A/chicken/Shandong/YT819/2015			Yin,Y.; Xu,S.; Wang,J.; Zhang,Y.; Bi,Y.; Wang,D.; Liu,L.; Fan,D.; Liu,H.; Wang,S.; Luo,N.; Yang,Z.; Li,C.; Cao,Z.; Zhu,M.; Guo,X.; Qi,J.
EPI2116909	MP	Bangladesh	2019-Jan-01	EPI_ISL_4061517	A/chicken/Bangladesh/IVL-BD-H9N2/2019			Ahamed,M.M.; Ahmed,R.; Islam,M.A.; Barman,N.K.
EPI1828610	MP	China	2018-Oct-31	EPI_ISL_699545	A/chicken/Jiangxi/10.31_NCDZT011-C/2018			Bi,Y.; Li,J.; Li,S.; Fu,G.; Jin,T.; Zhang,C.; Yang,Y.; Ma,Z.; Tian,W.; Xiao,S.; Li,L.; Yin,R.; Zhang,Y.; Wang,L.; Qin,Y.; Yao,Z.; Meng,F.; Hu,D.; Li,D.; Wong,G.; Liu,F.; Lv,N.; Fu,L.; Peng,Y.; Ma,J.; Sharshov,K.; Shestopalov,A.; Gulyaeva,M.; Gao,G.F.; Chen,J.; Shi,Y.; Liu,W.J.; Chu,D.; Huang,Y.; Liu,Y.; Liu,L.; Chen,Q.; Shi,W.
EPI1827450	MP	China	2017-Feb-16	EPI_ISL_699410	A/chicken/Henan/02.16_LYGL013-O/2017			Bi,Y.; Li,J.; Li,S.; Fu,G.; Jin,T.; Zhang,C.; Yang,Y.; Ma,Z.; Tian,W.; Xiao,S.; Li,L.; Yin,R.; Zhang,Y.; Wang,L.; Qin,Y.; Yao,Z.; Meng,F.; Hu,D.; Li,D.; Wong,G.; Liu,F.; Lv,N.; Fu,L.; Peng,Y.; Ma,J.; Sharshov,K.; Shestopalov,A.; Gulyaeva,M.; Gao,G.F.; Chen,J.; Shi,Y.; Liu,W.J.; Chu,D.; Huang,Y.; Liu,Y.; Liu,L.; Chen,Q.; Shi,W.
EPI1827434	MP	China	2017-Feb-16	EPI_ISL_699408	A/chicken/Henan/02.16_LYGL011-O/2017			Bi,Y.; Li,J.; Li,S.; Fu,G.; Jin,T.; Zhang,C.; Yang,Y.; Ma,Z.; Tian,W.; Xiao,S.; Li,L.; Yin,R.; Zhang,Y.; Wang,L.; Qin,Y.; Yao,Z.; Meng,F.; Hu,D.; Li,D.; Wong,G.; Liu,F.; Lv,N.; Fu,L.; Peng,Y.; Ma,J.; Sharshov,K.; Shestopalov,A.; Gulyaeva,M.; Gao,G.F.; Chen,J.; Shi,Y.; Liu,W.J.; Chu,D.; Huang,Y.; Liu,Y.; Liu,L.; Chen,Q.; Shi,W.
EPI1827050	MP	China	2018-Aug-25	EPI_ISL_699363	A/chicken/Guangxi/8.25_NNXH004-O/2018			Bi,Y.; Li,J.; Li,S.; Fu,G.; Jin,T.; Zhang,C.; Yang,Y.; Ma,Z.; Tian,W.; Xiao,S.; Li,L.; Yin,R.; Zhang,Y.; Wang,L.; Qin,Y.; Yao,Z.; Meng,F.; Hu,D.; Li,D.; Wong,G.; Liu,F.; Lv,N.; Fu,L.; Peng,Y.; Ma,J.; Sharshov,K.; Shestopalov,A.; Gulyaeva,M.; Gao,G.F.; Chen,J.; Shi,Y.; Liu,W.J.; Chu,D.; Huang,Y.; Liu,Y.; Liu,L.; Chen,Q.; Shi,W.
EPI1826738	MP	China	2017-May-24	EPI_ISL_699325	A/chicken/Guangdong/5.24_SZBJ020-C/2017			Bi,Y.; Li,J.; Li,S.; Fu,G.; Jin,T.; Zhang,C.; Yang,Y.; Ma,Z.; Tian,W.; Xiao,S.; Li,L.; Yin,R.; Zhang,Y.; Wang,L.; Qin,Y.; Yao,Z.; Meng,F.; Hu,D.; Li,D.; Wong,G.; Liu,F.; Lv,N.; Fu,L.; Peng,Y.; Ma,J.; Sharshov,K.; Shestopalov,A.; Gulyaeva,M.; Gao,G.F.; Chen,J.; Shi,Y.; Liu,W.J.; Chu,D.; Huang,Y.; Liu,Y.; Liu,L.; Chen,Q.; Shi,W.
EPI1826338	MP	China	2017-Jan-18	EPI_ISL_699276	A/chicken/Guangdong/1.18_SZBJ008-O/2017			Bi,Y.; Li,J.; Li,S.; Fu,G.; Jin,T.; Zhang,C.; Yang,Y.; Ma,Z.; Tian,W.; Xiao,S.; Li,L.; Yin,R.; Zhang,Y.; Wang,L.; Qin,Y.; Yao,Z.; Meng,F.; Hu,D.; Li,D.; Wong,G.; Liu,F.; Lv,N.; Fu,L.; Peng,Y.; Ma,J.; Sharshov,K.; Shestopalov,A.; Gulyaeva,M.; Gao,G.F.; Chen,J.; Shi,Y.; Liu,W.J.; Chu,D.; Huang,Y.; Liu,Y.; Liu,L.; Chen,Q.; Shi,W.
EPI1826274	MP	China	2017-Jul-19	EPI_ISL_699268	A/chicken/Guangdong/07.19_SZBJ020-C/2017			Bi,Y.; Li,J.; Li,S.; Fu,G.; Jin,T.; Zhang,C.; Yang,Y.; Ma,Z.; Tian,W.; Xiao,S.; Li,L.; Yin,R.; Zhang,Y.; Wang,L.; Qin,Y.; Yao,Z.; Meng,F.; Hu,D.; Li,D.; Wong,G.; Liu,F.; Lv,N.; Fu,L.; Peng,Y.; Ma,J.; Sharshov,K.; Shestopalov,A.; Gulyaeva,M.; Gao,G.F.; Chen,J.; Shi,Y.; Liu,W.J.; Chu,D.; Huang,Y.; Liu,Y.; Liu,L.; Chen,Q.; Shi,W.
EPI1825994	MP	China	2017-Jun-22	EPI_ISL_699239	A/chicken/Fujian/6.22_FZHX0627-O/2017			Bi,Y.; Li,J.; Li,S.; Fu,G.; Jin,T.; Zhang,C.; Yang,Y.; Ma,Z.; Tian,W.; Xiao,S.; Li,L.; Yin,R.; Zhang,Y.; Wang,L.; Qin,Y.; Yao,Z.; Meng,F.; Hu,D.; Li,D.; Wong,G.; Liu,F.; Lv,N.; Fu,L.; Peng,Y.; Ma,J.; Sharshov,K.; Shestopalov,A.; Gulyaeva,M.; Gao,G.F.; Chen,J.; Shi,Y.; Liu,W.J.; Chu,D.; Huang,Y.; Liu,Y.; Liu,L.; Chen,Q.; Shi,W.
EPI1825930	MP	China	2017-Jun-22	EPI_ISL_699231	A/chicken/Fujian/6.22_FZHX0619-O/2017			Bi,Y.; Li,J.; Li,S.; Fu,G.; Jin,T.; Zhang,C.; Yang,Y.; Ma,Z.; Tian,W.; Xiao,S.; Li,L.; Yin,R.; Zhang,Y.; Wang,L.; Qin,Y.; Yao,Z.; Meng,F.; Hu,D.; Li,D.; Wong,G.; Liu,F.; Lv,N.; Fu,L.; Peng,Y.; Ma,J.; Sharshov,K.; Shestopalov,A.; Gulyaeva,M.; Gao,G.F.; Chen,J.; Shi,Y.; Liu,W.J.; Chu,D.; Huang,Y.; Liu,Y.; Liu,L.; Chen,Q.; Shi,W.
EPI1825714	MP	China	2017-Nov-23	EPI_ISL_699204	A/chicken/Fujian/11.23_FZHX0007-O/2017			Bi,Y.; Li,J.; Li,S.; Fu,G.; Jin,T.; Zhang,C.; Yang,Y.; Ma,Z.; Tian,W.; Xiao,S.; Li,L.; Yin,R.; Zhang,Y.; Wang,L.; Qin,Y.; Yao,Z.; Meng,F.; Hu,D.; Li,D.; Wong,G.; Liu,F.; Lv,N.; Fu,L.; Peng,Y.; Ma,J.; Sharshov,K.; Shestopalov,A.; Gulyaeva,M.; Gao,G.F.; Chen,J.; Shi,Y.; Liu,W.J.; Chu,D.; Huang,Y.; Liu,Y.; Liu,L.; Chen,Q.; Shi,W.
EPI1825682	MP	China	2018-Oct-23	EPI_ISL_699202	A/chicken/Fujian/10.23_FZHX0104-O/2018			Bi,Y.; Li,J.; Li,S.; Fu,G.; Jin,T.; Zhang,C.; Yang,Y.; Ma,Z.; Tian,W.; Xiao,S.; Li,L.; Yin,R.; Zhang,Y.; Wang,L.; Qin,Y.; Yao,Z.; Meng,F.; Hu,D.; Li,D.; Wong,G.; Liu,F.; Lv,N.; Fu,L.; Peng,Y.; Ma,J.; Sharshov,K.; Shestopalov,A.; Gulyaeva,M.; Gao,G.F.; Chen,J.; Shi,Y.; Liu,W.J.; Chu,D.; Huang,Y.; Liu,Y.; Liu,L.; Chen,Q.; Shi,W.
EPI1825650	MP	China	2017-Jan-17	EPI_ISL_699198	A/chicken/Fujian/1.17_FZHX0118-O/2017			Bi,Y.; Li,J.; Li,S.; Fu,G.; Jin,T.; Zhang,C.; Yang,Y.; Ma,Z.; Tian,W.; Xiao,S.; Li,L.; Yin,R.; Zhang,Y.; Wang,L.; Qin,Y.; Yao,Z.; Meng,F.; Hu,D.; Li,D.; Wong,G.; Liu,F.; Lv,N.; Fu,L.; Peng,Y.; Ma,J.; Sharshov,K.; Shestopalov,A.; Gulyaeva,M.; Gao,G.F.; Chen,J.; Shi,Y.; Liu,W.J.; Chu,D.; Huang,Y.; Liu,Y.; Liu,L.; Chen,Q.; Shi,W.
EPI1825618	MP	China	2017-Jan-17	EPI_ISL_699194	A/chicken/Fujian/1.17_FZHX0113-C/2017			Bi,Y.; Li,J.; Li,S.; Fu,G.; Jin,T.; Zhang,C.; Yang,Y.; Ma,Z.; Tian,W.; Xiao,S.; Li,L.; Yin,R.; Zhang,Y.; Wang,L.; Qin,Y.; Yao,Z.; Meng,F.; Hu,D.; Li,D.; Wong,G.; Liu,F.; Lv,N.; Fu,L.; Peng,Y.; Ma,J.; Sharshov,K.; Shestopalov,A.; Gulyaeva,M.; Gao,G.F.; Chen,J.; Shi,Y.; Liu,W.J.; Chu,D.; Huang,Y.; Liu,Y.; Liu,L.; Chen,Q.; Shi,W.
EPI1825594	MP	China	2017-Jan-17	EPI_ISL_699191	A/chicken/Fujian/1.17_FZHX0101-C/2017			Bi,Y.; Li,J.; Li,S.; Fu,G.; Jin,T.; Zhang,C.; Yang,Y.; Ma,Z.; Tian,W.; Xiao,S.; Li,L.; Yin,R.; Zhang,Y.; Wang,L.; Qin,Y.; Yao,Z.; Meng,F.; Hu,D.; Li,D.; Wong,G.; Liu,F.; Lv,N.; Fu,L.; Peng,Y.; Ma,J.; Sharshov,K.; Shestopalov,A.; Gulyaeva,M.; Gao,G.F.; Chen,J.; Shi,Y.; Liu,W.J.; Chu,D.; Huang,Y.; Liu,Y.; Liu,L.; Chen,Q.; Shi,W.
EPI1828338	MP	China	2018-Oct-19	EPI_ISL_698039	A/chicken/Jiangxi/10.19_NCDZT40A4-OC/2018			Bi,Y.; Li,J.; Li,S.; Fu,G.; Jin,T.; Zhang,C.; Yang,Y.; Ma,Z.; Tian,W.; Xiao,S.; Li,L.; Yin,R.; Zhang,Y.; Wang,L.; Qin,Y.; Yao,Z.; Meng,F.; Hu,D.; Li,D.; Wong,G.; Liu,F.; Lv,N.; Fu,L.; Peng,Y.; Ma,J.; Sharshov,K.; Shestopalov,A.; Gulyaeva,M.; Gao,G.F.; Chen,J.; Shi,Y.; Liu,W.J.; Chu,D.; Huang,Y.; Liu,Y.; Liu,L.; Chen,Q.; Shi,W.
EPI1826354	MP	China	2017-Jan-18	EPI_ISL_697832	A/chicken/Guangdong/1.18_SZBJ012-O/2017			Bi,Y.; Li,J.; Li,S.; Fu,G.; Jin,T.; Zhang,C.; Yang,Y.; Ma,Z.; Tian,W.; Xiao,S.; Li,L.; Yin,R.; Zhang,Y.; Wang,L.; Qin,Y.; Yao,Z.; Meng,F.; Hu,D.; Li,D.; Wong,G.; Liu,F.; Lv,N.; Fu,L.; Peng,Y.; Ma,J.; Sharshov,K.; Shestopalov,A.; Gulyaeva,M.; Gao,G.F.; Chen,J.; Shi,Y.; Liu,W.J.; Chu,D.; Huang,Y.; Liu,Y.; Liu,L.; Chen,Q.; Shi,W.
EPI1824205	MP	China	2018-Oct-23	EPI_ISL_697813	A/chicken/Shandong/10.23_TAWL014-C/2018			Bi,Y.; Li,J.; Li,S.; Fu,G.; Jin,T.; Zhang,C.; Yang,Y.; Ma,Z.; Tian,W.; Xiao,S.; Li,L.; Yin,R.; Zhang,Y.; Wang,L.; Qin,Y.; Yao,Z.; Meng,F.; Hu,D.; Li,D.; Wong,G.; Liu,F.; Lv,N.; Fu,L.; Peng,Y.; Ma,J.; Sharshov,K.; Shestopalov,A.; Gulyaeva,M.; Gao,G.F.; Chen,J.; Shi,Y.; Liu,W.J.; Chu,D.; Huang,Y.; Liu,Y.; Liu,L.; Chen,Q.; Shi,W.
EPI1824035	MP	China	2017-Nov-23	EPI_ISL_697808	A/chicken/Fujian/11.23_FZHX0006-O/2017			Bi,Y.; Li,J.; Li,S.; Fu,G.; Jin,T.; Zhang,C.; Yang,Y.; Ma,Z.; Tian,W.; Xiao,S.; Li,L.; Yin,R.; Zhang,Y.; Wang,L.; Qin,Y.; Yao,Z.; Meng,F.; Hu,D.; Li,D.; Wong,G.; Liu,F.; Lv,N.; Fu,L.; Peng,Y.; Ma,J.; Sharshov,K.; Shestopalov,A.; Gulyaeva,M.; Gao,G.F.; Chen,J.; Shi,Y.; Liu,W.J.; Chu,D.; Huang,Y.; Liu,Y.; Liu,L.; Chen,Q.; Shi,W.
EPI1823720	MP	China	2017-Oct-29	EPI_ISL_697513	A/chicken/Hainan/10.29_HKPL003-O/2017			Bi,Y.; Li,J.; Li,S.; Fu,G.; Jin,T.; Zhang,C.; Yang,Y.; Ma,Z.; Tian,W.; Xiao,S.; Li,L.; Yin,R.; Zhang,Y.; Wang,L.; Qin,Y.; Yao,Z.; Meng,F.; Hu,D.; Li,D.; Wong,G.; Liu,F.; Lv,N.; Fu,L.; Peng,Y.; Ma,J.; Sharshov,K.; Shestopalov,A.; Gulyaeva,M.; Gao,G.F.; Chen,J.; Shi,Y.; Liu,W.J.; Chu,D.; Huang,Y.; Liu,Y.; Liu,L.; Chen,Q.; Shi,W.
EPI1824309	MP	China	2018-Sep-22	EPI_ISL_697406	A/chicken/Hunan/9.22_YYGK64Y3-OC/2018			Bi,Y.; Li,J.; Li,S.; Fu,G.; Jin,T.; Zhang,C.; Yang,Y.; Ma,Z.; Tian,W.; Xiao,S.; Li,L.; Yin,R.; Zhang,Y.; Wang,L.; Qin,Y.; Yao,Z.; Meng,F.; Hu,D.; Li,D.; Wong,G.; Liu,F.; Lv,N.; Fu,L.; Peng,Y.; Ma,J.; Sharshov,K.; Shestopalov,A.; Gulyaeva,M.; Gao,G.F.; Chen,J.; Shi,Y.; Liu,W.J.; Chu,D.; Huang,Y.; Liu,Y.; Liu,L.; Chen,Q.; Shi,W.
EPI1824235	MP	China	2019-Jan-23	EPI_ISL_697334	A/chicken/Shanxi/01.23_TGRL020-O/2019			Bi,Y.; Li,J.; Li,S.; Fu,G.; Jin,T.; Zhang,C.; Yang,Y.; Ma,Z.; Tian,W.; Xiao,S.; Li,L.; Yin,R.; Zhang,Y.; Wang,L.; Qin,Y.; Yao,Z.; Meng,F.; Hu,D.; Li,D.; Wong,G.; Liu,F.; Lv,N.; Fu,L.; Peng,Y.; Ma,J.; Sharshov,K.; Shestopalov,A.; Gulyaeva,M.; Gao,G.F.; Chen,J.; Shi,Y.; Liu,W.J.; Chu,D.; Huang,Y.; Liu,Y.; Liu,L.; Chen,Q.; Shi,W.
EPI1824226	MP	China	2019-Jan-23	EPI_ISL_697325	A/chicken/Shanxi/1.23_TGRL006-O/2019			Bi,Y.; Li,J.; Li,S.; Fu,G.; Jin,T.; Zhang,C.; Yang,Y.; Ma,Z.; Tian,W.; Xiao,S.; Li,L.; Yin,R.; Zhang,Y.; Wang,L.; Qin,Y.; Yao,Z.; Meng,F.; Hu,D.; Li,D.; Wong,G.; Liu,F.; Lv,N.; Fu,L.; Peng,Y.; Ma,J.; Sharshov,K.; Shestopalov,A.; Gulyaeva,M.; Gao,G.F.; Chen,J.; Shi,Y.; Liu,W.J.; Chu,D.; Huang,Y.; Liu,Y.; Liu,L.; Chen,Q.; Shi,W.
EPI1824208	MP	China	2018-Oct-23	EPI_ISL_697309	A/chicken/Shandong/10.23_TAWL016-C/2018			Bi,Y.; Li,J.; Li,S.; Fu,G.; Jin,T.; Zhang,C.; Yang,Y.; Ma,Z.; Tian,W.; Xiao,S.; Li,L.; Yin,R.; Zhang,Y.; Wang,L.; Qin,Y.; Yao,Z.; Meng,F.; Hu,D.; Li,D.; Wong,G.; Liu,F.; Lv,N.; Fu,L.; Peng,Y.; Ma,J.; Sharshov,K.; Shestopalov,A.; Gulyaeva,M.; Gao,G.F.; Chen,J.; Shi,Y.; Liu,W.J.; Chu,D.; Huang,Y.; Liu,Y.; Liu,L.; Chen,Q.; Shi,W.
EPI1824065	MP	China	2017-Aug-24	EPI_ISL_697172	A/chicken/Fujian/8.24_FZHX0032-O/2017			Bi,Y.; Li,J.; Li,S.; Fu,G.; Jin,T.; Zhang,C.; Yang,Y.; Ma,Z.; Tian,W.; Xiao,S.; Li,L.; Yin,R.; Zhang,Y.; Wang,L.; Qin,Y.; Yao,Z.; Meng,F.; Hu,D.; Li,D.; Wong,G.; Liu,F.; Lv,N.; Fu,L.; Peng,Y.; Ma,J.; Sharshov,K.; Shestopalov,A.; Gulyaeva,M.; Gao,G.F.; Chen,J.; Shi,Y.; Liu,W.J.; Chu,D.; Huang,Y.; Liu,Y.; Liu,L.; Chen,Q.; Shi,W.
EPI1824059	MP	China	2017-Aug-24	EPI_ISL_697166	A/chicken/Fujian/8.24_FZHX0021-O/2017			Bi,Y.; Li,J.; Li,S.; Fu,G.; Jin,T.; Zhang,C.; Yang,Y.; Ma,Z.; Tian,W.; Xiao,S.; Li,L.; Yin,R.; Zhang,Y.; Wang,L.; Qin,Y.; Yao,Z.; Meng,F.; Hu,D.; Li,D.; Wong,G.; Liu,F.; Lv,N.; Fu,L.; Peng,Y.; Ma,J.; Sharshov,K.; Shestopalov,A.; Gulyaeva,M.; Gao,G.F.; Chen,J.; Shi,Y.; Liu,W.J.; Chu,D.; Huang,Y.; Liu,Y.; Liu,L.; Chen,Q.; Shi,W.
EPI1823987	MP	China	2018-Nov-22	EPI_ISL_697095	A/chicken/Yunnan/11.22_DQWGH003-O/2018			Bi,Y.; Li,J.; Li,S.; Fu,G.; Jin,T.; Zhang,C.; Yang,Y.; Ma,Z.; Tian,W.; Xiao,S.; Li,L.; Yin,R.; Zhang,Y.; Wang,L.; Qin,Y.; Yao,Z.; Meng,F.; Hu,D.; Li,D.; Wong,G.; Liu,F.; Lv,N.; Fu,L.; Peng,Y.; Ma,J.; Sharshov,K.; Shestopalov,A.; Gulyaeva,M.; Gao,G.F.; Chen,J.; Shi,Y.; Liu,W.J.; Chu,D.; Huang,Y.; Liu,Y.; Liu,L.; Chen,Q.; Shi,W.
EPI1823855	MP	China	2018-Mar-15	EPI_ISL_696973	A/chicken/Fujian/3.15_FZHX0018-O/2018			Bi,Y.; Li,J.; Li,S.; Fu,G.; Jin,T.; Zhang,C.; Yang,Y.; Ma,Z.; Tian,W.; Xiao,S.; Li,L.; Yin,R.; Zhang,Y.; Wang,L.; Qin,Y.; Yao,Z.; Meng,F.; Hu,D.; Li,D.; Wong,G.; Liu,F.; Lv,N.; Fu,L.; Peng,Y.; Ma,J.; Sharshov,K.; Shestopalov,A.; Gulyaeva,M.; Gao,G.F.; Chen,J.; Shi,Y.; Liu,W.J.; Chu,D.; Huang,Y.; Liu,Y.; Liu,L.; Chen,Q.; Shi,W.
EPI1823701	MP	China	2018-Oct-31	EPI_ISL_696823	A/chicken/Jiangxi/10.31_NCDZT020-O/2018			Bi,Y.; Li,J.; Li,S.; Fu,G.; Jin,T.; Zhang,C.; Yang,Y.; Ma,Z.; Tian,W.; Xiao,S.; Li,L.; Yin,R.; Zhang,Y.; Wang,L.; Qin,Y.; Yao,Z.; Meng,F.; Hu,D.; Li,D.; Wong,G.; Liu,F.; Lv,N.; Fu,L.; Peng,Y.; Ma,J.; Sharshov,K.; Shestopalov,A.; Gulyaeva,M.; Gao,G.F.; Chen,J.; Shi,Y.; Liu,W.J.; Chu,D.; Huang,Y.; Liu,Y.; Liu,L.; Chen,Q.; Shi,W.
EPI1823664	MP	China	2017-Apr-24	EPI_ISL_696787	A/chicken/Guangdong/4.24_SZBJ004-O/2017			Bi,Y.; Li,J.; Li,S.; Fu,G.; Jin,T.; Zhang,C.; Yang,Y.; Ma,Z.; Tian,W.; Xiao,S.; Li,L.; Yin,R.; Zhang,Y.; Wang,L.; Qin,Y.; Yao,Z.; Meng,F.; Hu,D.; Li,D.; Wong,G.; Liu,F.; Lv,N.; Fu,L.; Peng,Y.; Ma,J.; Sharshov,K.; Shestopalov,A.; Gulyaeva,M.; Gao,G.F.; Chen,J.; Shi,Y.; Liu,W.J.; Chu,D.; Huang,Y.; Liu,Y.; Liu,L.; Chen,Q.; Shi,W.
EPI1823417	MP	China	2017-Feb-28	EPI_ISL_696597	A/chicken/Henan/02.28_LYGL004-C/2017			Bi,Y.; Li,J.; Li,S.; Fu,G.; Jin,T.; Zhang,C.; Yang,Y.; Ma,Z.; Tian,W.; Xiao,S.; Li,L.; Yin,R.; Zhang,Y.; Wang,L.; Qin,Y.; Yao,Z.; Meng,F.; Hu,D.; Li,D.; Wong,G.; Liu,F.; Lv,N.; Fu,L.; Peng,Y.; Ma,J.; Sharshov,K.; Shestopalov,A.; Gulyaeva,M.; Gao,G.F.; Chen,J.; Shi,Y.; Liu,W.J.; Chu,D.; Huang,Y.; Liu,Y.; Liu,L.; Chen,Q.; Shi,W.
EPI1823414	MP	China	2017-Jan-01	EPI_ISL_696593	A/chicken/Henan/01.01_LYGL010-C/2017			Bi,Y.; Li,J.; Li,S.; Fu,G.; Jin,T.; Zhang,C.; Yang,Y.; Ma,Z.; Tian,W.; Xiao,S.; Li,L.; Yin,R.; Zhang,Y.; Wang,L.; Qin,Y.; Yao,Z.; Meng,F.; Hu,D.; Li,D.; Wong,G.; Liu,F.; Lv,N.; Fu,L.; Peng,Y.; Ma,J.; Sharshov,K.; Shestopalov,A.; Gulyaeva,M.; Gao,G.F.; Chen,J.; Shi,Y.; Liu,W.J.; Chu,D.; Huang,Y.; Liu,Y.; Liu,L.; Chen,Q.; Shi,W.
EPI1823390	MP	China	2018-Nov-29	EPI_ISL_696571	A/chicken/Anhui/11.29_YHZGS006-C/2018			Bi,Y.; Li,J.; Li,S.; Fu,G.; Jin,T.; Zhang,C.; Yang,Y.; Ma,Z.; Tian,W.; Xiao,S.; Li,L.; Yin,R.; Zhang,Y.; Wang,L.; Qin,Y.; Yao,Z.; Meng,F.; Hu,D.; Li,D.; Wong,G.; Liu,F.; Lv,N.; Fu,L.; Peng,Y.; Ma,J.; Sharshov,K.; Shestopalov,A.; Gulyaeva,M.; Gao,G.F.; Chen,J.; Shi,Y.; Liu,W.J.; Chu,D.; Huang,Y.; Liu,Y.; Liu,L.; Chen,Q.; Shi,W.
EPI1789480	MP	China	2019-Nov-20	EPI_ISL_505806	A/chicken/China/1103/2019			Ge,f.; Xv,z.
EPI1890846	MP	China	2019-Nov-01	EPI_ISL_505804	A/chicken/China/1101/2019			Ge,f.; Xv,z.
EPI1789464	MP	China	2019-Nov-01	EPI_ISL_505804	A/chicken/China/1101/2019			Ge,f.; Xv,z.
EPI1785678	MP	China	2016-Mar-17	EPI_ISL_505066	A/chicken/Sichuan/3362/2016			Chen,Z.; Cui,N.; Xu,C.
EPI1773159	MP	Taiwan	2019-Mar-25	EPI_ISL_502393	A/chicken/Taiwan/A3/2019			Li,Y.-T.; Chen,C.-C.; Chang,A.-M.; Chao,D.-Y.; Smith,G.J.D.
EPI1773151	MP	Taiwan	2019-Mar-25	EPI_ISL_502392	A/chicken/Taiwan/A1/2019			Li,Y.-T.; Chen,C.-C.; Chang,A.-M.; Chao,D.-Y.; Smith,G.J.D.
EPI1767665	MP	China	2017-Nov-07	EPI_ISL_501361	A/chicken/China/H1517/2017			Yan,W.; Cui,H.; Engelsma,M.; Beerens,N.; van Oers,M.M.; de Jong,M.C.M.; Li,X.; Liu,Q.; Yang,J.; Teng,Q.; Li,Z.
EPI1767642	MP	China	2016-Nov-01	EPI_ISL_501346	A/chicken/China/G755/2016			Yan,W.; Cui,H.; Engelsma,M.; Beerens,N.; van Oers,M.M.; de Jong,M.C.M.; Li,X.; Liu,Q.; Yang,J.; Teng,Q.; Li,Z.
EPI1554454	MP	Iran, Islamic Republic of	2017-Jul-04	EPI_ISL_379426	A/chicken/Iran/UT-Barin/2017			Ghalyanchilangaroudi,A.; Ziafati Kafi,Z.; Malekan,M.; Fallah,M.H.
EPI1302679	MP	China	2017-Dec-15	EPI_ISL_327813	A/chicken/Anhui/AH480/2017			Sun,W.; Zhu,R.; Shi,H.
EPI753558	MP	China	2015-Jan-10	EPI_ISL_220499	A/chicken/Zhejiang/110102/2015			Wu,H.; Lu,R.; Peng,X.; Cheng,L.; Jin,C.; Lu,X.; Xie,T.; Yao,H.; Wu,N.
EPI718502	MP	China	2013-Apr-10	EPI_ISL_213833	A/chicken/Yuhang/1/2013			Yu,Y.
EPI681370	MP	China	2014-Jul-27	EPI_ISL_203737	A/chicken/Zhejiang/727079/2014			Wu,H.; Peng,X.; Cheng,L.; Lu,X.; Jin,C.; Xie,T.; Yao,H.; Wu,N.
EPI681156	MP	China	2014-Apr-10	EPI_ISL_203715	A/chicken/Zhejiang/3C37/2014			Wu,H.; Peng,X.; Cheng,L.; Lu,X.; Jin,C.; Xie,T.; Yao,H.; Wu,N.
EPI623575	MP	India	2013-Mar-01	EPI_ISL_191463	A/chicken/India/03CA02/2013			Tosh,C.; Nagarajan,S.; Murugkar,H.V.; Kumar,M.; Tripathi,S.; Syed,Z.; Behera,P.; Jain,R.; Dubey,S.C.; Kulkarni,D.D.
EPI610276	MP	China	2008-Dec-12	EPI_ISL_188533	A/chicken/Guangxi/DX/2008			Peng,Y.; Xie,Z.; Liu,J.; Pang,Y.; Xie,L.; Luo,S.; Fan,Q.
EPI470849	MP	United Arab Emirates	2001-Sep-01	EPI_ISL_146695	A/chicken/Dubai/339/2001			Baranovich,T.; Marathe,B.M.; Bridges,O.; Burnham,A.; Carey,D.; Cline,T.D.; Crumpton,J.-C.; DeBeauchamp,J.; Duan,S.; Ducatez,M.; Elhabesh,H.; Fabrizio,T.; Forrest,H.; Franks,J.; Freiden,P.; Jeevan,T.; Jones,J.; Bryan,K.S.; Erik,K.A.; Lisa,K.A.; Kocer,Z.A.; Little,B.; McLaren,L.; Meliopoulos,V.A.; O&apos;Brien,K.; Oguin,T.; Oshansky,C.M.; Rubrum,A.; Sanders,C.J.; Seiler,P.; Seufzer,B.; Shanmuganath…
EPI440913	MP	China	2012-Nov-17	EPI_ISL_139107	A/chicken/Shaanxi/11/2012			Ren,J.; Wang,J.
EPI438171	MP	Bangladesh	2011-Mar-01	EPI_ISL_138189	A/chicken/Bangladesh/10410/2011			Govorkova,E.A.; Baranovich,T.; Seiler,P.; Armstrong,J.; Burnham,A.; Guan,Y.; Peiris,M.; Webby,R.J.; Webster,R.G.; Seiler,J.
EPI407756	MP	Pakistan	2009-Dec-03	EPI_ISL_132830	A/chicken/Attock/NARC-14994/2009			Siddique,N.; Abbas,M.A.; Ahmed,Z.; Naeem,K.
EPI407768	MP	Pakistan	2008-Feb-23	EPI_ISL_132829	A/chicken/Sihala/NARC-12103/2008			Siddique,N.; Abbas,M.A.; Ahmed,Z.; Naeem,K.
EPI403523	MP	Israel	2010-Dec-01	EPI_ISL_131530	A/chicken/Israel/1293/2010			Shkoda,I.; Panshin,A.; Lapin,K.; Perk,S.
EPI403499	MP	Israel	2009-Jan-01	EPI_ISL_131525	A/chicken/Israel/32/2009			Golender,N.; Panshin,A.; Lapin,K.; Perk,S.; Shkoda,I.
EPI400162	MP	China	2009-Mar-01	EPI_ISL_130432	A/chicken/Nanjing/908/2009			Zhang,Y.; Teng,Q.; Ren,C.; Li,G.; Li,X.; Li,Z.; Li,Z.J.; Zhang,Y.E.
EPI391479	MP	Korea, Republic of	2001-Aug-01	EPI_ISL_127899	A/chicken/Korea/01310_CE20/2001			Choi,J.G.; Lee,Y.J.; Kim,Y.J.; Lee,E.K.; Jeong,O.M.; Sung,H.W.; Kim,J.H.; Kwon,J.H.; Choi,J.-G.; Lee,Y.-J.; Kim,Y.-J.; Lee,E.-K.; Jeong,O.-M.; Sung,H.-W.; Kim,J.-H.; Kwon,J.-H.
EPI383212	MP	China	2011-Nov-29	EPI_ISL_123954	A/chicken/Guangdong/C273/2011			Jiao,P.; Yuan,R.; Wei,L.; Jia,B.; Cao,L.; Song,Y.; Gong,L.; Xu,C.; Ren,T.; Liao,M.
EPI345731	MP	China	2007-Jun-01	EPI_ISL_99557	A/chicken/Eastern China/43/2007			Zhao,G.; Liu,X.
EPI341711	MP	China	2011-Jun-01	EPI_ISL_98865	A/chicken/Guangdong/ZHJ/2011			Yan,Z.; Liu,J.
EPI327206	MP	Vietnam	2009-Nov-28	EPI_ISL_94036	A/chicken/Viet Nam/TMU025/2009			Thang,N.N.; Quang,P.N.; Khai,P.N.; Khang,D.D.; Hien,L.X.
EPI317184	MP	China	2010-Dec-02	EPI_ISL_90154	A/chicken/China/AH-10-01/2010			Zhen,C.; Yu,H.
EPI300845	MP	Korea, Republic of	2008-Nov-01	EPI_ISL_84581	A/chicken/Korea/SH0802/2008			Park,K.J.; Kwon,H.-i.; Song,M.-S.; Noriel,P.Q.; Baek,Y.H.; Choi,Y.K.
EPI286296	MP	Saudi Arabia	2002-Jan-01	EPI_ISL_80956	A/chicken/Saudi Arabia/EPD-22-01/2002			Kim,L.M.; Scott,M.A.; Suarez,D.L.; Spackman,E.; Swayne,D.E.; Afonso,C.L.
EPI652862	MP	India	2008-Jan-24	EPI_ISL_197829	A/chicken/India/82565/2008			Majhi,S.; Nagarajan,S.; Tosh,C.; Murugkar,H.V.; Behera,P.; Dubey,S.C.
EPI601494	MP	China	2013-Dec-29	EPI_ISL_181784	A/chicken/Jiangxi/36274/2013			Ma,C.; Lam,T.T.Y.; Chai,Y.; Wang,J.; Fan,X.; Hong,W.; Zhang,Y.; Li,L.; Liu,Y.; Smith,D.K.; Webby,R.J.; Peiris,J.S.M.; Zhu,H.; Guan,Y.
EPI593537	MP	China	2014-Jun-15	EPI_ISL_180147	A/chicken/Jiangxi/18502/2014			Lam,T.Y.; Zhou,B.; Wang,J.; Chai,Y.; Shen,Y.; Chen,X.; Ma,C.; Hong,W.; Chen,Y.; Zhang,Y.; Duan,L.; Chen,P.; Jiang,J.; Li,L.; Poon,L.M.; Webby,R.J.; Smith,D.K.; Leung,G.M.; Peiris,J.M.; Holmes,E.C.; Guan,Y.; Zhu,H.
EPI597049	MP	China	2014-Feb-21	EPI_ISL_176263	A/chicken/Dongguan/1459/2014			Lam,T.Y.; Zhou,B.; Wang,J.; Chai,Y.; Shen,Y.; Chen,X.; Ma,C.; Hong,W.; Chen,Y.; Zhang,Y.; Duan,L.; Chen,P.; Jiang,J.; Li,L.; Poon,L.M.; Webby,R.J.; Smith,D.K.; Leung,G.M.; Peiris,J.M.; Holmes,E.C.; Guan,Y.; Zhu,H.
EPI596842	MP	China	2014-Feb-20	EPI_ISL_176187	A/chicken/Dongguan/670/2014			Lam,T.Y.; Zhou,B.; Wang,J.; Chai,Y.; Shen,Y.; Chen,X.; Ma,C.; Hong,W.; Chen,Y.; Zhang,Y.; Duan,L.; Chen,P.; Jiang,J.; Li,L.; Poon,L.M.; Webby,R.J.; Smith,D.K.; Leung,G.M.; Peiris,J.M.; Holmes,E.C.; Guan,Y.; Zhu,H.
EPI583617	MP	China	2013-Dec-18	EPI_ISL_175970	A/chicken/Dongguan/2977/2013			Lam,T.Y.; Zhou,B.; Wang,J.; Chai,Y.; Shen,Y.; Chen,X.; Ma,C.; Hong,W.; Chen,Y.; Zhang,Y.; Duan,L.; Chen,P.; Jiang,J.; Li,L.; Poon,L.M.; Webby,R.J.; Smith,D.K.; Leung,G.M.; Peiris,J.M.; Holmes,E.C.; Guan,Y.; Zhu,H.
EPI583442	MP	China	2013-Dec-11	EPI_ISL_175914	A/chicken/Shenzhen/1276/2013			Lam,T.Y.; Zhou,B.; Wang,J.; Chai,Y.; Shen,Y.; Chen,X.; Ma,C.; Hong,W.; Chen,Y.; Zhang,Y.; Duan,L.; Chen,P.; Jiang,J.; Li,L.; Poon,L.M.; Webby,R.J.; Smith,D.K.; Leung,G.M.; Peiris,J.M.; Holmes,E.C.; Guan,Y.; Zhu,H.
EPI583203	MP	China	2013-Apr-07	EPI_ISL_175826	A/chicken/Jiangxi/12538/2013			Lam,T.Y.; Zhou,B.; Wang,J.; Chai,Y.; Shen,Y.; Chen,X.; Ma,C.; Hong,W.; Chen,Y.; Zhang,Y.; Duan,L.; Chen,P.; Jiang,J.; Li,L.; Poon,L.M.; Webby,R.J.; Smith,D.K.; Leung,G.M.; Peiris,J.M.; Holmes,E.C.; Guan,Y.; Zhu,H.
EPI583084	MP	China	2013-Oct-28	EPI_ISL_175786	A/chicken/Shaoxing/5085/2013			Lam,T.Y.; Zhou,B.; Wang,J.; Chai,Y.; Shen,Y.; Chen,X.; Ma,C.; Hong,W.; Chen,Y.; Zhang,Y.; Duan,L.; Chen,P.; Jiang,J.; Li,L.; Poon,L.M.; Webby,R.J.; Smith,D.K.; Leung,G.M.; Peiris,J.M.; Holmes,E.C.; Guan,Y.; Zhu,H.
EPI581753	MP	China	2013-Dec-19	EPI_ISL_175681	A/silkie chicken/Dongguan/3525/2013			Lam,T.Y.; Zhou,B.; Wang,J.; Chai,Y.; Shen,Y.; Chen,X.; Ma,C.; Hong,W.; Chen,Y.; Zhang,Y.; Duan,L.; Chen,P.; Jiang,J.; Li,L.; Poon,L.M.; Webby,R.J.; Smith,D.K.; Leung,G.M.; Peiris,J.M.; Holmes,E.C.; Guan,Y.; Zhu,H.
EPI581670	MP	China	2013-Dec-18	EPI_ISL_175669	A/chicken/Dongguan/3235/2013			Lam,T.Y.; Zhou,B.; Wang,J.; Chai,Y.; Shen,Y.; Chen,X.; Ma,C.; Hong,W.; Chen,Y.; Zhang,Y.; Duan,L.; Chen,P.; Jiang,J.; Li,L.; Poon,L.M.; Webby,R.J.; Smith,D.K.; Leung,G.M.; Peiris,J.M.; Holmes,E.C.; Guan,Y.; Zhu,H.
EPI577949	MP	China	2013-Dec-12	EPI_ISL_175640	A/chicken/Shenzhen/1660/2013			Lam,T.Y.; Zhou,B.; Wang,J.; Chai,Y.; Shen,Y.; Chen,X.; Ma,C.; Hong,W.; Chen,Y.; Zhang,Y.; Duan,L.; Chen,P.; Jiang,J.; Li,L.; Poon,L.M.; Webby,R.J.; Smith,D.K.; Leung,G.M.; Peiris,J.M.; Holmes,E.C.; Guan,Y.; Zhu,H.
EPI569680	MP	China	2009-Jan-01	EPI_ISL_173920	A/chicken/Fujian/01/2009			Zhao,M.; Gu,X.; Chen,H.; Liu,Q.; Zhong,L.; Huang,J.; Gu,M.; Liu,X.
EPI569682	MP	China	2008-Feb-03	EPI_ISL_173905	A/chicken/Anhui/02/2008			Zhao,M.; Gu,X.; Chen,H.; Liu,Q.; Zhong,L.; Huang,J.; Gu,M.; Liu,X.
EPI560377	MP	Pakistan	2010-Feb-11	EPI_ISL_171320	A/chicken/Pakistan/289-186/2010			Chaudhry,M.; Angot,A.; Bin Rashid,H.; Hussain,M.; Trovo,G.; Drago,A.; Valastro,V.; Cattoli,G.; Capua,I.; Thrusfield,M.; Welburn,S.
EPI528471	MP	Bangladesh	2013-May-25	EPI_ISL_161197	A/chicken/Bangladesh/19870/2013			Shanmuganatham,K.; Feeroz,M.; Jones Engel,L.; Walker,D.; McClenaghan,L.; Alam,R.S.; Hasan,K.; McKenzie,P.; Webby,R.J.; Webster,R.G.
EPI510835	MP	Taiwan	2012-Dec-18	EPI_ISL_158028	A/chicken/Taiwan/1843/2012			Lee,C.C.; Zhu,H.; Huang,P.Y.; Peng,L.; Chang,Y.C.; Yip,C.H.; Li,Y.T.; Cheung,C.L.; Compans,R.; Yang,C.; Smith,D.K.; Lam,T.T.; King,C.C.; Guan,Y.; Lam,T.T.Y.
EPI471126	MP	Iran, Islamic Republic of	2010-Feb-01	EPI_ISL_146764	A/chicken/Iran/EBGV-88/2010			Bashashati,M.; Vasfi Marandi,M.; Hemmatzadeh,F.; Sabouri,F.
EPI469932	MP	China	2006-Jan-01	EPI_ISL_146277	A/chicken/Hong Kong/NT406/2006			Lam,T.T.Y.; Wang,J.; Shen,Y.; Zhou,B.; Duan,L.; Cheung,C.L.; Ma,C.; Lycett,S.J.; Leung,C.Y.H.; Chen,X.; Li,L.; Hong,W.; Chai,Y.; Zhou,L.; Liang,H.; Ou,Z.; Liu,Y.; Farooqui,A.; Kelvin,D.J.; Poon,L.L.M.; Smith,D.K.; Pybus,O.G.; Leung,G.M.; Shu,Y.; Webster,R.G.; Webby,R.J.; Peiris,J.S.M.; Rambaut,A.; Zhu,H.; Guan,Y.
EPI460123	MP	Taiwan	2012-Feb-15	EPI_ISL_143460	A/chicken/Taiwan/A1997/2012			Lee,M.S.
EPI460115	MP	Taiwan	2012-Jan-05	EPI_ISL_143459	A/chicken/Taiwan/0101/2012			Lee,M.S.
EPI407794	MP	Iran, Islamic Republic of	2012-Feb-12	EPI_ISL_129594	A/chicken/Iran/AGH-B1/2012			Ghorbani,A.; Moosakhani,F.; Vasfi Marandi,M.
EPI376258	MP	China	2008-Jun-06	EPI_ISL_121416	A/chicken/Sheny/0606/2008			Zhang,Y.; Sun,Y.; Sun,H.; Pu,J.; Bi,Y.; Shi,Y.; Lu,X.; Li,J.; Zhu,Q.; Gao,G.F.; Yang,H.; Liu,J.
EPI356533	MP	Indonesia	2008-Jun-20	EPI_ISL_106073	A/chicken/West Java/Smi-M6/2008			Dharmayanti,N.L.P.I.; Indriani,R.; Darminto,D.; Ibrahim,F.; Soebandrio,A.
EPI356530	MP	Indonesia	2007-Jan-04	EPI_ISL_106070	A/chicken/Jakarta/DKI-Nurs/2007			Dharmayanti,N.L.P.I.; Indriani,R.; Darminto,D.; Ibrahim,F.; Soebandrio,A.
EPI354439	MP	Pakistan	2010-Jan-25	EPI_ISL_104409	A/chicken/Pakistan/NARC-16945/2010			Siddique,N.; Abbas,M.A.; Farooq,S.; Ahmed,Z.; Naeem,K.
EPI342581	MP	China	2009-Dec-01	EPI_ISL_89652	A/chicken/Fujian/G9/2009			Yan,Z.; Liu,J.
EPI272196	MP	China	2009-Nov-27	EPI_ISL_77202	A/chicken/Shandong/SG2/2009			Zhu,W.; Zhang,X.
EPI267646	MP	India	2006-Apr-25	EPI_ISL_76225	A/chicken/Uchal/8286/2006			Maheswarappa,G.; Byregowda,S.M.; Pradhan,H.K.; Tosh,C.; Dubey,S.C.
EPI476935	MP	Japan	1925-Jan-01	EPI_ISL_69861	A/chicken/Japan/1925			Worobey,M.; Han,G.-Z.; Kawaoka,Y.; Muramoto,Y.; Rambaut,A.
EPI238799	MP	China	1998-Jan-01	EPI_ISL_68590	A/chicken/Henan/nd/1998			Liao,X.; Zhang,X.; Wang,J.; Yu,J.; Liu,J.
EPI235827	MP	China	2002-Jan-01	EPI_ISL_67734	A/chicken/Jilin/hg/2002			Liao,X.; Zhang,X.; Wang,J.; Yu,J.; Jin,N.
EPI235766	MP	China	2002-Jan-01	EPI_ISL_67725	A/chicken/Hubei/wf/2002			Liao,X.; Zhang,X.; Wang,J.; Yu,J.; Li,T.
EPI235712	MP	China	2002-Jan-01	EPI_ISL_67717	A/chicken/Beijing/nl/2002			Liao,X.; Zhang,X.; Wang,J.; Yu,J.; Liu,J.
EPI235101	MP	China	2003-Jan-01	EPI_ISL_67386	A/chicken/Jilin/xw/2003			Liao,X.; Zhang,X.; Wang,J.; Yu,J.; Liu,J.
EPI228884	MP	China	2004-Jan-01	EPI_ISL_65329	A/chicken/Jilin/hl/2004			Liao,X.; Zhang,X.; Wang,J.; Yu,J.; Jin,N.
EPI183055	MP	Taiwan	2008-Jan-01	EPI_ISL_31124	A/chicken/Taiwan/A703-1/2008
EPI180298	MP	Israel	2007-Mar-06	EPI_ISL_30443	A/chicken/Israel/375/2007
EPI177741	MP	Pakistan	2006-Jun-19	EPI_ISL_29786	A/chicken/Pakistan/UDL-04/2006
EPI355177	MP	India	2004-Jan-01	EPI_ISL_27602	A/chicken/Uttar Pradesh/2543/2004			Nagarajan,S.; Rajukumar,K.; Ramaswamy,V.; Purohit,K.; Pattnaik,B.; Pradhan,H.K.
EPI182370	MP	Iran, Islamic Republic of	2006-Jan-01	EPI_ISL_24784	A/chicken/Iran/TH85/2006			Pazani,J.; Bozorgmehrifard,M.H.; Karimi,V.; Barin,A.; Ghalyanchi Langeroudi,A.; Hassanzadeh,M.
EPI163978	MP	China	1998-Jan-01	EPI_ISL_23118	A/chicken/Shandong/B1/1998
EPI161653	MP	China	2005-Jan-01	EPI_ISL_23104	A/chicken/Guangdong/1/2005
EPI155022	MP	China	2007-Jan-01	EPI_ISL_20107	A/chicken/Shandong/L1/2007			Huang,Y.; Hu,B.; Cao,S.; Wen,X.; Zhang,X.
EPI155023	MP	China	2008-Jan-01	EPI_ISL_20103	A/chicken/Henan/L1/2008
EPI154773	MP	Thailand	2008-Jan-29	EPI_ISL_20028	A/chicken/Thailand/ICRC-618/2008
EPI182367	MP	Iran, Islamic Republic of	1999-Jan-01	EPI_ISL_15734	A/chicken/Iran/TH78/1999			Pazani,J.; Bozorgmehrifard,M.H.; Karimi,V.; Barin,A.; Ghalyanchi Langeroudi,A.; Hassanzadeh,M.; Tavasoti Kheiri,M.; Barin,A.; Fereidouni,S.; Fazel,F.; Soleimanidor,M.; Majidzadeh,K.
EPI182371	MP	Iran, Islamic Republic of	2007-Jan-01	EPI_ISL_15732	A/Chicken/Iran/TH186/2007			Pazani,J.; Bozorgmehrifard,M.H.; Karimi,V.; Barin,A.; Ghalyanchi Langeroudi,A.; Hassanzadeh,M.
EPI182366	MP	Iran, Islamic Republic of	1998-Jan-01	EPI_ISL_15728	A/Chicken/Iran/TH77/1998			Pazani,J.; Bozorgmehrifard,M.H.; Karimi,V.; Barin,A.; Ghalyanchi Langeroudi,A.; Hassanzadeh,M.; Madadgar,O.
EPI122415	MP	China	2005-Jan-01	EPI_ISL_13010	A/chicken/Guangxi/37/2005
EPI119799	MP	Taiwan	2000-Jan-01	EPI_ISL_12742	A/chicken/Taiwan/2838N/00
EPI110295	MP	United Arab Emirates	2003-Jan-01	EPI_ISL_11175	A/chicken/Dubai/463/2003			Aamir,U.B.; Wernery,U.; Ilyushina,N.; Webster,R.G.; Ilyushina,N.A.
EPI106746	MP	China	2006-Jan-01	EPI_ISL_10544	A/chicken/Shanxi/2/2006
EPI102129	MP	Taiwan	2004-Jan-01	EPI_ISL_10095	A/chicken/Taiwan/ch1006/04
EPI102078	MP	Taiwan	2001-Jan-01	EPI_ISL_10079	A/chicken/Taiwan/0329/01
EPI102057	MP	Taiwan	1999-Jan-01	EPI_ISL_10072	A/chicken/Taiwan/165/99
EPI26398	MP	China	2004-Jan-01	EPI_ISL_4853	A/Chicken/Henan/210/2004
EPI25563	MP	Korea, Republic of	2003-Jan-01	EPI_ISL_4618	A/chicken/Korea/S1/2003
EPI24951	MP	China	2002-Jan-01	EPI_ISL_4515	A/chicken/Hebei/1/2002
EPI23734	MP	China	2004-Jan-01	EPI_ISL_4202	A/chicken/Jilin/9/2004
EPI43105	MP	Pakistan	1995-Jan-01	EPI_ISL_3218	A/chicken/Pakistan/34669/1995
EPI102045	MP	Taiwan	1998-Jan-01	EPI_ISL_1795	A/chicken/Taiwan/na3/98
EPI1720	MP	Japan	2005-Jan-01	EPI_ISL_360	A/chicken/Ibaraki/1/2005
EPI457792	MP	China	2013-Apr-03	EPI_ISL_142923	A/chicken/Shanghai/S1080/2013	Harbin Veterinary Research Institute (CAAS)	Harbin Veterinary Research Institute (CAAS)	Zhang, Q.; Shi, J.; Deng, G.; Guo, J.; Zeng, X.; He, X.; Kong, H.; Gu, C.; Li, X.; Liu, J.; Wang, G.; Chen, Y.; Liu, L.; Liang, L.; Li, Y.; Fan, J.; Wang, J.; Li, W.; Guan, L.; Li, Q.; Yang, H.; Chen, P.; Jiang, L.; Guan, Y.; Xin, X.; Jiang, Y.; Tian, G.; Wang, X.; Qiao, C.; Li, C.; Bu, Z.; Chen, H.
EPI499468	MP	Bangladesh	2011-Jan-01	EPI_ISL_153617	A/chicken/Bangladesh/11rs1984-38/2011		Istituto Zooprofilattico Sperimentale Delle Venezie	Fusaro,A.; Monne,I.; Heidari,A.; Yamage,M.; Giasuddin,M.; Khan,S.R.; Cattoli,G.
EPI2439365	MP	Myanmar	2019-Aug-07	EPI_ISL_17086447	A/chicken/Myanmar/B85/2019			Direct Submission
EPI2147585	MP	Bangladesh	2020-Dec-21	EPI_ISL_14775964	A/chicken/Bangladesh/46330/2020			Barman,S.; Turner,J.C.; Hasan,M.; Akhtar,S.; Franks,J.; El-Shesheny,R.; Walker,D.; Seiler,P.; Mukherjee,N.; Kercher,L.; McKenzie,P.; Feeroz,M.; Webby,R.J.
EPI1829430	MP	Japan	2019-Dec-14	EPI_ISL_700743	A/chicken/Japan/AQ-HE31-26/2020			Saito,M.; Okamatsu,M.; Matsuno,K.; Sakoda,Y.; Iwanaka,M.
EPI1555865	MP	Bangladesh	2018-Jan-23	EPI_ISL_379690	A/environment/Bangladesh/34573/2018			Barman,S.; Turner,J.C.; Hasan,M.K.; Akhtar,S.; Franks,J.; El-Shesheny,R.; Walker,D.; Seiler,P.; Friedman,K.; Kercher,L.; Kayali,G.; Jones-Engel,L.; McKenzie,P.; Krauss,S.; Webby,R.J.; Feeroz,M.M.; Webster,R.G.
EPI1309681	MP	Bangladesh	2017-Aug-17	EPI_ISL_329592	A/chicken/Bangladesh/33395/2017			Barman,S.; Turner,J.C.; Hasan,M.K.; Akhtar,S.; Franks,J.; El-Shesheny,R.; Walker,D.; Seiler,P.; Friedman,K.; Kercher,L.; Kayali,G.; Jones-Engel,L.; McKenzie,P.; Krauss,S.; Webby,R.J.; Feeroz,M.; Webster,R.G.
EPI620942	MP	Indonesia	2008-Jan-01	EPI_ISL_190625	A/chicken/West Java/TJA/2008			Pantin-Jackwood,M.J.; Spackman,E.; Suarez,D.L.; Wasilenko,J.; Sarmento,L.; Shepherd,E.; Smith,D.; Lee,S.; Lone,N.A.
EPI548313	MP	Indonesia	2009-Jun-01	EPI_ISL_167892	A/chicken/Bali/U8661/2009			Mahardika,G.N.; Suartha,N.; Wibawan,W.T.
EPI702907	MP	Cambodia	2011-May-14	EPI_ISL_208658	A/Chicken/Cambodia/ProrSam/010401/2011/H3N8	National Veterinary Research Institute	Swedish Veterinary Agency (SVA)
EPI702270	MP	Cambodia	2011-Jan-01	EPI_ISL_208666	A/Chicken/Cambodia/Pror Yuk/030501/2011/H6N2		Swedish Veterinary Agency (SVA)
EPI2056476	MP	Bangladesh	2022-Feb-13	EPI_ISL_13131233	A/duck/Bangladesh/17D1845/2022	International Centre for Diarrhoeal Disease Research (ICDDR,B)	International Centre for Diarrhoeal Disease Research (ICDDR,B)	Hossain, M.E.; Miah, M.; Puspo, JA.; Hasan, R.; Davis, C.T.; Mott, A.J.; Davis, W.; Chowdhury, S.; Rahman, M.Z
EPI1995365	MP	Bangladesh	2021-Dec-22	EPI_ISL_11050932	A/duck/Bangladesh/19D1813/2021	International Centre for Diarrhoeal Disease Research (ICDDR,B)	International Centre for Diarrhoeal Disease Research (ICDDR,B)	Hossain, M.E.; Miah, M.; Alam, S.; Hasan, R.; Davis, C.T.; Mott, A.J.; Davis, W.; Chowdhury, S.; Rahman, M.Z
EPI1318918	MP	Cambodia	2015-Aug-01	EPI_ISL_331239	A/duck/Cambodia/Z495W31M3/2015		Institut Pasteur du Cambodia
EPI1275137	MP	Cambodia	2015-Jun-30	EPI_ISL_321517	A/duck/Cambodia/Z416W27M3/2015		Institut Pasteur du Cambodia
EPI431451	MP	China	2011-Dec-01	EPI_ISL_137254	A/duck/Hebei/2/2011	Institute of Microbiology, Chinese Academy of Sciences	Institute of Microbiology, Chinese Academy of Sciences	Di,Liu; Haigang,Sun; Jinghua,Yan; George F,Gao; Juncai,Ma
EPI666088	MP	China	2014-Dec-18	EPI_ISL_200472	A/duck/Jiangsu/12.18 NJLH1266-P/2014(Mixed)		Institute of Microbiology, Chinese Academy of Sciences
EPI665728	MP	China	2015-Mar-06	EPI_ISL_200427	A/duck/Hubei/03.06 WHWTZ0107-O/2015(Mixed)		Institute of Microbiology, Chinese Academy of Sciences
EPI664368	MP	China	2015-Mar-27	EPI_ISL_200257	A/duck/Guangdong/03.27 DGQTSJ121-P/2015(Mixed)		Institute of Microbiology, Chinese Academy of Sciences
EPI659394	MP	China	2015-Apr-14	EPI_ISL_199123	A/duck/Hunan/04.14 YYGK474-O/2015(H6N6)		Institute of Microbiology, Chinese Academy of Sciences
EPI659330	MP	China	2015-Apr-14	EPI_ISL_199115	A/duck/Hunan/04.14 YYGK0434-1-P/2015(H6N6)		Institute of Microbiology, Chinese Academy of Sciences
EPI658322	MP	China	2015-May-07	EPI_ISL_198989	A/duck/Jiangxi/05.07 NCJD0063A-P/2015(H6N6)		Institute of Microbiology, Chinese Academy of Sciences
EPI656741	MP	China	2014-Feb-27	EPI_ISL_198780	A/duck/Hunan/02.27 YYGK278-P/2014(H5N2)		Institute of Microbiology, Chinese Academy of Sciences
EPI656709	MP	China	2013-Dec-07	EPI_ISL_198776	A/duck/Hunan/12.07 YYGK97-P/2013(H5N1)		Institute of Microbiology, Chinese Academy of Sciences
EPI873435	MP	Japan	2016-Dec-14	EPI_ISL_240616	A/duck/Ibaraki/22/2016	National Institute of Animal Health	National Institute of Animal Health	Uchida,Y.
EPI866988	MP	Japan	2016-Nov-28	EPI_ISL_239421	A/muscovy duck/Aomori/1-2T/2016	National Institute of Animal Health	National Institute of Animal Health	Uchida, Y.
EPI860675	MP	Japan	2006-Jan-01	EPI_ISL_237991	A/duck/Chiba/1/06	National Institute of Animal Health	National Institute of Animal Health	Uchida,U.
EPI855888	MP	Japan	2012-Nov-01	EPI_ISL_237171	A/duck/Shimane/321114/2012	National Institute of Animal Health	National Institute of Animal Health
EPI855786	MP	Japan	2012-Oct-01	EPI_ISL_237163	A/duck/Saga/411005/2012	National Institute of Animal Health	National Institute of Animal Health
EPI866955	MP	Japan	2015-Oct-27	EPI_ISL_239417	A/duck/Aichi/231009/2015		National Institute of Animal Health
EPI866773	MP	Japan	2016-Oct-24	EPI_ISL_239386	A/duck/Niigata/151015/2016		National Institute of Animal Health
EPI855916	MP	Japan	2015-Oct-01	EPI_ISL_237173	A/duck/Tokushima/361002/2015		National Institute of Animal Health
EPI2088466	MP	China	2020-Jun-09	EPI_ISL_13734227	A/Duck/Guangxi/H151/2020/H3N2	South China Agricultural University	South China Agricultural University
EPI580330	MP	China	2015-Jan-07	EPI_ISL_176828	A/Duck/Guangdong/DG103/2015	South China Agricultural University	South China Agricultural University	Shumin,Xie;Weixin,Jia;Yicun,Lin;Kaixiang,Xing;Xingxing,Ren;Wenbao,Qi;Ming,Liao
EPI2665430	MP	China	2021-Nov-01	EPI_ISL_18059684	A/duck/Sichuan/SICAU-02/2021			yi,d.M.
EPI2582294	MP	China	2022-Oct-01	EPI_ISL_17760701	A/duck/China/L31/2022	Sun Yat-Sen University of Medical Sciences		Zhu,P.
EPI2582243	MP	China	2022-Oct-01	EPI_ISL_17760697	A/duck/China/10-14/2022	Sun Yat-Sen University of Medical Sciences		Zhu,P.
EPI2528073	MP	China	2022-Dec-10	EPI_ISL_17526124	A/duck/Guangdong/FS91/2022			Wen,F.; Chen,G.; Guo,J.; Guan,M.; Li,Z.; Yu,H.; Li,J.; Liu,Q.; Huang,S.
EPI2256881	MP	Mongolia	2021-Aug-01	EPI_ISL_16209281	A/Duck/Mongolia/2021-MG07/2021			Durairaj,K.; Ankhanbaatar,U.; Yeo,S.J.; Park,H.
EPI2257117	MP	Mongolia	2021-Aug-01	EPI_ISL_16209281	A/Duck/Mongolia/2021-MG07/2021			Durairaj,K.; Ankhanbaatar,U.; Yeo,S.J.; Park,H.
EPI1931887	MP	Mongolia	2019-Jul-20	EPI_ISL_6795221	A/Duck/Mongolia/2019-496/2019			Tiwari,I.; Ulaankhuu,A.; Yeo,S.J.; Park,H.
EPI1930859	MP	China	2019-Mar-18	EPI_ISL_6781438	A/duck/China/Influenza A virus/2019			Li,J.; Guo,K.; Wang,G.; Feng,H.; Li,L.; Jia,M.; Wen,G.
EPI1834914	MP	China	2018-Feb-06	EPI_ISL_707522	A/duck/Hunan/2.06_YYGK73J3-OC/2018			Bi,Y.; Li,J.; Li,S.; Fu,G.; Jin,T.; Zhang,C.; Yang,Y.; Ma,Z.; Tian,W.; Xiao,S.; Li,L.; Yin,R.; Zhang,Y.; Wang,L.; Qin,Y.; Yao,Z.; Meng,F.; Hu,D.; Li,D.; Wong,G.; Liu,F.; Lv,N.; Fu,L.; Peng,Y.; Ma,J.; Sharshov,K.; Shestopalov,A.; Gulyaeva,M.; Gao,G.F.; Chen,J.; Shi,Y.; Liu,W.J.; Chu,D.; Huang,Y.; Liu,Y.; Liu,L.; Chen,Q.; Shi,W.
EPI1834458	MP	China	2018-Mar-07	EPI_ISL_707476	A/duck/Hunan/03.07_YYGK14L3-OC/2018			Bi,Y.; Li,J.; Li,S.; Fu,G.; Jin,T.; Zhang,C.; Yang,Y.; Ma,Z.; Tian,W.; Xiao,S.; Li,L.; Yin,R.; Zhang,Y.; Wang,L.; Qin,Y.; Yao,Z.; Meng,F.; Hu,D.; Li,D.; Wong,G.; Liu,F.; Lv,N.; Fu,L.; Peng,Y.; Ma,J.; Sharshov,K.; Shestopalov,A.; Gulyaeva,M.; Gao,G.F.; Chen,J.; Shi,Y.; Liu,W.J.; Chu,D.; Huang,Y.; Liu,Y.; Liu,L.; Chen,Q.; Shi,W.
EPI1833922	MP	China	2016-Oct-11	EPI_ISL_707413	A/duck/Fujian/10.11_FZHX1007-O/2016			Bi,Y.; Li,J.; Li,S.; Fu,G.; Jin,T.; Zhang,C.; Yang,Y.; Ma,Z.; Tian,W.; Xiao,S.; Li,L.; Yin,R.; Zhang,Y.; Wang,L.; Qin,Y.; Yao,Z.; Meng,F.; Hu,D.; Li,D.; Wong,G.; Liu,F.; Lv,N.; Fu,L.; Peng,Y.; Ma,J.; Sharshov,K.; Shestopalov,A.; Gulyaeva,M.; Gao,G.F.; Chen,J.; Shi,Y.; Liu,W.J.; Chu,D.; Huang,Y.; Liu,Y.; Liu,L.; Chen,Q.; Shi,W.
EPI1833690	MP	China	2017-Jan-17	EPI_ISL_707384	A/duck/Fujian/1.17_FZHX0123-C/2017			Bi,Y.; Li,J.; Li,S.; Fu,G.; Jin,T.; Zhang,C.; Yang,Y.; Ma,Z.; Tian,W.; Xiao,S.; Li,L.; Yin,R.; Zhang,Y.; Wang,L.; Qin,Y.; Yao,Z.; Meng,F.; Hu,D.; Li,D.; Wong,G.; Liu,F.; Lv,N.; Fu,L.; Peng,Y.; Ma,J.; Sharshov,K.; Shestopalov,A.; Gulyaeva,M.; Gao,G.F.; Chen,J.; Shi,Y.; Liu,W.J.; Chu,D.; Huang,Y.; Liu,Y.; Liu,L.; Chen,Q.; Shi,W.
EPI1833682	MP	China	2017-Jan-17	EPI_ISL_707383	A/duck/Fujian/1.17_FZHX0109-O/2017			Bi,Y.; Li,J.; Li,S.; Fu,G.; Jin,T.; Zhang,C.; Yang,Y.; Ma,Z.; Tian,W.; Xiao,S.; Li,L.; Yin,R.; Zhang,Y.; Wang,L.; Qin,Y.; Yao,Z.; Meng,F.; Hu,D.; Li,D.; Wong,G.; Liu,F.; Lv,N.; Fu,L.; Peng,Y.; Ma,J.; Sharshov,K.; Shestopalov,A.; Gulyaeva,M.; Gao,G.F.; Chen,J.; Shi,Y.; Liu,W.J.; Chu,D.; Huang,Y.; Liu,Y.; Liu,L.; Chen,Q.; Shi,W.
EPI1834730	MP	China	2018-Dec-24	EPI_ISL_698064	A/duck/Hunan/12.24_YYGK75E4-O/2018			Bi,Y.; Li,J.; Li,S.; Fu,G.; Jin,T.; Zhang,C.; Yang,Y.; Ma,Z.; Tian,W.; Xiao,S.; Li,L.; Yin,R.; Zhang,Y.; Wang,L.; Qin,Y.; Yao,Z.; Meng,F.; Hu,D.; Li,D.; Wong,G.; Liu,F.; Lv,N.; Fu,L.; Peng,Y.; Ma,J.; Sharshov,K.; Shestopalov,A.; Gulyaeva,M.; Gao,G.F.; Chen,J.; Shi,Y.; Liu,W.J.; Chu,D.; Huang,Y.; Liu,Y.; Liu,L.; Chen,Q.; Shi,W.
EPI1835666	MP	China	2018-Oct-26	EPI_ISL_697929	A/duck/Zhejiang/1026-HZBX001-C/2018			Bi,Y.; Li,J.; Li,S.; Fu,G.; Jin,T.; Zhang,C.; Yang,Y.; Ma,Z.; Tian,W.; Xiao,S.; Li,L.; Yin,R.; Zhang,Y.; Wang,L.; Qin,Y.; Yao,Z.; Meng,F.; Hu,D.; Li,D.; Wong,G.; Liu,F.; Lv,N.; Fu,L.; Peng,Y.; Ma,J.; Sharshov,K.; Shestopalov,A.; Gulyaeva,M.; Gao,G.F.; Chen,J.; Shi,Y.; Liu,W.J.; Chu,D.; Huang,Y.; Liu,Y.; Liu,L.; Chen,Q.; Shi,W.
EPI1824291	MP	China	2018-Apr-26	EPI_ISL_697387	A/duck/Hunan/4.26_YYGK46R3-OC/2018			Bi,Y.; Li,J.; Li,S.; Fu,G.; Jin,T.; Zhang,C.; Yang,Y.; Ma,Z.; Tian,W.; Xiao,S.; Li,L.; Yin,R.; Zhang,Y.; Wang,L.; Qin,Y.; Yao,Z.; Meng,F.; Hu,D.; Li,D.; Wong,G.; Liu,F.; Lv,N.; Fu,L.; Peng,Y.; Ma,J.; Sharshov,K.; Shestopalov,A.; Gulyaeva,M.; Gao,G.F.; Chen,J.; Shi,Y.; Liu,W.J.; Chu,D.; Huang,Y.; Liu,Y.; Liu,L.; Chen,Q.; Shi,W.
EPI1824093	MP	China	2018-Nov-26	EPI_ISL_697197	A/duck/Fujian/11.26_FZHX0195-O/2018			Bi,Y.; Li,J.; Li,S.; Fu,G.; Jin,T.; Zhang,C.; Yang,Y.; Ma,Z.; Tian,W.; Xiao,S.; Li,L.; Yin,R.; Zhang,Y.; Wang,L.; Qin,Y.; Yao,Z.; Meng,F.; Hu,D.; Li,D.; Wong,G.; Liu,F.; Lv,N.; Fu,L.; Peng,Y.; Ma,J.; Sharshov,K.; Shestopalov,A.; Gulyaeva,M.; Gao,G.F.; Chen,J.; Shi,Y.; Liu,W.J.; Chu,D.; Huang,Y.; Liu,Y.; Liu,L.; Chen,Q.; Shi,W.
EPI1824086	MP	China	2017-Nov-23	EPI_ISL_697190	A/duck/Fujian/11.23_FZHX0011-O/2017			Bi,Y.; Li,J.; Li,S.; Fu,G.; Jin,T.; Zhang,C.; Yang,Y.; Ma,Z.; Tian,W.; Xiao,S.; Li,L.; Yin,R.; Zhang,Y.; Wang,L.; Qin,Y.; Yao,Z.; Meng,F.; Hu,D.; Li,D.; Wong,G.; Liu,F.; Lv,N.; Fu,L.; Peng,Y.; Ma,J.; Sharshov,K.; Shestopalov,A.; Gulyaeva,M.; Gao,G.F.; Chen,J.; Shi,Y.; Liu,W.J.; Chu,D.; Huang,Y.; Liu,Y.; Liu,L.; Chen,Q.; Shi,W.
EPI1824077	MP	China	2017-Jan-17	EPI_ISL_697182	A/duck/Fujian/1.17_FZHX0113-C/2017			Bi,Y.; Li,J.; Li,S.; Fu,G.; Jin,T.; Zhang,C.; Yang,Y.; Ma,Z.; Tian,W.; Xiao,S.; Li,L.; Yin,R.; Zhang,Y.; Wang,L.; Qin,Y.; Yao,Z.; Meng,F.; Hu,D.; Li,D.; Wong,G.; Liu,F.; Lv,N.; Fu,L.; Peng,Y.; Ma,J.; Sharshov,K.; Shestopalov,A.; Gulyaeva,M.; Gao,G.F.; Chen,J.; Shi,Y.; Liu,W.J.; Chu,D.; Huang,Y.; Liu,Y.; Liu,L.; Chen,Q.; Shi,W.
EPI1824021	MP	China	2018-Aug-25	EPI_ISL_697129	A/duck/Zhejiang/08.25_HZBX004-O/2018			Bi,Y.; Li,J.; Li,S.; Fu,G.; Jin,T.; Zhang,C.; Yang,Y.; Ma,Z.; Tian,W.; Xiao,S.; Li,L.; Yin,R.; Zhang,Y.; Wang,L.; Qin,Y.; Yao,Z.; Meng,F.; Hu,D.; Li,D.; Wong,G.; Liu,F.; Lv,N.; Fu,L.; Peng,Y.; Ma,J.; Sharshov,K.; Shestopalov,A.; Gulyaeva,M.; Gao,G.F.; Chen,J.; Shi,Y.; Liu,W.J.; Chu,D.; Huang,Y.; Liu,Y.; Liu,L.; Chen,Q.; Shi,W.
EPI1823829	MP	China	2017-Jan-17	EPI_ISL_696947	A/duck/Fujian/1.17_FZHX0176-C/2017			Bi,Y.; Li,J.; Li,S.; Fu,G.; Jin,T.; Zhang,C.; Yang,Y.; Ma,Z.; Tian,W.; Xiao,S.; Li,L.; Yin,R.; Zhang,Y.; Wang,L.; Qin,Y.; Yao,Z.; Meng,F.; Hu,D.; Li,D.; Wong,G.; Liu,F.; Lv,N.; Fu,L.; Peng,Y.; Ma,J.; Sharshov,K.; Shestopalov,A.; Gulyaeva,M.; Gao,G.F.; Chen,J.; Shi,Y.; Liu,W.J.; Chu,D.; Huang,Y.; Liu,Y.; Liu,L.; Chen,Q.; Shi,W.
EPI1823793	MP	China	2016-Oct-25	EPI_ISL_696911	A/duck/Jiangxi/10.25_NCNP87A2-O/2016			Bi,Y.; Li,J.; Li,S.; Fu,G.; Jin,T.; Zhang,C.; Yang,Y.; Ma,Z.; Tian,W.; Xiao,S.; Li,L.; Yin,R.; Zhang,Y.; Wang,L.; Qin,Y.; Yao,Z.; Meng,F.; Hu,D.; Li,D.; Wong,G.; Liu,F.; Lv,N.; Fu,L.; Peng,Y.; Ma,J.; Sharshov,K.; Shestopalov,A.; Gulyaeva,M.; Gao,G.F.; Chen,J.; Shi,Y.; Liu,W.J.; Chu,D.; Huang,Y.; Liu,Y.; Liu,L.; Chen,Q.; Shi,W.
EPI1785646	MP	China	2017-Oct-21	EPI_ISL_505062	A/duck/Ningxia/YG71/2017			Sun,J.; Li,X.; Lu,S.; Yang,X.; Zhi,M.; Fu,T.; Hua,Y.; Chai,H.
EPI1778554	MP	Vietnam	2019-Aug-29	EPI_ISL_503609	A/duck/Viet Nam/HU13-65/2019			Sakoda,Y.; Okamatsu,M.; Matsuno,K.; kien,L.T.
EPI1768524	MP	Vietnam	2019-Aug-01	EPI_ISL_501648	A/Duck/Viet Nam/HU12-1305/2019			Le,T.K.
EPI1635126	MP	Cambodia	2018-Mar-19	EPI_ISL_399749	A/duck/Cambodia/4T-MM4-D10/2018			Vijaykrishna,D.; Deng,Y.M.; Grau,M.L.; Kay,M.; Suttie,A.; Horwood,P.F.; Kalpravidh,W.; Claes,F.; Osbjer,K.; Dussart,P.; Barr,I.G.; Karlsson,E.A.; Dhanasekaran,V.; Deng,Y.-M.; L Grau,M.
EPI1635108	MP	Cambodia	2018-Feb-06	EPI_ISL_399746	A/duck/Cambodia/C8W6M1/2018			Vijaykrishna,D.; Deng,Y.M.; Grau,M.L.; Kay,M.; Suttie,A.; Horwood,P.F.; Kalpravidh,W.; Claes,F.; Osbjer,K.; Dussart,P.; Barr,I.G.; Karlsson,E.A.; Dhanasekaran,V.; Deng,Y.-M.; L Grau,M.
EPI1580081	MP	Vietnam	2014-Sep-09	EPI_ISL_387776	A/duck/Viet Nam/HN-1730/2014			Tan,G.; Pickett,B.; Fedorova,N.; Amedeo,P.; Isom,R.; Hu,L.; Christensen,J.; Miller,J.; Durbin,A.; Williams,T.; Arumemi,F.; Kawaoka,Y.; Zhong,G.; Neumann,G.
EPI1536798	MP	China	2012-Jul-01	EPI_ISL_376087	A/duck/Jilin/JL-2/2012			Fan,S.; Gao,X.; Wang,T.; Sun,W.; Ying,Y.; Li,X.; Zhao,Y.; Yang,S.; Gao,Y.; Xia,X.
EPI1523413	MP	Vietnam	2018-Aug-23	EPI_ISL_371849	A/duck/Viet Nam/HU10-64/2018			Sakoda,Y.; Okamatsu,M.; Matsuno,K.; Le,K.T.
EPI1510849	MP	Vietnam	2014-Sep-06	EPI_ISL_368669	A/duck/Viet Nam/HU1-642/2014			Sakoda,Y.; Okamatsu,M.; Matsuno,K.
EPI1303363	MP	China	2015-Nov-07	EPI_ISL_328200	A/Duck/China/G2319/2015			Peng,C.
EPI1103464	MP	China	2017-Mar-01	EPI_ISL_285465	A/duck/Fujian/SD013/2017			Zhao,R.
EPI1061213	MP	China	2013-Jul-27	EPI_ISL_278144	A/duck/Zhejiang/727D13/2013			Wu,H.; Lu,R.; Peng,X.; Liu,F.; Cheng,L.; Wu,N.
EPI1035806	MP	China	2012-Mar-16	EPI_ISL_273054	A/duck/Guangxi/113/2012			Li,M.; Xie,Z.X.; Xie,L.J.; Deng,X.W.; Xie,Q.Z.; Liu,J.B.; Fan,Q.; Pang,Y.S.; Luo,S.S.
EPI1006550	MP	China	2012-Jun-01	EPI_ISL_266400	A/duck/Guangxi/112D4/2012			Liu,T.T.; Xie,Z.X.; Xie,L.J.; Xie,Z.Q.; Deng,X.W.; Liu,J.B.; Luo,S.S.; Fan,Q.; Pang,Y.S.
EPI1006526	MP	China	2009-Apr-01	EPI_ISL_266397	A/duck/Guangxi/015D2/2009			Liu,T.T.; Xie,Z.X.; Xie,L.J.; Xie,Z.Q.; Deng,X.W.; Liu,J.B.; Luo,S.S.; Fan,Q.; Pang,Y.S.
EPI942095	MP	China	2015-Nov-21	EPI_ISL_252817	A/duck/Hubei/ZYSYG3/2015			Chen,L.J.; Tian,J.H.; Lin,X.D.; Liao,Y.; Shi,M.; Zhang,Y.Z.
EPI895453	MP	China	2009-Feb-01	EPI_ISL_244607	A/duck/Shanghai/MH-2/2009			Shi,Y.; Cui,H.; Wang,J.; Chi,Q.; Li,X.; Teng,Q.; Chen,H.; Yang,J.; Liu,Q.; Li,Z.
EPI774963	MP	China	2011-Jul-01	EPI_ISL_224896	A/duck/Hebei/B1647-1/2011			Cui,H.; Shi,Y.; Ruan,T.; Li,X.; Teng,Q.; Chen,H.; Yang,J.; Liu,Q.; Li,Z.
EPI774962	MP	China	2011-Jul-01	EPI_ISL_224895	A/duck/Hebei/B1646-2/2011			Cui,H.; Shi,Y.; Ruan,T.; Li,X.; Teng,Q.; Chen,H.; Yang,J.; Liu,Q.; Li,Z.
EPI774959	MP	China	2010-Jul-01	EPI_ISL_224892	A/duck/Nanjing/A1591-1/2010			Cui,H.; Shi,Y.; Ruan,T.; Li,X.; Teng,Q.; Chen,H.; Yang,J.; Liu,Q.; Li,Z.
EPI692387	MP	China	2009-Apr-05	EPI_ISL_206817	A/duck/Fujian/S1487/2009			Liang,L.; Deng,G.; Shi,J.; Wang,S.; Zhang,Q.; Kong,H.; Gu,C.; Guan,Y.; Suzuki,Y.; Li,Y.; Jiang,Y.; Tian,G.; Liu,L.; Li,C.; Chen,H.
EPI681149	MP	China	2014-Jul-27	EPI_ISL_203710	A/duck/Zhejiang/727036/2014			Wu,H.; Peng,X.; Cheng,L.; Lu,X.; Jin,C.; Xie,T.; Yao,H.; Wu,N.
EPI647486	MP	China	2014-Jul-01	EPI_ISL_197207	A/duck/Zhejiang/727038/2014			Wu,H.; Peng,X.; Cheng,L.; Wu,N.
EPI573564	MP	China	2014-Jan-12	EPI_ISL_174489	A/duck/Zhejiang/LS02/2014			Lei,Y.L.; Wang,X.G.
EPI534867	MP	China	2013-Dec-14	EPI_ISL_163899	A/duck/Zhejiang/6D4/2013			Wu,H.; Wu,N.; Peng,X.; Jin,C.; Lu,X.; Cheng,L.; Yao,H.; Li,L.
EPI461089	MP	China	2009-Nov-27	EPI_ISL_143816	A/duck/Guangxi/GXd-1/2009			Xie,Z.; Zhou,C.; Peng,Y.; Liu,J.; Pang,Y.; Deng,X.; Xie,L.; Fan,Q.
EPI417485	MP	China	2010-Apr-02	EPI_ISL_134539	A/duck/Guangxi/GXd-2/2010			Xie,Z.; Zhou,C.; Peng,Y.; Liu,J.; Pang,Y.; Deng,X.; Xie,L.; Fan,Q.
EPI398853	MP	China	2009-Mar-01	EPI_ISL_129957	A/duck/Shanghai/28-1/2009			Teng,Q.; Ji,X.; Li,G.; Li,X.; Li,Z.; Li,Z.J.; Teng,Q.Y.; Ji,X.W.
EPI389972	MP	China	2011-Dec-22	EPI_ISL_127582	A/duck/Guangdong/W12/2011			Tian,J.; Zhang,C.; Qi,W.; Xu,C.; Huang,L.; Li,H.; Liao,M.
EPI345708	MP	China	2007-May-01	EPI_ISL_99574	A/duck/Eastern China/40/2007			Zhao,G.; Liu,X.
EPI345706	MP	China	2008-Apr-01	EPI_ISL_99572	A/duck/Eastern China/46/2008			Zhao,G.; Liu,X.
EPI345704	MP	China	2010-Aug-01	EPI_ISL_99570	A/duck/Eastern China/48/2010			Zhao,G.; Liu,X.
EPI336730	MP	Malaysia	2001-Jan-01	EPI_ISL_96739	A/duck/Malaysia/2001			Sutejo,R.; Yeo,D.S.-Y.; Lin,Y.-N.; Lim,C.-W.; Tan,B.H.; Sugrue,R.J.
EPI1175862	MP	Mongolia	2011-Sep-01	EPI_ISL_298539	A/duck/Mongolia/53/2011			Sakoda,Y.; Okamatsu,M.; Matsuno,K.; Jizou,M.
EPI1134082	MP	Mongolia	2011-Sep-01	EPI_ISL_290247	A/duck/Mongolia/395/2011			Sakoda,Y.; Okamatsu,M.; Matsuno,K.; Jizou,M.
EPI1134040	MP	Mongolia	2011-Aug-27	EPI_ISL_290241	A/duck/Mongolia/29/2011			Sakoda,Y.; Okamatsu,M.; Matsuno,K.; Jizou,M.
EPI600835	MP	China	2008-Nov-23	EPI_ISL_181996	A/migratory duck/Jiangxi/20960/2008			Ma,C.; Lam,T.T.Y.; Chai,Y.; Wang,J.; Fan,X.; Hong,W.; Zhang,Y.; Li,L.; Liu,Y.; Smith,D.K.; Webby,R.J.; Peiris,J.S.M.; Zhu,H.; Guan,Y.
EPI601710	MP	China	2013-Jan-07	EPI_ISL_181732	A/duck/Jiangxi/285/2013			Ma,C.; Lam,T.T.Y.; Chai,Y.; Wang,J.; Fan,X.; Hong,W.; Zhang,Y.; Li,L.; Liu,Y.; Smith,D.K.; Webby,R.J.; Peiris,J.S.M.; Zhu,H.; Guan,Y.
EPI591640	MP	China	2013-Sep-15	EPI_ISL_179743	A/duck/Jiangxi/21694/2013			Lam,T.Y.; Zhou,B.; Wang,J.; Chai,Y.; Shen,Y.; Chen,X.; Ma,C.; Hong,W.; Chen,Y.; Zhang,Y.; Duan,L.; Chen,P.; Jiang,J.; Li,L.; Poon,L.M.; Webby,R.J.; Smith,D.K.; Leung,G.M.; Peiris,J.M.; Holmes,E.C.; Guan,Y.; Zhu,H.
EPI576640	MP	Taiwan	2006-Sep-07	EPI_ISL_175338	A/Taiwan/DV518/2006			Lee,C.-C.; King,C.-C.
EPI510751	MP	Taiwan	2013-Jan-10	EPI_ISL_158015	A/duck/Taiwan/755/2013			Lee,C.C.; Zhu,H.; Huang,P.Y.; Peng,L.; Chang,Y.C.; Yip,C.H.; Li,Y.T.; Cheung,C.L.; Compans,R.; Yang,C.; Smith,D.K.; Lam,T.T.; King,C.C.; Guan,Y.; Lam,T.T.Y.
EPI469868	MP	China	2011-Jan-01	EPI_ISL_146402	A/duck/Guizhou/1078/2011			Lam,T.T.Y.; Wang,J.; Shen,Y.; Zhou,B.; Duan,L.; Cheung,C.L.; Ma,C.; Lycett,S.J.; Leung,C.Y.H.; Chen,X.; Li,L.; Hong,W.; Chai,Y.; Zhou,L.; Liang,H.; Ou,Z.; Liu,Y.; Farooqui,A.; Kelvin,D.J.; Poon,L.L.M.; Smith,D.K.; Pybus,O.G.; Leung,G.M.; Shu,Y.; Webster,R.G.; Webby,R.J.; Peiris,J.S.M.; Rambaut,A.; Zhu,H.; Guan,Y.
EPI469846	MP	China	2009-Jan-01	EPI_ISL_146383	A/duck/Jiangxi/7016/2009			Lam,T.T.Y.; Wang,J.; Shen,Y.; Zhou,B.; Duan,L.; Cheung,C.L.; Ma,C.; Lycett,S.J.; Leung,C.Y.H.; Chen,X.; Li,L.; Hong,W.; Chai,Y.; Zhou,L.; Liang,H.; Ou,Z.; Liu,Y.; Farooqui,A.; Kelvin,D.J.; Poon,L.L.M.; Smith,D.K.; Pybus,O.G.; Leung,G.M.; Shu,Y.; Webster,R.G.; Webby,R.J.; Peiris,J.S.M.; Rambaut,A.; Zhu,H.; Guan,Y.
EPI469908	MP	China	2000-Jan-01	EPI_ISL_146342	A/duck/Guangdong/455/2000			Lam,T.T.Y.; Wang,J.; Shen,Y.; Zhou,B.; Duan,L.; Cheung,C.L.; Ma,C.; Lycett,S.J.; Leung,C.Y.H.; Chen,X.; Li,L.; Hong,W.; Chai,Y.; Zhou,L.; Liang,H.; Ou,Z.; Liu,Y.; Farooqui,A.; Kelvin,D.J.; Poon,L.L.M.; Smith,D.K.; Pybus,O.G.; Leung,G.M.; Shu,Y.; Webster,R.G.; Webby,R.J.; Peiris,J.S.M.; Rambaut,A.; Zhu,H.; Guan,Y.
EPI461699	MP	China	2011-Nov-11	EPI_ISL_143942	A/duck/Hunan/S4101/2011			Deng,G.; Tan,D.; Shi,J.; Cui,P.; Jiang,Y.; Liu,L.; Tian,G.; Kawaoka,Y.; Li,C.; Chen,H.
EPI441469	MP	Taiwan	2009-Nov-06	EPI_ISL_139242	A/duck/Taiwan/DC91/2009			King,C.-C.
EPI416371	MP	Korea, Republic of	2009-Sep-27	EPI_ISL_134109	A/wild duck/Korea/SNU50-5/2009			Kim,I.H.; Kwon,H.J.; Choi,J.G.; Kang,H.M.; Lee,Y.J.; Kim,J.H.
EPI392484	MP	Korea, Republic of	2010-Oct-01	EPI_ISL_120876	A/duck/Korea/A112/10			Kim,H.R.; Park,C.K.; Lee,Y.J.; Oem,J.K.; Kang,H.M.; Choi,J.G.; Lee,O.S.; Bae,Y.C.; Kwon,J.H.
EPI364061	MP	China	2007-May-01	EPI_ISL_112642	A/duck/Fujian/378/2007			Huang,K.; Zhu,H.; Fan,X.; Wang,J.; Cheung,C.L.; Duan,L.; Hong,W.; Liu,Y.; Li,L.; Smith,D.K.; Chen,H.; Webster,R.G.; Webby,R.J.; Peiris,M.; Guan,Y.; Cheung,C.-L.
EPI364006	MP	China	2007-May-01	EPI_ISL_112583	A/duck/Shantou/168/2007			Huang,K.; Zhu,H.; Fan,X.; Wang,J.; Cheung,C.L.; Duan,L.; Hong,W.; Liu,Y.; Li,L.; Smith,D.K.; Chen,H.; Webster,R.G.; Webby,R.J.; Peiris,M.; Guan,Y.; Cheung,C.-L.
EPI363698	MP	Taiwan	2005-Oct-28	EPI_ISL_112261	A/duck/Taiwan/DV30-2/2005			King,C.-C.; Lee,C.-C.D.
EPI363658	MP	China	2006-Apr-01	EPI_ISL_112235	A/duck/Shantou/7904/2006			Huang,K.; Zhu,H.; Fan,X.; Wang,J.; Cheung,C.L.; Duan,L.; Hong,W.; Liu,Y.; Li,L.; Smith,D.K.; Chen,H.; Webster,R.G.; Webby,R.J.; Peiris,M.; Guan,Y.; Cheung,C.-L.
EPI363642	MP	China	2006-Jul-01	EPI_ISL_112233	A/duck/Shantou/14167/2006			Huang,K.; Zhu,H.; Fan,X.; Wang,J.; Cheung,C.L.; Duan,L.; Hong,W.; Liu,Y.; Li,L.; Smith,D.K.; Chen,H.; Webster,R.G.; Webby,R.J.; Peiris,M.; Guan,Y.; Cheung,C.-L.
EPI363562	MP	China	2006-Aug-01	EPI_ISL_112159	A/duck/Jiangxi/5748/2006			Huang,K.; Zhu,H.; Fan,X.; Wang,J.; Cheung,C.L.; Duan,L.; Hong,W.; Liu,Y.; Li,L.; Smith,D.K.; Chen,H.; Webster,R.G.; Webby,R.J.; Peiris,M.; Guan,Y.; Cheung,C.-L.
EPI356578	MP	Indonesia	2006-Sep-01	EPI_ISL_106094	A/muscovy duck/Jakarta/Sum106/2006			Dharmayanti,N.L.P.I.; Indriani,R.; Darminto,D.; Ibrahim,F.; Soebandrio,A.
EPI335176	MP	Lao, People's Democratic Republic	2010-Mar-01	EPI_ISL_95823	A/duck/Lao/567/2010			Sonnberg,S.; Phommachanh,P.; Naipospos,T.S.P.; McKenzie,J.; Chanthavisouk,C.; Pathammavong,S.; Darnell,D.; Meeduangchanh,P.; Rubrum,A.M.; Souriya,M.; Khambounheuang,B.; Webby,R.J.; Douangngeun,B.; Webster,R.G.
EPI315134	MP	Vietnam	2008-Jan-01	EPI_ISL_89571	A/duck/Vietnam/G30/2008			Takakuwa,H.; Otsuki,K.
EPI296204	MP	Korea, Republic of	2004-Nov-01	EPI_ISL_84452	A/wild duck/Korea/YS44/2004			Jeong,O.-M.; Kim,Y.-J.; Choi,J.-G.; Kang,H.-M.; Kim,M.-C.; Kwon,J.-H.; Lee,Y.-J.
EPI276033	MP	China	2006-Jan-01	EPI_ISL_78020	A/duck/Yunnan/47/2006			Li,Y.; Shi,J.; Zhong,G.; Deng,G.; Tian,G.; Ge,J.; Zeng,X.; Song,J.; Zhao,D.; Liu,L.; Jiang,Y.; Guan,Y.; Bu,Z.; Chen,H.
EPI268378	MP	China	2003-Jan-01	EPI_ISL_76351	A/duck/Shantou/1838/2003			Huang,K.; Bahl,J.; Fan,X.; Vijaykrishna,D.; Cheung,C.; Webby,R.J.; Webster,R.G.; Chen,H.; Smith,G.J.D.; Peiris,M.J.S.; Guan,Y.
EPI316856	MP	China	2008-Mar-17	EPI_ISL_70634	A/Muscovy duck/Fujian/FZ01/2008			Wan,C.; Fu,G.; Huang,Y.
EPI241276	MP	Korea, Republic of	2004-Dec-24	EPI_ISL_69393	A/duck/Korea/GJ54/2004			Kim,H.R.; Park,C.K.; Oem,J.K.; Bae,Y.C.; Choi,J.G.; Lee,O.S.; Lee,Y.J.
EPI231046	MP	Korea, Republic of	2008-May-01	EPI_ISL_66185	A/duck/Korea/522-79/2008			Kim,H.R.; Lee,Y.J.; Lee,K.K.; Oem,J.K.; Kim,S.H.; Joo,Y.S.; Lee,O.S.; Lee,M.H.; Park,C.K.
EPI220413	MP	Vietnam	2008-Jan-01	EPI_ISL_63029	A/duck/Viet Nam/41ST/2008			Cao,B.V.; Le,H.D.; Nguyen,Y.N.; Le,T.L.; Ngo,C.C.; Ngo,T.L.; Dong,M.H.
EPI220394	MP	China	2008-Nov-01	EPI_ISL_63022	A/duck/Hunan/8/2008			Zhang,H.; Chen,Z.
EPI225775	MP	Vietnam	2006-Jan-01	EPI_ISL_31528	A/teal/Viet Nam/MBP5/2006			Cao,B.V.; Le,H.D.; Nguyen,Y.N.; Le,T.L.; Ngo,C.C.; Ngo,T.L.; Dong,M.H.
EPI259001	MP	China	2004-Jan-01	EPI_ISL_15256	A/duck/Eastern China/64/2004			Cao,J.P.; Qiu,B.F.; Liu,X.F.
EPI262465	MP	China	2007-Jan-01	EPI_ISL_15255	A/duck/Eastern China/01/2007			Cao,J.P.; Qiu,B.F.; Liu,X.F.
EPI259000	MP	China	2005-Jan-01	EPI_ISL_15248	A/duck/Eastern China/22/2005			Cao,J.P.; Qiu,B.F.; Liu,X.F.
EPI258998	MP	China	2002-Jan-01	EPI_ISL_15227	A/duck/Eastern China/164/2002			Cao,J.P.; Qiu,B.F.; Liu,X.F.
EPI262471	MP	China	2002-Jan-01	EPI_ISL_15208	A/duck/Eastern China/262/2002			Cao,J.P.; Qiu,B.F.; Liu,X.F.
EPI262468	MP	China	2000-Jan-01	EPI_ISL_15188	A/duck/Eastern China/06/2000			Cao,J.P.; Qiu,B.F.; Liu,X.F.
EPI102126	MP	Taiwan	2004-Jan-01	EPI_ISL_10096	A/duck/Kingmen/E322/04
EPI140285	MP	Malaysia	2004-Jan-01	EPI_ISL_9371	A/duck/Malaysia/F118-08-04/2004
EPI89371	MP	Hong Kong (SAR)	1976-Jan-01	EPI_ISL_8931	A/duck/Hong Kong/d73/1976
EPI89318	MP	Hong Kong (SAR)	1978-Jan-01	EPI_ISL_8929	A/duck/Hong Kong/342/1978
EPI89287	MP	Hong Kong (SAR)	1977-Sep-05	EPI_ISL_8927	A/duck/HK/231/1977
EPI89228	MP	Hong Kong (SAR)	1978-Jan-01	EPI_ISL_8924	A/duck/Hong Kong/319/1978
EPI89122	MP	China	1992-Jan-01	EPI_ISL_5812	A/duck/Nanchang/1904/1992
EPI25760	MP	China	2004-Jan-01	EPI_ISL_4662	A/duck/Shandong/093/2004
EPI12208	MP	Hong Kong (SAR)	1999-Jan-01	EPI_ISL_2557	A/duck/Hong Kong/3096/99
EPI7476	MP	Hong Kong (SAR)	1997-Jan-01	EPI_ISL_1711	A/Duck/Hong Kong/P50/97
EPI7473	MP	Hong Kong (SAR)	1997-Jan-01	EPI_ISL_1710	A/Duck/Hong Kong/P169/97
EPI7458	MP	Hong Kong (SAR)	1997-Jan-01	EPI_ISL_1709	A/Teal/Hong Kong/W312/97
EPI7485	MP	Hong Kong (SAR)	1997-Jan-01	EPI_ISL_1705	A/Duck/Hong Kong/T37/97
EPI1189857	MP	Japan	2006-Jan-01	EPI_ISL_643	A/duck/Hokkaido/W159/2006
EPI501065	MP	China	2010-Dec-10	EPI_ISL_154183	A/Duck/Hubei/S4135/2010	Harbin Veterinary Research Institute (CAAS)	Harbin Veterinary Research Institute (CAAS)	Wang, G.J.; Deng,G.H.; Shi, J.Z.; Luo, W.Y.; Zhang, G.Q.; Zhang, Q.Y.; Liu, L.L.; Jiang, Y.P.; Li, C.J.; Sriwilaijaroen, N.; Hiramatsu, H.; Suzuki, Y.; Kawaoka, Y.; Chen, H.L.
EPI1332135	MP	China	2014-Nov-19	EPI_ISL_333373	A/Duck/Jiangxi/24831/2014	WHO Chinese National Influenza Center	WHO Chinese National Influenza Center	Xiaoxu,Zeng;Xiyan,Li;Weijuan,Huang;Lei,Yang;Dayan,Wang;Yuelong,Shu
EPI2733325	MP	Lao, People's Democratic Republic	2022-Feb-16	EPI_ISL_18231268	A/duck/Laos/M-C00811/2022	NAHC	Centers for Disease Control and Prevention
EPI1836938	MP	Korea, Republic of	2019-Nov-19	EPI_ISL_707688	A/Anas platyrhynchos/South Korea/JB31-96/2019			Na,E.J.; Oem,J.K.; Lee,S.Y.; Kim,Y.J.
EPI1307039	MP	Georgia	2015-Oct-10	EPI_ISL_328971	A/mallard duck/Georgia/7/2015			Poen,M.J.; Verhagen,J.H.; Vuong,O.; Scheuer,R.D.; Pas,S.D.; Fouchier,R.A.M.
EPI596465	MP	Vietnam	2013-Dec-10	EPI_ISL_181122	A/duck/Vietnam/LBM553/2013			Soda,K.; Hotta,K.; Trang,H.U.; Le,Q.M.; Yamashiro,T.; Ito,T.
EPI545900	MP	China	2010-Jan-16	EPI_ISL_167459	A/mallard/Jiangxi/1-15/2010			Na,Z.
EPI438438	MP	Vietnam	2011-Jan-01	EPI_ISL_138294	A/duck/Vietnam/LBM6/2011			Hashimoto,Y.; Nagai,Y.; Soda,K.; Ito,T.
EPI381886	MP	Vietnam	2012-Feb-21	EPI_ISL_121438	A/duck/Vietnam/OIE-0483/2012			Kida,H.; Sakoda,Y.; Okamatsu,M.; Nam,H.V.; Long,N.V.; Huy,C.D.; Tien,T.N.; Hatamachi,J.
EPI381879	MP	Vietnam	2012-Feb-20	EPI_ISL_121437	A/duck/Vietnam/OIE-0178/2012			Kida,H.; Sakoda,Y.; Okamatsu,M.; Nam,H.V.; Long,N.V.; Huy,C.D.; Tien,T.N.; Hatamachi,J.
EPI376138	MP	Vietnam	2012-Feb-18	EPI_ISL_121355	A/duck/Vietnam/OIE-0033/2012			Kida,H.; Sakoda,Y.; Okamatsu,M.; Nam,H.V.; Long,N.V.; Huy,C.D.; Tien,T.N.; Hatamachi,J.
EPI268470	MP	China	2005-Jan-01	EPI_ISL_76443	A/mallard/Jiangxi/4408/2005			Huang,K.; Bahl,J.; Fan,X.; Vijaykrishna,D.; Cheung,C.; Webby,R.J.; Webster,R.G.; Chen,H.; Smith,G.J.D.; Peiris,M.J.S.; Guan,Y.
EPI1647329	MP	Indonesia	2018-Jan-29	EPI_ISL_401822	A/duck/East_Java/Av1383/2018	Institute of Tropical Disease, Universitas Airlangga	Kobe University Graduate School of Medicine	ED,Poetranto;K,Rahardjo;RR,Prasetya;AM,Nastri;JR,Dewantari;AL,Poetranto;L,Wulandari;G,Soegiarto;YK,Shimizu;Y,Mori;K,Shimizu
EPI1494337	MP	Indonesia	2018-Jan-29	EPI_ISL_365545	A/duck/East_Java/Spg75/2018	Institute of Tropical Disease, Universitas Airlangga	Kobe University Graduate School of Medicine	K,Rahardjo; AN,Novianti; RR,Prasetya; AM,Nastri; JR,Dewantari; AP,Rahardjo; ATS,Estoepangestie; YK,Shimizu; ED,Poetranto; G,Soegiarto; Y,Mori; K,Shimizu
EPI1494185	MP	Indonesia	2017-Jan-18	EPI_ISL_365526	A/duck/East_Java/Spg60/2017	Institute of Tropical Disease, Universitas Airlangga	Kobe University Graduate School of Medicine	K,Rahardjo; AN,Novianti; RR,Prasetya; AM,Nastri; JR,Dewantari; AP,Rahardjo; ATS,Estoepangestie; YK,Shimizu; ED,Poetranto; G,Soegiarto; Y,Mori; K,Shimizu
EPI1215597	MP	Indonesia	2013-Jun-26	EPI_ISL_307026	A/duck/East_Java/Av39/2013	Institute of Tropical Disease, Universitas Airlangga	Kobe University Graduate School of Medicine	AM,Nastri; AL,Poetranto; ED,Poetranto; SPA,Wahyuningsih; W,Darmanto; EF,Puruhito; L,Wulandari; G,Soegiarto; YK,Shimizu; Y,Mori; K,Shimizu
EPI1974628	MP	Vietnam	2019-Dec-30	EPI_ISL_9572797	A/duck/Vietnam/HN6036/2019			Kawaoka,Y.; Neumann,G.; Guan,L.; Gu,C.
EPI1974620	MP	Vietnam	2019-Dec-09	EPI_ISL_9572795	A/duck/Vietnam/HN5983/2019			Kawaoka,Y.; Neumann,G.; Guan,L.; Gu,C.
EPI1974321	MP	Vietnam	2020-Jul-29	EPI_ISL_9572755	A/duck/Vietnam/HN6479/2020			Kawaoka,Y.; Neumann,G.; Guan,L.; Gu,C.
EPI1974184	MP	Vietnam	2020-Jan-20	EPI_ISL_9572737	A/duck/Vietnam/QN6084/2020			Kawaoka,Y.; Neumann,G.; Guan,L.; Gu,C.
EPI1778074	MP	Bangladesh	2019-Feb-09	EPI_ISL_503511	A/duck/Bangladesh/38297/2019			Barman,S.; Turner,J.C.; Hasan,M.; Akhtar,S.; Franks,J.; El-Shesheny,R.; Walker,D.; Seiler,P.; Mukherjee,N.; Kercher,L.; McKenzie,P.; Feeroz,M.; Webby,R.J.
EPI2436649	MP	China	2013-May-07	EPI_ISL_13984063	A/wood sandpiper/Hebei/QHD660/2013(H10N7)	College of Wildlife and Protected Areas, Northeast Forestry University	Northeast Forestry University
EPI1169770	MP	China	2015-Nov-11	EPI_ISL_297326	A/White-eyed Pochard/Ningxia/479-16/2015			Lu,S.; Zhao,Z.; Zhang,J.; Wang,W.; He,X.; Yu,M.; Zhang,C.; Li,X.; Guo,Z.; Yang,X.; Liu,L.; Zhi,M.; Fu,T.; Lv,X.; Ma,W.; Liao,M.; Chai,H.; Qian,J.; Ma,J.; Jin,H.; Hua,Y.
EPI2436436	MP	China	2017-Jul-07	EPI_ISL_13984071	A/mallard/Ningxia/SZS104/2017(H10N3)	College of Wildlife and Protected Areas, Northeast Forestry University	Northeast Forestry University
EPI2153498	MP	Korea, Republic of	2021-Mar-10	EPI_ISL_14835465	A/Mallard(Anas platyrhynchos)/South Korea/KNU2021-44/2021			Beiranvand,M.; Park,H.; Yeo,S.J.; Sung,H.W.
EPI2153474	MP	Korea, Republic of	2021-Feb-15	EPI_ISL_14835462	A/Mallard(Anas platyrhynchos)/South Korea/KNU2021-17/2021			Beiranvand,M.; Park,H.; Yeo,S.J.; Sung,H.W.
EPI2153450	MP	Korea, Republic of	2021-Jan-14	EPI_ISL_14835459	A/Mallard(Anas platyrhynchos)/South Korea/KNU2021-5/2021			Beiranvand,M.; Park,H.; Yeo,S.; Sung,H.
EPI2272248	MP	China	2019-Jan-01	EPI_ISL_16315261	A/quail/Guangdong/209/2019	China Agricultural University	China Agricultural University
EPI1549484	MP	Bangladesh	2016-Feb-03	EPI_ISL_378282	A/quail/Bangladesh/1615/2016			Goraichuk,I.V.; Alfonso,C.L.; Suarez,D.L.
EPI2463613	MP	Vietnam	2017-Jul-10	EPI_ISL_17090169	A/duck/Vietnam/HN3943/2017			Guan,L.; Zhong,G.; Fan,S.; Plisch,E.M.; Presler,R.; Gu,C.; Babujee,L.; Pattinson,D.; Hang,N.L.K.; Phuong,H.V.M.; Le,M.Q.; van Bakel,H.; Neumann,G.; Kawaoka,Y.
EPI1974191	MP	Vietnam	2020-Feb-24	EPI_ISL_9572738	A/Muscovy duck/Vietnam/QN6142/2020			Kawaoka,Y.; Neumann,G.; Guan,L.; Gu,C.
EPI1555359	MP	Vietnam	2015-Aug-12	EPI_ISL_379567	A/muscovy duck/Vietnam/HU3-1409/2015			Sakoda,Y.; Okamatsu,M.; Matsuno,K.; Chu,D.H.; Nguyen,L.T.; Jizou,M.
EPI1067997	MP	Vietnam	2015-Nov-10	EPI_ISL_279513	A/muscovy duck/Vietnam/LBM811/2015			Soda,K.; Nguyen,K.H.; Trang,H.U.; Le,Q.M.; Ito,T.
EPI1009338	MP	Indonesia	2016-Apr-04	EPI_ISL_266797	A/muscovy duck/Pekalongan/04160460/2016			Wibawa,H.; Poermadjaja,B.; Mulyawan,H.; Dharmawan,R.; Mahawan,T.; Hutagaol,N.M.; Miswati,Y.; Srihanto,E.A.; Hartawan,D.H.W.; Hendrawati,F.; Riyadi,A.; Deswarni; Tri Harsono,A.; Hartaningsih,N.; Azhar,M.; Stegemen,A.; Mc Grane,J.; Rasa,F.S.T.
EPI596561	MP	Vietnam	2013-Jun-07	EPI_ISL_181139	A/muscovy duck/Quang Ninh/71/2013			Soda,K.; Hotta,K.; Trang,H.U.; Le,Q.M.; Yamashiro,T.; Ito,T.
EPI639597	MP	China	2013-May-05	EPI_ISL_194994	A/sparrow/Shanghai/09/2013			Su,W.; Zhao,Y.; Wang,C.; Wu,Y.; Luo,J.; Chen,L.; Zhao,N.; Li,M.; Xing,C.; Liu,H.; Zhang,H.; Chang,Y.-F.; Ding,H.; He,H.
EPI1737499	MP	China	2017-May-01	EPI_ISL_436706	A/chick/Guangxi/YL01/2017	Department of Preventive Veterinary Medicine,College of Animal Science & Medicine,Huazhong Agricultural University	State Key Laboratory of Agriculture Microbiology, Huazhong Agric	Meilin,Jin
EPI2085873	MP	Indonesia	2022-Mar-05	EPI_ISL_13690275	A/chicken/East_Java/Av1955/2022	Institute of Tropical Disease, Universitas Airlangga	Institute of Tropical Disease, Universitas Airlangga	S,Rehman;FA,Rantam;J,Rahmahani;AM,Witaningrum;RR,Prasetya;K,Rahardjo;AM,Nastri;JR,Dewantari;Y,Mori;K,Shimizu;MH,Effendi
EPI1394205	MP	China	2018-Nov-14	EPI_ISL_347752	A/Chicken/Yangzhou/f6/2018	Jiangsu Provincial Center for Disease Control and Prevention	Jiangsu Provincial Center for Disease Control & Prevention
EPI1600719	MP	Vietnam	2018-Aug-30	EPI_ISL_393328	A/chicken/Vietnam/HU10-1947/2018			Sakoda,Y.; Okamatsu,M.; Matsuno,K.; Le,K.T.; Nguyen,L.T.; Jizou,M.
EPI1555326	MP	Vietnam	2015-Aug-12	EPI_ISL_379563	A/chicken/Vietnam/HU3-9/2015			Sakoda,Y.; Okamatsu,M.; Matsuno,K.; Chu,D.H.; Nguyen,L.T.; Jizou,M.
EPI1836850	MP	China	2017-Jan-17	EPI_ISL_707677	A/pigeon/Fujian/1.17_FZHX0114-O/2017			Bi,Y.; Li,J.; Li,S.; Fu,G.; Jin,T.; Zhang,C.; Yang,Y.; Ma,Z.; Tian,W.; Xiao,S.; Li,L.; Yin,R.; Zhang,Y.; Wang,L.; Qin,Y.; Yao,Z.; Meng,F.; Hu,D.; Li,D.; Wong,G.; Liu,F.; Lv,N.; Fu,L.; Peng,Y.; Ma,J.; Sharshov,K.; Shestopalov,A.; Gulyaeva,M.; Gao,G.F.; Chen,J.; Shi,Y.; Liu,W.J.; Chu,D.; Huang,Y.; Liu,Y.; Liu,L.; Chen,Q.; Shi,W.
EPI1624120	MP	China	2016-May-11	EPI_ISL_397852	A/Pigeon/China/G1474/2016			Peng,C.
EPI457900	MP	China	2012-Mar-10	EPI_ISL_142937	A/sparrow/Guangxi/GXs-1/2012			Guo,J.; Xie,Z.; Peng,Y.; Luo,S.; Liu,J.; Pang,Y.; Deng,X.; Xie,L.; Fan,Q.
EPI942362	MP	China	2010-Sep-29	EPI_ISL_252873	A/common pochard/XiangHai/420/2010			Jin,H.; Wang,D.; Sun,J.; Cui,Y.; Chen,G.; Zhang,X.; Zhang,J.; Li,X.; Chai,H.; Gao,Y.; Li,Y.; Hua,Y.; Chai,h.; Hua,y.; Jin,h.; Sun,j.; Li,f.; Chen,g.
EPI1738409	MP	China	2019-Apr-26	EPI_ISL_445002	A/eastern curlew/Liaoning/dandong36/2019	College of Wildlife and Protected Areas, Northeast Forestry University	Northeast Forestry University
EPI1881315	MP	China	2020-Oct-16	EPI_ISL_2820262	A/common teal/Ningxia/237/2020	College of Wildlife and Protected Areas, Northeast Forestry University	Northeast Forestry University
EPI1765875	MP	China	2018-Dec-06	EPI_ISL_499090	A/common teal/Shanghai/JDS120613/2018			Tang,L.
EPI2154258	MP	Korea, Republic of	2021-Mar-10	EPI_ISL_14835724	A/Bean Goose(Anser fabalis)/South Korea/H5N8/2021			Tran,K.N.T.; Park,H.; Yeo,S.J.; Sung,H.W.
EPI1584733	MP	Vietnam	2018-Aug-16	EPI_ISL_389652	A/duck/Vietnam/HU9-521/2018			Sakoda,Y.; Okamatsu,M.; Matsuno,K.; Le,K.T.; Nguyen,L.T.; Jizou,M.
EPI1584701	MP	Vietnam	2018-Aug-14	EPI_ISL_389648	A/duck/Vietnam/HU9-211/2018			Sakoda,Y.; Okamatsu,M.; Matsuno,K.; Le,K.T.; Nguyen,L.T.; Jizou,M.
EPI1557230	MP	Vietnam	2016-Aug-09	EPI_ISL_379965	A/duck/Vietnam/HU5-483/2016			Sakoda,Y.; Okamatsu,M.; Matsuno,K.; Chu,D.H.; Nguyen,L.T.; Jizou,M.
EPI2195619	MP	China	2021-Jan-21	EPI_ISL_15435511	A/common crane/Yunnan-Huize/27/2021(H5N8)	Yunnan Tropical and Subtropical Animal Virus Diseases Laboratory	Yunnan Animal Science and Veterinary Institute
EPI2195611	MP	China	2021-Jan-21	EPI_ISL_15435500	A/common crane/Yunnan-Huize/24/2021(H5N8)	Yunnan Tropical and Subtropical Animal Virus Diseases Laboratory	Yunnan Animal Science and Veterinary Institute
EPI2436656	MP	China	2013-Apr-26	EPI_ISL_13984062	A/kentish plover/Hebei/QHD512/2013(H10N7)	College of Wildlife and Protected Areas, Northeast Forestry University	Northeast Forestry University
EPI2062114	MP	Bangladesh	2022-Mar-09	EPI_ISL_13243350	A/duck/Bangladesh/19D1874/2022	International Centre for Diarrhoeal Disease Research (ICDDR,B)	International Centre for Diarrhoeal Disease Research (ICDDR,B)	Hossain, M.E.; Miah, M.; Puspo, JA.; Hasan, R.; Davis, C.T.; Mott, A.J.; Davis, W.; Chowdhury, S.; Rahman, M.Z
EPI2109938	MP	Japan	2022-Feb-10	EPI_ISL_14065167	A/white-tailed eagle/Hokkaido/20220210001/2022	Graduate School of Veterinary Medicine, Hokkaido University	Graduate School of Veterinary Medicine, Hokkaido University	Yoshihiro, Sakoda; Takahiro, Hiono; Norikazu, Isoda
EPI2197771	MP	Japan	2022-Oct-04	EPI_ISL_15576616	A/white-fronted goose/Miyagi/0410D001/2022	National Institute for Environmental Studies	Graduate School of Veterinary Medicine, Hokkaido University	Manabu,ONUMA; Kei,NABESHIMA; Atsushi,HAGA; Hisako,HONJO; Misako,YOKOYAMA; Yoshihiro,SAKODA; Norikazu,ISODA; Takahiro,HIONO
EPI2197779	MP	Japan	2022-Oct-08	EPI_ISL_15576617	A/Eurasian wigeon/Hokkaido/Q71/2022	Graduate School of Veterinary Medicine, Hokkaido University	Graduate School of Veterinary Medicine, Hokkaido University	Yoshihiro,SAKODA; Norikazu,ISODA; Takahiro,HIONO
EPI2223232	MP	Japan	2022-Sep-25	EPI_ISL_15923322	A/peregrine falcon/Kanagawa/1409C001T1/2022	National Institute for Environmental Studies	National Institute of Animal Health	Manabu,Onuma;Kei,Nabeshima;Atsushi,Haga;Hisako,Honjo;Misako,Yokoyama;Yuko,Uchida;Kohtaro,Miyazawa;Ryota,Tsunekuni;Junki,Mine;Saki,Sakuma;Asuka,Kumagai;Yoshihiro,Takadate
EPI2318029	MP	Japan	2022-Nov-06	EPI_ISL_16698579	A/slaty-backed gull/Hokkaido/0111M111/2022	National Institute for Environmental Studies	Graduate School of Veterinary Medicine, Hokkaido University	Manabu, Onuma; Kei, Nabeshima; Atsushi, Haga; Hisako, Honjo; Misako, Yokoyama; Yoshihiro, Sakoda; Norikazu, Isoda; Takahiro, Hiono; Hew, Yik Lim
EPI2632291	MP	Japan	2022-Oct-16	EPI_ISL_17999470	A/peregrine falcon/Niigata/1510C001T/2022	National Institute for Environmental Studies	National Agriculture and Food Research Organization	Manabu,Onuma; Kei,Nabeshima; Atsushi,Haga; Hisako,Honjo; Misako,Yokoyama; Yuko,Uchida; Kohtaro,Miyazawa; Ryota,Tsunekuni; Junki,Mine; Saki,Sakuma; Asuka,Kumagai; Yoshihiro,Takadate
EPI2639307	MP	Japan	2023-Mar-24	EPI_ISL_18007232	A/large-billed crow/Niigata/1503B017/2023	Graduate School of Veterinary Medicine, Hokkaido University	Graduate School of Veterinary Medicine, Hokkaido University	Manabu, Onuma; Kei, Nabeshima; Atsushi, Haga; Hisako, Honjo; Misako, Yokoyama; Yoshihiro, Sakoda; Norikazu, Isoda; Takahiro, Hiono; Hew, Yik Lim
EPI2751735	MP	Japan	2022-Dec-09	EPI_ISL_18286317	A/chicken/Kagoshima/22H4T/2022	National Institute of Animal Health	National Agriculture and Food Research Organization
EPI2751879	MP	Japan	2022-Dec-22	EPI_ISL_18286335	A/chicken/Nagasaki/22A6T/2022	National Institute of Animal Health	National Agriculture and Food Research Organization
EPI2752123	MP	Japan	2022-Dec-17	EPI_ISL_18286366	A/chicken/Saitama/22A10T/2022	National Institute of Animal Health	National Agriculture and Food Research Organization
EPI2885355	MP	Japan	2022-Jan-19	EPI_ISL_18720766	A/chicken/Chiba/21B5T/2022	National Institute of Animal Health	National Institute of Animal Health	J, Mine
EPI1814665	MP	Germany	2020-Sep-07	EPI_ISL_661312	A/guinea fowl/Germany-NW/AI01184/2020	Chemisches und Veterinäruntersuchungsamt Münsterland-Emscher-Lippe	Friedrich-Loeffler-Institut
EPI2743589	MP	Poland	2022-Jul-15	EPI_ISL_18245819	A/swan/Poland/MB152/2022	National Veterinary Research Institut Poland, PIWet-PIB	National Veterinary Research Institute	Swieton, E.; Dziadek, K.; Kozak, E.; Wyrostek, K.; Tarasiuk, K.; Stys Fijol, N.; Smietanka, K.
EPI1947298	MP	Italy	2021-Oct-11	EPI_ISL_7987337	A/turkey/Italy/21VIR8480-1/2021	Istituto Zooprofilattico Sperimentale Delle Venezie	Istituto Zooprofilattico Sperimentale Delle Venezie	Milani, A.; Fusaro, A.; Schivo, A.; Salviato, A.; Palumbo, E.;Zecchin, B.; Giussani, E.; Pastori, A.; Monne, I.; Terregino, C.
EPI1986090	MP	Bangladesh	2021-Jan-10	EPI_ISL_9956393	A/environment/Bangladesh/17E82/2021	International Centre for Diarrhoeal Disease Research (ICDDR,B)	International Centre for Diarrhoeal Disease Research (ICDDR,B)	Hossain, M.E.; Miah, M.; Alam, S.; Hasan, R.; Davis, C.T.; Mott, A.J.; Davis, W.; Chowdhury, S.; Rahman, M.Z
EPI1985991	MP	Bangladesh	2021-Jan-04	EPI_ISL_9951121	A/duck/Bangladesh/18D1577/2021	icddr,b International Centre for Diarrhoeal Disease Research, Bangladesh	International Centre for Diarrhoeal Disease Research (ICDDR,B)	Hossain, M.E.; Miah, M.; Alam, S.; Hasan, R.; Davis, C.T.; Mott, A.J.; Davis, W.; Chowdhury, S.; Rahman, M.Z
EPI1319419	MP	Russian Federation	2018-Jan-23	EPI_ISL_331307	A/teal/Dagestan/1017/2018	Research Institute of Experimental and Clinical Medicine	Research Institute of Experimental and Clinical Medicine	Sharshov, K.; Sobolev, I.; Kurskaya, O.; Murashkina, T.; Alekseev, A.; Gadzhiev, A.; Magomedova, M.; Alikina, T.; Kabilov, M.; Shestopalov, A.
EPI2197783	MP	Netherlands	2022-Sep-14	EPI_ISL_15579534	A/Mallard/Netherlands/14/2022	Erasmus Medical Center	Erasmus Medical Center
EPI1966941	MP	Netherlands	2021-Dec-29	EPI_ISL_9261740	A/Mallard/Netherlands/17/2021	Erasmus Medical Center	Erasmus Medical Center
EPI1963331	MP	Netherlands	2021-Dec-19	EPI_ISL_9012575	A/Mallard/Netherlands/11/2021	Erasmus Medical Center	Erasmus Medical Center
EPI1807238	MP	Netherlands	2020-Oct-16	EPI_ISL_603133	A/Eurasian Wigeon/Netherlands/1/2020	Erasmus Medical Center	Erasmus Medical Center
EPI1330313	MP	Bangladesh	2016-Dec-18	EPI_ISL_333102	A/duck/Bangladesh/17D747/2016	icddr,b International Centre for Diarrhoeal Disease Research, Bangladesh	Centers for Disease Control and Prevention	Yang, G.; Chowdury, S; Hodges, E; Rahman, M.Z.; Jang, Y.; Hossain, M.E.; Jones, J.; Stark, T.; Di, H.; Cook, P.W.; Ghosh, S.; Azziz-Baumgartner, E.; Barnes, J.; Wentworth, D.; Kennedy, E.; Davis, C.T.
EPI1860170	MP	Ireland	2021-Mar-01	EPI_ISL_2234825	A/chicken/Ireland/005930_20VIR5487-1/2020	Istituto Zooprofilattico Sperimentale delle Venezie, EU/OIE/Reference Laboratory and FAO Reference Centre for AI and ND	Istituto Zooprofilattico Sperimentale Delle Venezie	Garza Cuartero, L.; Flynn, O.; Connaghan, E.; Byrne, C.; O?Neill, R.; Zecchin, B.; Fusaro, A.; Pastori, A.; Salviato, A.; Schivo, A.; Monne, I.; Terregino, C.
EPI1811631	MP	Iraq	2020-May-12	EPI_ISL_623074	A/chicken/Iraq/1/2020	Central Veterinary Labs	Animal and Plant Health Agency (APHA)
EPI1850471	MP	Russian Federation	2020-Aug-29	EPI_ISL_1241000	A/mallard/Novosibirsk region/3524k/2020	Research Institute of Experimental and Clinical Medicine	National Institute of Animal Health	Mine, J.; Uchida, Y.; Saito, T.; Shestopalov, A.; Dubovitskiy, N.; Sobolev, I.; Derko, A.; Alekseev, A.; Gluschenko, A.; Sharshov, K.
EPI1640126	MP	Russian Federation	2018-Sep-29	EPI_ISL_395083	A/mallard/Novosibirsk region/964k/2018	Research Institute of Experimental and Clinical Medicine	Research Institute of Experimental and Clinical Medicine
EPI1818111	MP	Mongolia	2018-Sep-02	EPI_ISL_697696	A/duck/Mongolia/451/2018			Sakoda,Y.; Okamatsu,M.; Matsuno,K.
EPI1818047	MP	Mongolia	2018-Sep-02	EPI_ISL_697688	A/duck/Mongolia/210/2018			Sakoda,Y.; Okamatsu,M.; Matsuno,K.
EPI1777592	MP	Mongolia	2019-Sep-20	EPI_ISL_503358	A/duck/Mongolia/876/2019			Sakoda,Y.; Okamatsu,M.; Matsuno,K.; Enkhbold,B.
EPI2794494	MP	Norway	2023-Oct-08	EPI_ISL_18514067	A/Eurasian_teal/Norway/2023-07-2933-4/2023	Norwegian Veterinary Institute	Norwegian Veterinary Institute	Britt Gjerset, Cathrine Arnason Bøe
EPI1370647	MP	Egypt	2017-Nov-19	EPI_ISL_341563	A/Eurasian-teal/Egypt/P2-29/2017	National Laboratory for Veterinary Quality Control on Poultry production- Animal Health Research Inistitute	Animal Health Research Institute	Zanaty,AM; Erfan,AM; Mady,WH; Amer,F; Nour,AA; Neveen,R; Samy,M; Selim,AA; Hassan,WM; Naguib,MM
EPI889529	MP	Netherlands	2011-Oct-15	EPI_ISL_243513	A/Eurasian teal/Netherlands/1/2011			Poen,M.J.; Verhagen,J.H.; Vuong,O.; Scheuer,R.D.; Pas,S.D.; Fouchier,R.A.M.
EPI1019561	MP	Netherlands	2016-Dec-05	EPI_ISL_268643	A/Eur_Wig/NL-Groningen/16015376-003/2016	Wageningen Bioveterinary Research	Wageningen Bioveterinary Research	Beerens, Nancy; Heutink, Rene; Harders, Frank; Verschuren-Pritz, Sylvia; Bossers, Alex; Koch, Guus; Bergervoet, Saskia
EPI1777995	MP	Bangladesh	2019-Jan-15	EPI_ISL_503500	A/mallard/Bangladesh/37909/2019			Barman,S.; Turner,J.C.; Hasan,M.; Akhtar,S.; Franks,J.; El-Shesheny,R.; Walker,D.; Seiler,P.; Mukherjee,N.; Kercher,L.; McKenzie,P.; Feeroz,M.; Webby,R.J.
EPI1775499	MP	Belgium	2017-Nov-19	EPI_ISL_502736	A/Anas platyrhynchos/Belgium/10402_H195386/2017			Lambrecht,B.; Steensels,M.; Fusaro,A.; Milani,A.; Pastori,A.; Schivo,A.; Salviato,A.; Zamperin,G.; Monne,I.; Terregino,C.
EPI1774505	MP	Belgium	2018-Aug-29	EPI_ISL_502613	A/Anas platyrhynchos/Belgium/7828/2018			Lambrecht,B.; Steensels,M.; Fusaro,A.; Milani,A.; Pastori,A.; Schivo,A.; Salviato,A.; Zamperin,G.; Monne,I.; Terregino,C.
EPI1774313	MP	Belgium	2017-Sep-22	EPI_ISL_502597	A/Anas platyrhynchos/Belgium/11025_44/2017			Lambrecht,B.; Steensels,M.; Fusaro,A.; Milani,A.; Pastori,A.; Schivo,A.; Salviato,A.; Zamperin,G.; Monne,I.; Terregino,C.
EPI1306911	MP	Netherlands	2015-Sep-05	EPI_ISL_328956	A/mallard duck/Netherlands/59/2015			Poen,M.J.; Verhagen,J.H.; Vuong,O.; Scheuer,R.D.; Pas,S.D.; Fouchier,R.A.M.
EPI1013321	MP	Netherlands	2012-Aug-21	EPI_ISL_267376	A/mallard duck/Netherlands/18/2012
EPI890491	MP	Netherlands	2014-Feb-17	EPI_ISL_243504	A/mallard duck/Netherlands/1/2014			Poen,M.J.; Verhagen,J.H.; Vuong,O.; Scheuer,R.D.; Pas,S.D.; Fouchier,R.A.M.
EPI1778057	MP	Bangladesh	2019-Feb-07	EPI_ISL_503509	A/garganey/Bangladesh/38920/2019			Barman,S.; Turner,J.C.; Hasan,M.; Akhtar,S.; Franks,J.; El-Shesheny,R.; Walker,D.; Seiler,P.; Mukherjee,N.; Kercher,L.; McKenzie,P.; Feeroz,M.; Webby,R.J.
EPI1581293	MP	Egypt	2015-Jan-27	EPI_ISL_387969	A/teal/Egypt/MB-D-125OP/2015			Direct Submission
EPI1581279	MP	Egypt	2016-Jan-28	EPI_ISL_387968	A/teal/Egypt/MB-D-487OP/2016			Direct Submission
EPI1440607	MP	Russian Federation	2018-Aug-26	EPI_ISL_355937	A/green sandpiper/Kurgan/1048/2018	State Research Center of Virology and Biotechnology (VECTOR)	State Research Center of Virology and Biotechnology (VECTOR)	Natalia,Goncharova; Ivan,Susloparov; Natalia,Kolosova; Alexey,Danilenko; Juliya,Bulanovich; Vasiliy,Marchenko; Alexander,Ryzhikov
EPI1860042	MP	Switzerland	2021-Feb-01	EPI_ISL_2234809	A/yellow-legged_gull/Switzerland/15-0039_21VIR3035/2021	Istituto Zooprofilattico Sperimentale delle Venezie, EU/OIE/Reference Laboratory and FAO Reference Centre for AI and ND	Istituto Zooprofilattico Sperimentale Delle Venezie	Albini, S.; H?ssy, D.; Nenniger, C.; V?gtlin, A.; Zimmer, G.; Zecchin, B.; Fusaro, A.; Schivo, A.; Salviato, A.; Giussani, E.; Monne, I.; Terregino, C.
EPI1850650	MP	France	2020-Dec-07	EPI_ISL_1263541	A/mallard/France/20P017917/2020	Anses (Ploufragan-Plouzané)	ANSES Agence Nationale De Securite Sanitaire De L’alimentation
EPI1638463	MP	Russian Federation	2019-Sep-08	EPI_ISL_400274	A/mallard/Novosibirsk region/1894k/2019	Research Institute of Experimental and Clinical Medicine	National Institute of Animal Health	Mine, J.; Uchida, Y.; Saito, T.; Shestopalov, A.; Dubovitskiy, N.; Sobolev, I.; Derko, A.; Alekseev, A.; Sharshov, K.
EPI1894440	MP	Ukraine	2020-Jan-13	EPI_ISL_4056296	A/mallard/Ukraine/AN-221-13-01/2020			Muzyka,D.; Rula,O.; Muzyka,N.; Koethe,S.; Pohlmann,A.; Pantin-Jackwood,M.; Beer,M.
EPI1841796	MP	Netherlands	2019-Jan-23	EPI_ISL_819124	A/mallard/Netherlands/19001282-001/2019	Wageningen Bioveterinary Research	Wageningen Bioveterinary Research	Beerens, Nancy; Harders, Frank; Pritz-Verschuren, Sylvia; Roose, Marit; Germeraad, Evelien; Engelsma, Marc; Bossers, Alex; Heutink, Rene
EPI1850439	MP	Russian Federation	2020-Aug-29	EPI_ISL_1240996	A/common teal/Novosibirsk region/3559k/2020	Research Institute of Experimental and Clinical Medicine	National Institute of Animal Health	Mine, J.; Uchida, Y.; Saito, T.; Shestopalov, A.; Dubovitskiy, N.; Sobolev, I.; Derko, A.; Alekseev, A.; Gluschenko, A.; Sharshov, K.
EPI1942893	MP	Belgium	2021-Dec-09	EPI_ISL_7622539	A/Chroicocephalus_ridibundus/Belgium/13464/2020	Sciensano - Animal Infectious Diseases	Sciensano, Department of Animal Infectious Diseases	Van Borm, Steven; Vandenbussche, Frank; Roupie, Virginie; Lambrecht, Benedicte; Steensels, Mieke
EPI1479000	MP	Netherlands	2017-Oct-13	EPI_ISL_362150	A/Chicken/Netherlands/17014215-026-030/2017	Wageningen Bioveterinary Research	Wageningen Bioveterinary Research	Bergervoet, Saskia; Heutink, Rene; Harders, Frank; Beerens, Nancy
EPI2116916	MP	Kazakhstan	2018-Oct-04	EPI_ISL_506013	A/northern shoveler/North-Kazakhstan/20/2018			Sultankulova,K.; Burashev,Y.; Melisbek,A.; Issabek,A.
EPI1942925	MP	Belgium	2020-Sep-19	EPI_ISL_7622863	A/Anas_platyrhynchos/Belgium/204_0003/2020	Sciensano - Animal Infectious Diseases	Sciensano, Department of Animal Infectious Diseases	Van Borm, Steven; Vandenbussche, Frank; Roupie, Virginie; Lambrecht, Benedicte; Steensels, Mieke
EPI1942397	MP	Belgium	2020-Oct-04	EPI_ISL_7595492	A/Anas_platyrhynchos/Belgium/10413_0003/2020	Sciensano - Animal Infectious Diseases	Sciensano, Department of Animal Infectious Diseases	Van Borm, Steven; Vandenbussche, Frank; Roupie, Virginie; Lambrecht, Benedicte; Steensels, Mieke
EPI1963860	MP	United Kingdom	2021-Nov-16	EPI_ISL_9029957	A/turkey/England/057679/2021	Animal and Plant Health Agency (APHA)	Animal and Plant Health Agency (APHA)
