# Supplementary material for: Molecular Characterization of a Clade 2.3.4.4b H5N1 High Pathogenicity Avian Influenza Virus from a 2022 Outbreak in Layer Chickens in the Philippines
Source: Pathogens. 2024 Sep 28;13(10):844. doi: 10.3390/pathogens13100844 (PMC11510588; doi:10.3390/pathogens13100844)
Supplement: Supplementary file 1 [file pathogens-13-00844-s001.zip › Supplementary Table S11-gisaid_acknowledge_table-8-NS v3.xls]

## Sheet: Acknowledge Table
We gratefully acknowledge the authors, originating and submitting laboratories of the sequences from GISAID’s EpiFlu™ Database on which this research is based. The list is detailed below.
All submitters of data may be contacted directly via www.gisaid.org
Segment ID	Segment	Country	Collection date	Isolate-ID	Isolate name	Originating Lab	Submitting Lab	Authors
EPI2028687	NS	Greece	2022-Mar-10	EPI_ISL_12471661	A/pelican/Greece/64_SP_22VIR3126-7/2022	Thessalonica Veterinary Centre (TVC)	Istituto Zooprofilattico Sperimentale delle Venezie	Georgiades, G.; Ragias, B.; Gkolia, A.; Anthopoulou, E.; Barbierato, G.; Zecchin, B.; Fusaro, A.; Schivo, A.; Salviato, A.; Palumbo, E.; Giussani, E.; Monne, I.; Terregino, C.
EPI646032	NS	China	2014-Feb-15	EPI_ISL_196592	A/goose/Jiangsu/WX202/2014	Beijing Institute of Microbiology and Epidemiology	Beijing Institute of Microbiology and Epidemiology
EPI1055307	NS	China	2016-Jan-15	EPI_ISL_277030	A/goose/Wuxi/7276/2016	Beijing Institute of Microbiology and Epidemiology	Beijing Institute of Microbiology and Epidemiology	Maijuan,Ma; Shanhui,Chen; Teng,Zhao
EPI671567	NS	China	2015-May-07	EPI_ISL_201360	A/goose/Fujian/05.07 FZHGK2-O/2015(H6N6)		Institute of Microbiology, Chinese Academy of Sciences
EPI660529	NS	China	2015-Apr-22	EPI_ISL_199273	A/goose/Guangdong/04.22 DGCP108-O/2015(H6N2)		Institute of Microbiology, Chinese Academy of Sciences
EPI2088435	NS	China	2019-Aug-21	EPI_ISL_13732934	A/Goose/Guangdong/G630/2019/H3N2	South China Agricultural University	South China Agricultural University
EPI1825050	NS	China	2017-Nov-23	EPI_ISL_697211	A/goose/Fujian/11.23_FZHX0009-O/2017			Bi,Y.; Li,J.; Li,S.; Fu,G.; Jin,T.; Zhang,C.; Yang,Y.; Ma,Z.; Tian,W.; Xiao,S.; Li,L.; Yin,R.; Zhang,Y.; Wang,L.; Qin,Y.; Yao,Z.; Meng,F.; Hu,D.; Li,D.; Wong,G.; Liu,F.; Lv,N.; Fu,L.; Peng,Y.; Ma,J.; Sharshov,K.; Shestopalov,A.; Gulyaeva,M.; Gao,G.F.; Chen,J.; Shi,Y.; Liu,W.J.; Chu,D.; Huang,Y.; Liu,Y.; Liu,L.; Chen,Q.; Shi,W.
EPI1825048	NS	China	2017-Oct-26	EPI_ISL_697209	A/goose/Fujian/10.26_FZHX0005-O/2017			Bi,Y.; Li,J.; Li,S.; Fu,G.; Jin,T.; Zhang,C.; Yang,Y.; Ma,Z.; Tian,W.; Xiao,S.; Li,L.; Yin,R.; Zhang,Y.; Wang,L.; Qin,Y.; Yao,Z.; Meng,F.; Hu,D.; Li,D.; Wong,G.; Liu,F.; Lv,N.; Fu,L.; Peng,Y.; Ma,J.; Sharshov,K.; Shestopalov,A.; Gulyaeva,M.; Gao,G.F.; Chen,J.; Shi,Y.; Liu,W.J.; Chu,D.; Huang,Y.; Liu,Y.; Liu,L.; Chen,Q.; Shi,W.
EPI1035849	NS	China	2013-Jan-05	EPI_ISL_273059	A/goose/Guangxi/128/2013			Li,M.; Xie,Z.X.; Xie,L.J.; Deng,X.W.; Xie,Q.Z.; Liu,J.B.; Fan,Q.; Pang,Y.S.; Luo,S.S.
EPI690796	NS	China	2014-Feb-27	EPI_ISL_206490	A/goose/Jiangsu/QD5/2014			Li,J.; Gu,M.; Liu,D.; Liu,B.; Jiang,K.; Zhong,L.; Liu,K.; Sun,W.; Hu,J.; Wang,X.; Hu,S.; Liu,X.
EPI442013	NS	China	2010-Jan-27	EPI_ISL_139384	A/goose/Guangdong/k0103/2010			Zhao,K.; Gu,M.; Zhong,L.; Duan,Z.; Zhang,Y.; Zhu,Y.; Zhao,G.; Zhao,M.; Chen,Z.; Hu,S.; Liu,W.; Liu,X.; Peng,D.
EPI1161292	NS	Vietnam	2017-Aug-21	EPI_ISL_295793	A/goose/Vietnam/HU8-1596/2017			Nguyen,L.T.; Chu,D.H.; Okamatsu,M.; Matsuno,K.; Sakoda,Y.; Jizou,M.
EPI112908	NS	China	2006-Jan-01	EPI_ISL_10771	A/goose/Shantou/239/2006
EPI89282	NS	Hong Kong (SAR)	1976-Nov-11	EPI_ISL_8926	A/goose/HK/10/1976
EPI12228	NS	Hong Kong (SAR)	1997-Jan-01	EPI_ISL_2560	A/goose/Hong Kong/W375/97
EPI12226	NS	Hong Kong (SAR)	1997-Jan-01	EPI_ISL_2559	A/goose/Hong Kong/W222/97
EPI712665	NS	China	2015-Jan-09	EPI_ISL_212407	A/Bean Goose/Hubei/chenhu V15/2015_H9N2	State Key Laboratory of Virology and Wuhan Institute of Virology, Chinese Academy of Sciences	Wuhan Institute of Virology
EPI712608	NS	China	2014-Dec-02	EPI_ISL_212391	A/Bean Goose/Hubei/chenhu I66/2014_H1N1	State Key Laboratory of Virology and Wuhan Institute of Virology, Chinese Academy of Sciences	Wuhan Institute of Virology
EPI845664	NS	Hong Kong (SAR)	1999-Jan-01	EPI_ISL_235754	A/guineafowl/Hong Kong/WF10_CIP046_RGAO032/1999
EPI2665426	NS	Korea, Republic of	2021-Feb-04	EPI_ISL_18059682	A/gull/South Korea/GNU54/2021			Flores,R.A., Kim,W., Cammayo,P.L.T., Nguyen,B.T., Villavicencio,A.G.M., Lee,S.; Min,W.
EPI229947	NS	Mongolia	2006-Sep-08	EPI_ISL_65835	A/black headed gull/Mongolia/1766/2006			Spackman,E.; Swayne,D.E.; Gilbert,M.; Joly,D.O.; Karesh,W.B.; Suarez,D.L.; Sodnomdarjaa,R.; Dulam,P.; Cardona,C.
EPI229939	NS	Mongolia	2006-Sep-08	EPI_ISL_65834	A/black headed gull/Mongolia/1756/2006			Spackman,E.; Swayne,D.E.; Gilbert,M.; Joly,D.O.; Karesh,W.B.; Suarez,D.L.; Sodnomdarjaa,R.; Dulam,P.; Cardona,C.
EPI1604441	NS	China	2018-Oct-23	EPI_ISL_393957	A/great black-headed gull/Ningxia/1/2018(H16N3)	Harbin Veterinary Research Institute (CAAS)	Harbin Veterinary Research Institute (CAAS)	Yulei,Li;Minghui,Li;Jingman,Tian;Yanbing,Li
EPI617952	NS	Georgia	2011-May-02	EPI_ISL_189698	A/Mediterranean gull/Republic of Georgia/1/2011			Wentworth,D.E.; Halpin,R.A.; Lin,X.; Simenauer,A.; Akopov,A.; Mohan,M.; Fedorova,N.; Tsitrin,T.; Puri,V.; Stockwell,T.; Amedeo,P.; Bishop,B.; Gupta,N.; Hoover,J.; Katzel,D.; Schobel,S.; Shrivastava,S.; Thovarai,V.; Bao,Y.; Sanders,R.; Zhdanov,S.; Kiryutin,B.; Lipman,D.J.; Tatusova,T.; Fouchier,R.A.M.
EPI1011036	NS	Georgia	2012-Sep-21	EPI_ISL_267403	A/yellow-legged gull/Georgia/4/2012			Lewis,N.S.; Machablishvili,A.; Chkhaidze,M.; Vuong,O.; Scheuer,R.D.; Poen,M.J.; Fouchier,R.A.M.
EPI617766	NS	Georgia	2012-Jan-02	EPI_ISL_189715	A/black-headed gull/Republic of Georgia/8/2012			Wentworth,D.E.; Halpin,R.A.; Lin,X.; Simenauer,A.; Akopov,A.; Mohan,M.; Fedorova,N.; Tsitrin,T.; Puri,V.; Stockwell,T.; Amedeo,P.; Bishop,B.; Gupta,N.; Hoover,J.; Katzel,D.; Schobel,S.; Shrivastava,S.; Thovarai,V.; Bao,Y.; Sanders,R.; Zhdanov,S.; Kiryutin,B.; Lipman,D.J.; Tatusova,T.; Fouchier,R.A.M.
EPI121420	NS	China	2002-Jan-01	EPI_ISL_12918	A/partridge/Shantou/819/2002
EPI470974	NS	Bangladesh	2009-Jan-01	EPI_ISL_146732	A/quail/Bangladesh/907/2009
EPI324554	NS	Lebanon	2010-Aug-01	EPI_ISL_93285	A/quail/Lebanon/272/2010			Webby,R.; Kayali,G.; Barbour,E.; Dbaibo,G.; Saade,M.; Tabet,C.; Shaib,H.A.; Debeauchamp,J.
EPI110361	NS	United Arab Emirates	2000-Jan-01	EPI_ISL_11169	A/quail/Dubai/301/2000			Aamir,U.B.; Wernery,U.; Ilyushina,N.; Webster,R.G.; Ilyushina,N.A.; Barman,S.
EPI441909	NS	Vietnam	2009-Nov-01	EPI_ISL_139367	A/Japanese Quail/Vietnam/7/2009			Takakuwa,H.
EPI610287	NS	China	2010-May-10	EPI_ISL_188534	A/Chinese francolin/Guangxi/B7/2010			Peng,Y.; Xie,Z.; Liu,J.; Pang,Y.; Xie,L.; Luo,S.; Fan,Q.
EPI467275	NS	United Arab Emirates	2011-Jul-24	EPI_ISL_145647	A/pheasant/United Arab Emirates/D1521/2011			Wernery,U.; Shanmuganatham,K.K.; Krylov,P.S.; Joseph,S.; Friedman,K.; Krauss,S.; Webster,R.G.
EPI12541	NS	Hong Kong (SAR)	2000-Jan-01	EPI_ISL_2615	A/pheasant/Hong Kong/FY294/00
EPI1520258	NS	China	2018-Jan-24	EPI_ISL_370416	A/Pavo cristatus/China/K10/2018			Li,M.; Feng,S.; Lv,S.; Luo,J.; Guo,J.; Sun,J.; He,H.
EPI860874	NS	Japan	1980-Jan-01	EPI_ISL_238016	A/whistling swan/Shimane/42/80	National Institute of Animal Health	National Institute of Animal Health	Uchida,Y.
EPI1718936	NS	China	2020-Jan-03	EPI_ISL_418169	A/Whooper swan/Xinjiang/1/2020	Harbin Veterinary Research Institute (CAAS)	Harbin Veterinary Research Institute (CAAS)	Yanbing,Li;Minghui,Li;Yulei,Li;Jingman,Tian;Xiaoli,Bai;Hualan,Chen
EPI2008859	NS	China	2021-Dec-20	EPI_ISL_11633613	A/Cygnus columbianus/Hubei/117/2021	Wuhan Institute of Virology, CAS	Wuhan Institute of Virology, CAS
EPI105772	NS	Israel	2000-Jan-01	EPI_ISL_10368	A/turkey/Israel/90710/2000
EPI1738386	NS	China	2019-Apr-26	EPI_ISL_445089	A/little curlew/Liaoning/dandong142/2019	College of Wildlife and Protected Areas, Northeast Forestry University	Northeast Forestry University
EPI382271	NS	Pakistan	2008-Feb-12	EPI_ISL_123318	A/crow/Pakistan-Khi/NARC-11672/2008			Siddique,N.; Abbas,M.A.; Ahmed,Z.; Naeem,K.
EPI167957	NS	Hong Kong (SAR)	2007-Jan-01	EPI_ISL_25688	A/long-tailed shrike/Hong Kong/2762/2007
EPI121632	NS	China	2005-Jan-01	EPI_ISL_12990	A/quail/Shantou/9399/2005
EPI114125	NS	China	2001-Jan-01	EPI_ISL_11286	A/quail/Shantou/2462/2001
EPI101717	NS	China	2002-Jan-01	EPI_ISL_10046	A/quail/yunnan/092/2002
EPI130391	NS	Japan	1977-Jan-01	EPI_ISL_3259	A/budgerigar/Hokkaido/1/1977
EPI7494	NS	Hong Kong (SAR)	1998-Jan-01	EPI_ISL_1154	A/Aquatic Bird/Hong Kong/m603/98
EPI2600932	NS	China	2021-Nov-14	EPI_ISL_17811782	A/ Common Teal/Shanghai/NH21680/2021(H4N2)	East China Normal University	East China Normal University (ECNU)
EPI1995852	NS	Korea, Republic of	2017-Mar-14	EPI_ISL_11112483	A/Greater white-fronted goose/Korea/K16-727-5/2017	Avian diaseases laboratory, College of Veterinary Medicine, Konkuk University	Kyungpook National University	Jiyun, Kim; Sol, Jeong; Changsun, Song; Junghoon, Kwon
EPI1995459	NS	Korea, Republic of	2015-Nov-11	EPI_ISL_11110143	A/Mandarin duck/Korea/K15-68/2015	Avian diaseases laboratory, College of Veterinary Medicine, Konkuk University	Kyungpook National University	Jiyun, Kim; Sol, Jeong; Changsun, Song; Junghoon, Kwon
EPI2436359	NS	China	2019-Apr-26	EPI_ISL_13985202	A/bar-tailed godwit/Liaoning/DD366/2019(H10N7)	College of Wildlife and Protected Areas, Northeast Forestry University	Northeast Forestry University
EPI1486054	NS	China	2017-Jan-14	EPI_ISL_363823	A/wild bird/Hunan/01.14 YYDTHF2-25-2/2016(H5N6)	Wuhan Institute of Virology (CAS)	Wuhan Institute of Virology, CAS
EPI1486030	NS	China	2017-Feb-24	EPI_ISL_363820	A/wild bird/Hunan/02.24 YYDTHF2-106-2/2016(H10N7)	Wuhan Institute of Virology (CAS)	Wuhan Institute of Virology, CAS
EPI1485680	NS	China	2016-Dec-13	EPI_ISL_363771	A/wild bird/Hubei/12.13 WHF2W3-1/2016(H6N1)	Wuhan Institute of Virology (CAS)	Wuhan Institute of Virology, CAS
EPI1626434	NS	China	2019-Jan-18	EPI_ISL_398141	A/wild bird/Hunan/01.18 DTHBDF33/2019(H9N2)	Wuhan Institute of Virology, CAS	Wuhan Institute of Virology, CAS
EPI1607533	NS	China	2019-Jan-17	EPI_ISL_395092	A/wild bird/Jiangxi/1.17 JJCHBCT14-1/2019(H6N5)	Wuhan Institute of Virology, CAS	Wuhan Institute of Virology, CAS
EPI958804	NS	China	2015-Apr-07	EPI_ISL_255850	A/goose/SiChuan/15/2015		Wuhan Institute of Virology
EPI958628	NS	China	2014-Nov-13	EPI_ISL_255829	A/goose/Hunan/115/2014		Wuhan Institute of Virology
EPI1055291	NS	China	2015-Jan-15	EPI_ISL_277028	A/chicken/Wuxi/4859/2015	Beijing Institute of Microbiology and Epidemiology	Beijing Institute of Microbiology and Epidemiology	Maijuan,Ma; Shanhui,Chen; Teng,Zhao
EPI1147955	NS	Korea, Republic of	2012-Nov-27	EPI_ISL_292793	A/wild bird/Korea/A35/2012	Animal and Plant Quarantine Agency (O-2144)	Animal and Plant Quarantine Agency (S-2145)
EPI1186985	NS	Japan	2010-Jan-01	EPI_ISL_301004	A/wildbird/Ibaraki/R-5W-12/2010	National Institute of Animal Health	National Institute of Animal Health
EPI2582011	NS	Japan	2023-Jan-28	EPI_ISL_17760632	A/crow/Miyagi/TU69-55/2023	Avian Zoonosis Research Center		Soda,K., Usui,T., Ito,H., Ito,T.; Yamaguchi,T.
EPI2582009	NS	Japan	2022-Dec-26	EPI_ISL_17760630	A/crow/Fukuoka/TU48-37/2022	Avian Zoonosis Research Center		Soda,K., Usui,T., Ito,H., Ito,T.; Yamaguchi,T.
EPI1306568	NS	Pakistan	2015-Jun-01	EPI_ISL_328932	A/Avian/Pakistan/412/2015			Sealy,J.E.; Yaqub,T.; Peacock,T.P.; Chang,P.; Ermetal,B.; Clements,A.; Sadeyen,J.-R.; Mehboob,A.; Shelton,H.; Bryant,J.E.; Daniels,R.S.; McCauley,J.W.; Iqbal,M.
EPI703582	NS	India	2014-Jan-01	EPI_ISL_208842	A/crow/India/01CA02/2014			Tosh,C.; Shukla,S.; Nagarajan,S.; Kumar,M.; Murugkar,H.V.; Tripathi,S.; Kulkarni,D.D.
EPI653119	NS	China	2012-Dec-21	EPI_ISL_198176	A/pigeon/Hubei/RP25/2012			Yao,Y.; Chen,J.
EPI644589	NS	China	2014-Mar-17	EPI_ISL_196051	A/pigeon/Guangxi/161/2014			Li,M.; Xie,Z.X.; Xie,L.J.; Deng,X.W.; Xie,Q.Z.; Liu,J.B.; Fan,Q.; Pang,Y.S.; Luo,S.S.
EPI299326	NS	Japan	2006-Sep-09	EPI_ISL_85156	A/rufous-necked stint/Japan/6KS0279/2006			The NIAID Influenza Genome Sequencing Consortium
EPI348833	NS	Vietnam	2010-Mar-04	EPI_ISL_100260	A/duck/Vietnam/NCVD-430/2010	National Institute of Hygiene and Epidemiology	Centers for Disease Control and Prevention	Davis,Todd; Rivailler,Pierre; Nguyen,Tung
EPI1095753	NS	Indonesia	2012-Jul-01	EPI_ISL_284318	A/chicken/West Java/KRW54/2012	BBalitvet	Centers for Disease Control and Prevention
EPI1095729	NS	Indonesia	2012-Jul-01	EPI_ISL_284315	A/muscovy duck/East Java/SB29/2012	BBalitvet	Centers for Disease Control and Prevention
EPI1853933	NS	Vietnam	2020-Jan-12	EPI_ISL_1379443	A/chicken/Vietnam/Raho4-Cd-20-421/2020	Center for Veterinary Diagnostics - Regional Animal Health Office No.6	Centers for Disease Control and Prevention
EPI1851007	NS	Lao, People's Democratic Republic	2019-Feb-22	EPI_ISL_1290865	A/duck/Laos/Xiengkhouang01/2019	NAHC	Centers for Disease Control and Prevention	Phommachanh, P.;Theppangna, W.;Khanthamaly, V
EPI1331488	NS	Bangladesh	2016-Jun-20	EPI_ISL_333265	A/duck/Bangladesh/20D652/2016	icddr,b International Centre for Diarrhoeal Disease Research, Bangladesh	Centers for Disease Control and Prevention	Yang, G.; Chowdury, S; Hodges, E; Rahman, M.Z.; Jang, Y.; Hossain, M.E.; Jones, J.; Stark, T.; Di, H.; Cook, P.W.; Ghosh, S.; Azziz-Baumgartner, E.; Barnes, J.; Wentworth, D.; Kennedy, E.; Davis, C.T.
EPI1331219	NS	Bangladesh	2016-Jul-01	EPI_ISL_333226	A/avian/Bangladesh/PV305/2016	icddr,b International Centre for Diarrhoeal Disease Research, Bangladesh	Centers for Disease Control and Prevention	Yang, G.; Chowdury, S; Hodges, E; Rahman, M.Z.; Jang, Y.; Hossain, M.E.; Jones, J.; Stark, T.; Di, H.; Cook, P.W.; Ghosh, S.; Azziz-Baumgartner, E.; Barnes, J.; Wentworth, D.; Kennedy, E.; Davis, C.T.
EPI1330627	NS	Bangladesh	2016-Aug-29	EPI_ISL_333146	A/chicken/Bangladesh/BM25C339/2016	icddr,b International Centre for Diarrhoeal Disease Research, Bangladesh	Centers for Disease Control and Prevention	Yang, G.; Chowdury, S; Hodges, E; Rahman, M.Z.; Jang, Y.; Hossain, M.E.; Jones, J.; Stark, T.; Di, H.; Cook, P.W.; Ghosh, S.; Azziz-Baumgartner, E.; Barnes, J.; Wentworth, D.; Kennedy, E.; Davis, C.T.
EPI1330563	NS	Bangladesh	2017-Jan-23	EPI_ISL_333137	A/duck/Bangladesh/18D770/2017	icddr,b International Centre for Diarrhoeal Disease Research, Bangladesh	Centers for Disease Control and Prevention	Yang, G.; Chowdury, S; Hodges, E; Rahman, M.Z.; Jang, Y.; Hossain, M.E.; Jones, J.; Stark, T.; Di, H.; Cook, P.W.; Ghosh, S.; Azziz-Baumgartner, E.; Barnes, J.; Wentworth, D.; Kennedy, E.; Davis, C.T.
EPI1330228	NS	Bangladesh	2016-Dec-09	EPI_ISL_333090	A/duck/Bangladesh/18D751/2016	icddr,b International Centre for Diarrhoeal Disease Research, Bangladesh	Centers for Disease Control and Prevention	Yang, G.; Chowdury, S; Hodges, E; Rahman, M.Z.; Jang, Y.; Hossain, M.E.; Jones, J.; Stark, T.; Di, H.; Cook, P.W.; Ghosh, S.; Azziz-Baumgartner, E.; Barnes, J.; Wentworth, D.; Kennedy, E.; Davis, C.T.
EPI2271751	NS	China	2019-Jan-01	EPI_ISL_16315197	A/chicken/Guangdong/138/2019	China Agricultural University	China Agricultural University
EPI2187433	NS	Bangladesh	2021-Jan-18	EPI_ISL_15187186	A/chicken/Bangladesh/2465-LT56/2021	Bangladesh Agricultural University, Faculty of Veterinary Science, Department of Pathology	Bangladesh Agricultural University	Parvin R, Harder T
EPI2187425	NS	Bangladesh	2020-Jun-03	EPI_ISL_15187185	A/chicken/Bangladesh/2462-LT14/2020	Bangladesh Agricultural University, Faculty of Veterinary Science, Department of Pathology	Bangladesh Agricultural University	Parvin R, Harder T
EPI2047341	NS	China	2022-Mar-21	EPI_ISL_12944913	A/chicken/Anhui/F3123/2022	China Agricultural University	China Agricultural University
EPI1957285	NS	Indonesia	2017-Jun-01	EPI_ISL_8749808	A/chicken/Sleman/04170621-074/2017	Disease Investigation Center Wates (Balai Besar Veteriner Wates)	Balai Besar Veteriner Wates	Wibawa, Hendra; Lestari,.; Irianingsih, Sri Handayani; Mulyawan, Herdiyanto; Dharmawan, Rama; Fahmia, Zaza; Sari, Desi Puspita
EPI767537	NS	China	2014-Jun-19	EPI_ISL_223199	A/chicken/Wuxi/SC4315/2015/H7N2	Beijing Institute of Microbiology and Epidemiology	Beijing Institute of Microbiology and Epidemiology	Maijuan,Ma;Teng,Zhao;Guolin,Wang
EPI1055474	NS	China	2014-Aug-12	EPI_ISL_277057	A/chicken/Wuxi/3085/2014	Beijing Institute of Microbiology and Epidemiology	Beijing Institute of Microbiology and Epidemiology	Maijuan,Ma; Shanhui,Chen; Teng,Zhao
EPI665399	NS	China	2014-Dec-17	EPI_ISL_200386	A/chicken/Hunan/12.17 YYGK0025-P/2014(Mixed)		Institute of Microbiology, Chinese Academy of Sciences
EPI661929	NS	China	2015-Apr-15	EPI_ISL_199448	A/chicken/Guangdong/04.15 SZBAXQ005/2015(H9N2)		Institute of Microbiology, Chinese Academy of Sciences
EPI661873	NS	China	2015-Apr-10	EPI_ISL_199441	A/chicken/Guangxi/04.10 NM140-O/2015(H4N3)		Institute of Microbiology, Chinese Academy of Sciences
EPI661441	NS	China	2015-Feb-06	EPI_ISL_199387	A/chicken/Jiangsu/02.06 NJLC068-O/2015(H9N2)		Institute of Microbiology, Chinese Academy of Sciences
EPI660505	NS	China	2015-Apr-23	EPI_ISL_199270	A/chicken/Guangdong/04.23 DGQTXC191-O/2015(H9N2)		Institute of Microbiology, Chinese Academy of Sciences
EPI659545	NS	China	2013-Jan-20	EPI_ISL_199150	A/chicken/Shandong/01.20 FZ-CK/2013(H5N2)		Institute of Microbiology, Chinese Academy of Sciences
EPI1075341	NS	Japan	2017-Jan-01	EPI_ISL_280897	A/chicken/Japan/AQ-HE28-57/2016	National Institute of Animal Health	National Institute of Animal Health	Uchida,Y
EPI885278	NS	Japan	2017-Jan-14	EPI_ISL_242401	A/chicken/Gifu/1-1T/2017		National Institute of Animal Health	Saito, T; Uchida, Y
EPI556435	NS	China	2014-Apr-17	EPI_ISL_170078	A/chicken/Changzhou/c02/2013		Jiangsu Provincial Center for Disease Control & Prevention
EPI919063	NS	China	2016-Mar-08	EPI_ISL_249143	A/Chicken/Guangdong/GZ16491/2016(H7N9)	South China Agricultural University	South China Agricultural University	Weixin,Jia;Li,Xing;Zhixian,Li;Wenbao,Qi;Ming,Liao
EPI918981	NS	China	2015-Dec-28	EPI_ISL_249133	A/Chicken/Guangdong/DG16061/2015(H7N9)	South China Agricultural University	South China Agricultural University	Weixin,Jia;Li,Xing;Zhixian,Li;Wenbao,Qi;Ming,Liao
EPI918965	NS	China	2015-Dec-16	EPI_ISL_249131	A/Chicken/Guangdong/DG16030/2015(H7N9)	South China Agricultural University	South China Agricultural University	Weixin,Jia;Li,Xing;Zhixian,Li;Wenbao,Qi;Ming,Liao
EPI918790	NS	China	2017-Jan-04	EPI_ISL_249109	A/Chicken/Guangdong/DG0188/2017(H7N9)	South China Agricultural University	South China Agricultural University	Weixin,Jia;Li,Xing;Zhixian,Li;Wenbao,Qi;Ming,Liao
EPI2695742	NS	Bangladesh	2022-Feb-06	EPI_ISL_18119962	A/chicken/Bangladesh/CEIRR-080064/2022			James,J.
EPI2594884	NS	China	2022-Apr-27	EPI_ISL_17805252	A/chicken/Guangdong/684/2022			Chen,P., Jin,Z., Peng,L., Zheng,Z., Cheung,Y.M., Guan,J., Chen,L., Huang,Y., Fan,X., Zhang,Z., Shi,D., Xie,J., Chen,R., Xiao,B., Yip,C.H., Holmes,E.C., Lam,T.Y., Zhu,H.; Guan,Y.
EPI2376525	NS	China	2019-Jan-20	EPI_ISL_16840596	A/Chicken/China/31/2019			Khadke,S.K.; Yeo,S.J.; Poo,H.; Yang,J.; Huibin,L.; Mok,C.K.; Park,H.
EPI1827467	NS	China	2017-Feb-16	EPI_ISL_699412	A/chicken/Henan/02.16_LYGL015-O/2017			Bi,Y.; Li,J.; Li,S.; Fu,G.; Jin,T.; Zhang,C.; Yang,Y.; Ma,Z.; Tian,W.; Xiao,S.; Li,L.; Yin,R.; Zhang,Y.; Wang,L.; Qin,Y.; Yao,Z.; Meng,F.; Hu,D.; Li,D.; Wong,G.; Liu,F.; Lv,N.; Fu,L.; Peng,Y.; Ma,J.; Sharshov,K.; Shestopalov,A.; Gulyaeva,M.; Gao,G.F.; Chen,J.; Shi,Y.; Liu,W.J.; Chu,D.; Huang,Y.; Liu,Y.; Liu,L.; Chen,Q.; Shi,W.
EPI1826739	NS	China	2017-May-24	EPI_ISL_699325	A/chicken/Guangdong/5.24_SZBJ020-C/2017			Bi,Y.; Li,J.; Li,S.; Fu,G.; Jin,T.; Zhang,C.; Yang,Y.; Ma,Z.; Tian,W.; Xiao,S.; Li,L.; Yin,R.; Zhang,Y.; Wang,L.; Qin,Y.; Yao,Z.; Meng,F.; Hu,D.; Li,D.; Wong,G.; Liu,F.; Lv,N.; Fu,L.; Peng,Y.; Ma,J.; Sharshov,K.; Shestopalov,A.; Gulyaeva,M.; Gao,G.F.; Chen,J.; Shi,Y.; Liu,W.J.; Chu,D.; Huang,Y.; Liu,Y.; Liu,L.; Chen,Q.; Shi,W.
EPI1826499	NS	China	2016-Dec-29	EPI_ISL_699295	A/chicken/Guangdong/12.29_SZBJ004-O/2016			Bi,Y.; Li,J.; Li,S.; Fu,G.; Jin,T.; Zhang,C.; Yang,Y.; Ma,Z.; Tian,W.; Xiao,S.; Li,L.; Yin,R.; Zhang,Y.; Wang,L.; Qin,Y.; Yao,Z.; Meng,F.; Hu,D.; Li,D.; Wong,G.; Liu,F.; Lv,N.; Fu,L.; Peng,Y.; Ma,J.; Sharshov,K.; Shestopalov,A.; Gulyaeva,M.; Gao,G.F.; Chen,J.; Shi,Y.; Liu,W.J.; Chu,D.; Huang,Y.; Liu,Y.; Liu,L.; Chen,Q.; Shi,W.
EPI1826339	NS	China	2017-Jan-18	EPI_ISL_699276	A/chicken/Guangdong/1.18_SZBJ008-O/2017			Bi,Y.; Li,J.; Li,S.; Fu,G.; Jin,T.; Zhang,C.; Yang,Y.; Ma,Z.; Tian,W.; Xiao,S.; Li,L.; Yin,R.; Zhang,Y.; Wang,L.; Qin,Y.; Yao,Z.; Meng,F.; Hu,D.; Li,D.; Wong,G.; Liu,F.; Lv,N.; Fu,L.; Peng,Y.; Ma,J.; Sharshov,K.; Shestopalov,A.; Gulyaeva,M.; Gao,G.F.; Chen,J.; Shi,Y.; Liu,W.J.; Chu,D.; Huang,Y.; Liu,Y.; Liu,L.; Chen,Q.; Shi,W.
EPI1825723	NS	China	2016-Dec-07	EPI_ISL_699205	A/chicken/Fujian/12.7_FZHX1213-O/2016			Bi,Y.; Li,J.; Li,S.; Fu,G.; Jin,T.; Zhang,C.; Yang,Y.; Ma,Z.; Tian,W.; Xiao,S.; Li,L.; Yin,R.; Zhang,Y.; Wang,L.; Qin,Y.; Yao,Z.; Meng,F.; Hu,D.; Li,D.; Wong,G.; Liu,F.; Lv,N.; Fu,L.; Peng,Y.; Ma,J.; Sharshov,K.; Shestopalov,A.; Gulyaeva,M.; Gao,G.F.; Chen,J.; Shi,Y.; Liu,W.J.; Chu,D.; Huang,Y.; Liu,Y.; Liu,L.; Chen,Q.; Shi,W.
EPI1825651	NS	China	2017-Jan-17	EPI_ISL_699198	A/chicken/Fujian/1.17_FZHX0118-O/2017			Bi,Y.; Li,J.; Li,S.; Fu,G.; Jin,T.; Zhang,C.; Yang,Y.; Ma,Z.; Tian,W.; Xiao,S.; Li,L.; Yin,R.; Zhang,Y.; Wang,L.; Qin,Y.; Yao,Z.; Meng,F.; Hu,D.; Li,D.; Wong,G.; Liu,F.; Lv,N.; Fu,L.; Peng,Y.; Ma,J.; Sharshov,K.; Shestopalov,A.; Gulyaeva,M.; Gao,G.F.; Chen,J.; Shi,Y.; Liu,W.J.; Chu,D.; Huang,Y.; Liu,Y.; Liu,L.; Chen,Q.; Shi,W.
EPI1825643	NS	China	2017-Jan-17	EPI_ISL_699197	A/chicken/Fujian/1.17_FZHX0116-O/2017			Bi,Y.; Li,J.; Li,S.; Fu,G.; Jin,T.; Zhang,C.; Yang,Y.; Ma,Z.; Tian,W.; Xiao,S.; Li,L.; Yin,R.; Zhang,Y.; Wang,L.; Qin,Y.; Yao,Z.; Meng,F.; Hu,D.; Li,D.; Wong,G.; Liu,F.; Lv,N.; Fu,L.; Peng,Y.; Ma,J.; Sharshov,K.; Shestopalov,A.; Gulyaeva,M.; Gao,G.F.; Chen,J.; Shi,Y.; Liu,W.J.; Chu,D.; Huang,Y.; Liu,Y.; Liu,L.; Chen,Q.; Shi,W.
EPI1825635	NS	China	2017-Jan-17	EPI_ISL_699196	A/chicken/Fujian/1.17_FZHX0116-C/2017			Bi,Y.; Li,J.; Li,S.; Fu,G.; Jin,T.; Zhang,C.; Yang,Y.; Ma,Z.; Tian,W.; Xiao,S.; Li,L.; Yin,R.; Zhang,Y.; Wang,L.; Qin,Y.; Yao,Z.; Meng,F.; Hu,D.; Li,D.; Wong,G.; Liu,F.; Lv,N.; Fu,L.; Peng,Y.; Ma,J.; Sharshov,K.; Shestopalov,A.; Gulyaeva,M.; Gao,G.F.; Chen,J.; Shi,Y.; Liu,W.J.; Chu,D.; Huang,Y.; Liu,Y.; Liu,L.; Chen,Q.; Shi,W.
EPI1825603	NS	China	2017-Jan-17	EPI_ISL_699192	A/chicken/Fujian/1.17_FZHX0102-C/2017			Bi,Y.; Li,J.; Li,S.; Fu,G.; Jin,T.; Zhang,C.; Yang,Y.; Ma,Z.; Tian,W.; Xiao,S.; Li,L.; Yin,R.; Zhang,Y.; Wang,L.; Qin,Y.; Yao,Z.; Meng,F.; Hu,D.; Li,D.; Wong,G.; Liu,F.; Lv,N.; Fu,L.; Peng,Y.; Ma,J.; Sharshov,K.; Shestopalov,A.; Gulyaeva,M.; Gao,G.F.; Chen,J.; Shi,Y.; Liu,W.J.; Chu,D.; Huang,Y.; Liu,Y.; Liu,L.; Chen,Q.; Shi,W.
EPI1825595	NS	China	2017-Jan-17	EPI_ISL_699191	A/chicken/Fujian/1.17_FZHX0101-C/2017			Bi,Y.; Li,J.; Li,S.; Fu,G.; Jin,T.; Zhang,C.; Yang,Y.; Ma,Z.; Tian,W.; Xiao,S.; Li,L.; Yin,R.; Zhang,Y.; Wang,L.; Qin,Y.; Yao,Z.; Meng,F.; Hu,D.; Li,D.; Wong,G.; Liu,F.; Lv,N.; Fu,L.; Peng,Y.; Ma,J.; Sharshov,K.; Shestopalov,A.; Gulyaeva,M.; Gao,G.F.; Chen,J.; Shi,Y.; Liu,W.J.; Chu,D.; Huang,Y.; Liu,Y.; Liu,L.; Chen,Q.; Shi,W.
EPI1825507	NS	China	2018-Mar-15	EPI_ISL_699180	A/chicken/Fujian/03.15_FZHX0001-C/2018			Bi,Y.; Li,J.; Li,S.; Fu,G.; Jin,T.; Zhang,C.; Yang,Y.; Ma,Z.; Tian,W.; Xiao,S.; Li,L.; Yin,R.; Zhang,Y.; Wang,L.; Qin,Y.; Yao,Z.; Meng,F.; Hu,D.; Li,D.; Wong,G.; Liu,F.; Lv,N.; Fu,L.; Peng,Y.; Ma,J.; Sharshov,K.; Shestopalov,A.; Gulyaeva,M.; Gao,G.F.; Chen,J.; Shi,Y.; Liu,W.J.; Chu,D.; Huang,Y.; Liu,Y.; Liu,L.; Chen,Q.; Shi,W.
EPI1826355	NS	China	2017-Jan-18	EPI_ISL_697832	A/chicken/Guangdong/1.18_SZBJ012-O/2017			Bi,Y.; Li,J.; Li,S.; Fu,G.; Jin,T.; Zhang,C.; Yang,Y.; Ma,Z.; Tian,W.; Xiao,S.; Li,L.; Yin,R.; Zhang,Y.; Wang,L.; Qin,Y.; Yao,Z.; Meng,F.; Hu,D.; Li,D.; Wong,G.; Liu,F.; Lv,N.; Fu,L.; Peng,Y.; Ma,J.; Sharshov,K.; Shestopalov,A.; Gulyaeva,M.; Gao,G.F.; Chen,J.; Shi,Y.; Liu,W.J.; Chu,D.; Huang,Y.; Liu,Y.; Liu,L.; Chen,Q.; Shi,W.
EPI1824921	NS	China	2017-Jul-28	EPI_ISL_697821	A/chicken/Shanxi/7.28_TGRL025-O/2017			Bi,Y.; Li,J.; Li,S.; Fu,G.; Jin,T.; Zhang,C.; Yang,Y.; Ma,Z.; Tian,W.; Xiao,S.; Li,L.; Yin,R.; Zhang,Y.; Wang,L.; Qin,Y.; Yao,Z.; Meng,F.; Hu,D.; Li,D.; Wong,G.; Liu,F.; Lv,N.; Fu,L.; Peng,Y.; Ma,J.; Sharshov,K.; Shestopalov,A.; Gulyaeva,M.; Gao,G.F.; Chen,J.; Shi,Y.; Liu,W.J.; Chu,D.; Huang,Y.; Liu,Y.; Liu,L.; Chen,Q.; Shi,W.
EPI1824638	NS	China	2018-Jun-03	EPI_ISL_697511	A/chicken/Guizhou/6.30_ZYLJJ002-O/2018			Bi,Y.; Li,J.; Li,S.; Fu,G.; Jin,T.; Zhang,C.; Yang,Y.; Ma,Z.; Tian,W.; Xiao,S.; Li,L.; Yin,R.; Zhang,Y.; Wang,L.; Qin,Y.; Yao,Z.; Meng,F.; Hu,D.; Li,D.; Wong,G.; Liu,F.; Lv,N.; Fu,L.; Peng,Y.; Ma,J.; Sharshov,K.; Shestopalov,A.; Gulyaeva,M.; Gao,G.F.; Chen,J.; Shi,Y.; Liu,W.J.; Chu,D.; Huang,Y.; Liu,Y.; Liu,L.; Chen,Q.; Shi,W.
EPI1825240	NS	China	2018-Oct-27	EPI_ISL_697412	A/chicken/Hunan/10.27_YYGK55B4-OC/2018			Bi,Y.; Li,J.; Li,S.; Fu,G.; Jin,T.; Zhang,C.; Yang,Y.; Ma,Z.; Tian,W.; Xiao,S.; Li,L.; Yin,R.; Zhang,Y.; Wang,L.; Qin,Y.; Yao,Z.; Meng,F.; Hu,D.; Li,D.; Wong,G.; Liu,F.; Lv,N.; Fu,L.; Peng,Y.; Ma,J.; Sharshov,K.; Shestopalov,A.; Gulyaeva,M.; Gao,G.F.; Chen,J.; Shi,Y.; Liu,W.J.; Chu,D.; Huang,Y.; Liu,Y.; Liu,L.; Chen,Q.; Shi,W.
EPI1825179	NS	China	2019-Jan-26	EPI_ISL_697350	A/chicken/Shandong/01.26_TAWL017-C/2019			Bi,Y.; Li,J.; Li,S.; Fu,G.; Jin,T.; Zhang,C.; Yang,Y.; Ma,Z.; Tian,W.; Xiao,S.; Li,L.; Yin,R.; Zhang,Y.; Wang,L.; Qin,Y.; Yao,Z.; Meng,F.; Hu,D.; Li,D.; Wong,G.; Liu,F.; Lv,N.; Fu,L.; Peng,Y.; Ma,J.; Sharshov,K.; Shestopalov,A.; Gulyaeva,M.; Gao,G.F.; Chen,J.; Shi,Y.; Liu,W.J.; Chu,D.; Huang,Y.; Liu,Y.; Liu,L.; Chen,Q.; Shi,W.
EPI1825169	NS	China	2019-Jan-23	EPI_ISL_697334	A/chicken/Shanxi/01.23_TGRL020-O/2019			Bi,Y.; Li,J.; Li,S.; Fu,G.; Jin,T.; Zhang,C.; Yang,Y.; Ma,Z.; Tian,W.; Xiao,S.; Li,L.; Yin,R.; Zhang,Y.; Wang,L.; Qin,Y.; Yao,Z.; Meng,F.; Hu,D.; Li,D.; Wong,G.; Liu,F.; Lv,N.; Fu,L.; Peng,Y.; Ma,J.; Sharshov,K.; Shestopalov,A.; Gulyaeva,M.; Gao,G.F.; Chen,J.; Shi,Y.; Liu,W.J.; Chu,D.; Huang,Y.; Liu,Y.; Liu,L.; Chen,Q.; Shi,W.
EPI1825145	NS	China	2018-Oct-23	EPI_ISL_697311	A/chicken/Shandong/10.23_TAWL021-C/2018			Bi,Y.; Li,J.; Li,S.; Fu,G.; Jin,T.; Zhang,C.; Yang,Y.; Ma,Z.; Tian,W.; Xiao,S.; Li,L.; Yin,R.; Zhang,Y.; Wang,L.; Qin,Y.; Yao,Z.; Meng,F.; Hu,D.; Li,D.; Wong,G.; Liu,F.; Lv,N.; Fu,L.; Peng,Y.; Ma,J.; Sharshov,K.; Shestopalov,A.; Gulyaeva,M.; Gao,G.F.; Chen,J.; Shi,Y.; Liu,W.J.; Chu,D.; Huang,Y.; Liu,Y.; Liu,L.; Chen,Q.; Shi,W.
EPI1824932	NS	China	2018-Oct-13	EPI_ISL_697088	A/chicken/Xinjiang/10.13_WLMQXL018-O/2018			Bi,Y.; Li,J.; Li,S.; Fu,G.; Jin,T.; Zhang,C.; Yang,Y.; Ma,Z.; Tian,W.; Xiao,S.; Li,L.; Yin,R.; Zhang,Y.; Wang,L.; Qin,Y.; Yao,Z.; Meng,F.; Hu,D.; Li,D.; Wong,G.; Liu,F.; Lv,N.; Fu,L.; Peng,Y.; Ma,J.; Sharshov,K.; Shestopalov,A.; Gulyaeva,M.; Gao,G.F.; Chen,J.; Shi,Y.; Liu,W.J.; Chu,D.; Huang,Y.; Liu,Y.; Liu,L.; Chen,Q.; Shi,W.
EPI1824814	NS	China	2018-Mar-15	EPI_ISL_696978	A/chicken/Fujian/3.15_FZHX0029-O/2018			Bi,Y.; Li,J.; Li,S.; Fu,G.; Jin,T.; Zhang,C.; Yang,Y.; Ma,Z.; Tian,W.; Xiao,S.; Li,L.; Yin,R.; Zhang,Y.; Wang,L.; Qin,Y.; Yao,Z.; Meng,F.; Hu,D.; Li,D.; Wong,G.; Liu,F.; Lv,N.; Fu,L.; Peng,Y.; Ma,J.; Sharshov,K.; Shestopalov,A.; Gulyaeva,M.; Gao,G.F.; Chen,J.; Shi,Y.; Liu,W.J.; Chu,D.; Huang,Y.; Liu,Y.; Liu,L.; Chen,Q.; Shi,W.
EPI1824767	NS	China	2017-Nov-29	EPI_ISL_696931	A/chicken/Xinjiang/11.29_WLMQXL003-O/2017			Bi,Y.; Li,J.; Li,S.; Fu,G.; Jin,T.; Zhang,C.; Yang,Y.; Ma,Z.; Tian,W.; Xiao,S.; Li,L.; Yin,R.; Zhang,Y.; Wang,L.; Qin,Y.; Yao,Z.; Meng,F.; Hu,D.; Li,D.; Wong,G.; Liu,F.; Lv,N.; Fu,L.; Peng,Y.; Ma,J.; Sharshov,K.; Shestopalov,A.; Gulyaeva,M.; Gao,G.F.; Chen,J.; Shi,Y.; Liu,W.J.; Chu,D.; Huang,Y.; Liu,Y.; Liu,L.; Chen,Q.; Shi,W.
EPI1824698	NS	China	2018-Dec-25	EPI_ISL_696859	A/chicken/Anhui/12.25_YHZGS005-C/2018			Bi,Y.; Li,J.; Li,S.; Fu,G.; Jin,T.; Zhang,C.; Yang,Y.; Ma,Z.; Tian,W.; Xiao,S.; Li,L.; Yin,R.; Zhang,Y.; Wang,L.; Qin,Y.; Yao,Z.; Meng,F.; Hu,D.; Li,D.; Wong,G.; Liu,F.; Lv,N.; Fu,L.; Peng,Y.; Ma,J.; Sharshov,K.; Shestopalov,A.; Gulyaeva,M.; Gao,G.F.; Chen,J.; Shi,Y.; Liu,W.J.; Chu,D.; Huang,Y.; Liu,Y.; Liu,L.; Chen,Q.; Shi,W.
EPI1824383	NS	China	2017-Feb-16	EPI_ISL_696595	A/chicken/Henan/02.16_LYGL004-C/2017			Bi,Y.; Li,J.; Li,S.; Fu,G.; Jin,T.; Zhang,C.; Yang,Y.; Ma,Z.; Tian,W.; Xiao,S.; Li,L.; Yin,R.; Zhang,Y.; Wang,L.; Qin,Y.; Yao,Z.; Meng,F.; Hu,D.; Li,D.; Wong,G.; Liu,F.; Lv,N.; Fu,L.; Peng,Y.; Ma,J.; Sharshov,K.; Shestopalov,A.; Gulyaeva,M.; Gao,G.F.; Chen,J.; Shi,Y.; Liu,W.J.; Chu,D.; Huang,Y.; Liu,Y.; Liu,L.; Chen,Q.; Shi,W.
EPI1824369	NS	China	2018-Nov-29	EPI_ISL_696583	A/chicken/Anhui/11.29_YHZGS019-C/2018			Bi,Y.; Li,J.; Li,S.; Fu,G.; Jin,T.; Zhang,C.; Yang,Y.; Ma,Z.; Tian,W.; Xiao,S.; Li,L.; Yin,R.; Zhang,Y.; Wang,L.; Qin,Y.; Yao,Z.; Meng,F.; Hu,D.; Li,D.; Wong,G.; Liu,F.; Lv,N.; Fu,L.; Peng,Y.; Ma,J.; Sharshov,K.; Shestopalov,A.; Gulyaeva,M.; Gao,G.F.; Chen,J.; Shi,Y.; Liu,W.J.; Chu,D.; Huang,Y.; Liu,Y.; Liu,L.; Chen,Q.; Shi,W.
EPI1789483	NS	China	2019-Nov-20	EPI_ISL_505806	A/chicken/China/1103/2019			Ge,f.; Xv,z.
EPI1789475	NS	China	2019-Nov-14	EPI_ISL_505805	A/chicken/China/1102/2019			Ge,f.; Xv,z.
EPI1778467	NS	Vietnam	2019-Aug-30	EPI_ISL_503598	A/chicken/Viet Nam/HU12-668/2019			Sakoda,Y.; Okamatsu,M.; Matsuno,K.; kien,L.T.
EPI1773184	NS	Taiwan	2019-Feb-27	EPI_ISL_502396	A/chicken/Taiwan/D2/2019			Li,Y.-T.; Chen,C.-C.; Chang,A.-M.; Chao,D.-Y.; Smith,G.J.D.
EPI1773152	NS	Taiwan	2019-Mar-25	EPI_ISL_502392	A/chicken/Taiwan/A1/2019			Li,Y.-T.; Chen,C.-C.; Chang,A.-M.; Chao,D.-Y.; Smith,G.J.D.
EPI1632775	NS	China	2016-Feb-01	EPI_ISL_399128	A/chicken/China/G1376NS,16GD/2016			Chen,X.
EPI1600792	NS	Iraq	2016-Oct-31	EPI_ISL_393353	A/chicken/Iraq/4/2016			Mohamed,N.S.; Kandeil,A.; Ali,M.
EPI1578702	NS	Vietnam	2013-May-14	EPI_ISL_387604	A/chicken/Viet Nam/LS-0187/2013			Tan,G.; Pickett,B.; Fedorova,N.; Amedeo,P.; Isom,R.; Hu,L.; Christensen,J.; Miller,J.; Durbin,A.; Williams,T.; Arumemi,F.; Kawaoka,Y.; Zhong,G.; Neumann,G.
EPI1554455	NS	Iran, Islamic Republic of	2017-Jul-04	EPI_ISL_379426	A/chicken/Iran/UT-Barin/2017			Ghalyanchilangaroudi,A.; Ziafati Kafi,Z.; Malekan,M.; Fallah,M.H.
EPI1191043	NS	China	2017-Nov-01	EPI_ISL_301877	A/chicken/China/a26/2017			Ge,F.
EPI1065954	NS	China	2015-May-14	EPI_ISL_279181	A/chicken/Zhejiang/514135/2015			Wu,H.; Lu,R.; Peng,X.; Cheng,L.; Liu,F.; Wu,N.
EPI1006597	NS	China	2014-Apr-01	EPI_ISL_266406	A/chicken/Guangxi/165C7/2014			Liu,T.T.; Xie,Z.X.; Xie,L.J.; Xie,Z.Q.; Deng,X.W.; Liu,J.B.; Luo,S.S.; Fan,Q.; Pang,Y.S.
EPI838177	NS	China	2013-Sep-01	EPI_ISL_234439	A/chicken/Fujian/SIC5/2013			Liu,Y.; Lai,H.; Li,L.; Chen,R.
EPI837484	NS	China	2012-Jun-05	EPI_ISL_234321	A/chicken/Gansu/6/2012			Liu,L.; Zeng,X.; Chen,P.; Deng,G.; Shi,J.; Tian,G.; Kong,H.; Suzuki,Y.; Guan,Y.; Chen,H.
EPI837301	NS	Lebanon	2016-Jun-01	EPI_ISL_234280	A/chicken/Lebanon/157/2016			Ibrahim,E.; Sirawan,A.; El-Bazzal,B.; Kandeil,A.; Ali,M.; Kayali,G.
EPI692019	NS	China	2011-Jan-01	EPI_ISL_206756	A/chicken/Chongqing/A52/2011			Wang,S.; Liu,S.; Jiang,W.; Zhuang,Q.; Wang,K.; Hou,G.; Li,J.; Yu,J.; Du,X.; Yang,Z.; Liu,Y.; Chen,J.
EPI681399	NS	China	2014-Jul-27	EPI_ISL_203737	A/chicken/Zhejiang/727079/2014			Wu,H.; Peng,X.; Cheng,L.; Lu,X.; Jin,C.; Xie,T.; Yao,H.; Wu,N.
EPI837679	NS	India	2013-Dec-30	EPI_ISL_195956	A/chicken/India/12CL2168/2013			Nagarajan,S.; Tripathi,S.; Tosh,C.; Murugkar,H.V.; Kumar,M.; Kulkarni,D.D.
EPI837674	NS	India	2013-Dec-30	EPI_ISL_195955	A/chicken/India/12CA01/2013			Nagarajan,S.; Tripathi,S.; Tosh,C.; Murugkar,H.V.; Kumar,M.; Kulkarni,D.D.
EPI621169	NS	China	2013-Nov-18	EPI_ISL_190702	A/chicken/Jiangsu/927/2013			Ma,M.-J.; Lu,B.; Yang,X.-X.; Zhao,T.; Zhou,J.-J.; Chen,W.-J.; Gray,G.C.; Qian,Y.-H.; Chen,S.-H.; Ma,G.-Y.; Cao,W.-C.
EPI610275	NS	China	2008-Dec-12	EPI_ISL_188533	A/chicken/Guangxi/DX/2008			Peng,Y.; Xie,Z.; Liu,J.; Pang,Y.; Xie,L.; Luo,S.; Fan,Q.
EPI462682	NS	Bangladesh	2011-Nov-24	EPI_ISL_144275	A/chicken/Bangladesh/13962/2011			Shanmuganatham,K.; Feeroz,M.; Jones-Engel,L.; Smith,G.J.D.; Fourment,M.; Walker,D.; McClenaghan,L.; Rabiul Alam,S.M.; Hasan,K.; Seiler,P.; Franks,J.; Danner,A.; Barman,S.; McKenzie,P.; Krauss,S.; Webby,R.J.; Webster,R.G.; Engel,L.J.; Alam,S.M.R.; Ferguson,A.
EPI457891	NS	China	2011-Feb-17	EPI_ISL_142935	A/chicken/Guangxi/GXc-1/2011			Guo,J.; Xie,Z.; Peng,Y.; Luo,S.; Liu,J.; Pang,Y.; Deng,X.; Xie,L.; Fan,Q.
EPI432684	NS	Israel	2008-Oct-01	EPI_ISL_137460	A/chicken/Israel/1018/2008			Golender,N.; Panshin,A.; Lapin,K.; Perk,S.
EPI432682	NS	Israel	2009-Dec-01	EPI_ISL_137458	A/chicken/Israel/794/2009			Golender,N.; Panshin,A.; Lapin,K.; Perk,S.
EPI432677	NS	Israel	2009-Nov-01	EPI_ISL_137453	A/chicken/Israel/724/2009			Golender,N.; Panshin,A.; Lapin,K.; Perk,S.
EPI407765	NS	Pakistan	2006-Feb-23	EPI_ISL_132828	A/chicken/Sawabi/NARC-2434/2006			Siddique,N.; Abbas,M.A.; Ahmed,Z.; Naeem,K.
EPI395840	NS	China	2010-Dec-01	EPI_ISL_129355	A/chicken/Tibet/LZ01/2010			Suhong,Z.; Langsizhu,S.; Meilin,J.
EPI383208	NS	China	2011-Nov-29	EPI_ISL_123954	A/chicken/Guangdong/C273/2011			Jiao,P.; Yuan,R.; Wei,L.; Jia,B.; Cao,L.; Song,Y.; Gong,L.; Xu,C.; Ren,T.; Liao,M.
EPI317185	NS	China	2010-Dec-02	EPI_ISL_90154	A/chicken/China/AH-10-01/2010			Zhen,C.; Yu,H.
EPI295816	NS	China	2008-Jan-01	EPI_ISL_84322	A/chicken/Shandong/22/2008			Sun,Y.P.; Pu,J.A.; Liu,J.H.
EPI767098	NS	China	2014-Nov-15	EPI_ISL_223083	A/chicken/XinjiangBaicheng/1/2014			Wu,J.; Kang,Q.
EPI683088	NS	China	2014-Dec-01	EPI_ISL_205111	A/chicken/Wuhan/HAQL07/2014			Chen,L.-J.; Lin,X.-D.; Guo,W.-P.; Tian,J.-H.; Zhang,Y.-Z.
EPI601288	NS	China	2013-Dec-29	EPI_ISL_181914	A/chicken/Jiangxi/36286/2013			Ma,C.; Lam,T.T.Y.; Chai,Y.; Wang,J.; Fan,X.; Hong,W.; Zhang,Y.; Li,L.; Liu,Y.; Smith,D.K.; Webby,R.J.; Peiris,J.S.M.; Zhu,H.; Guan,Y.
EPI601289	NS	China	2013-Dec-29	EPI_ISL_181914	A/chicken/Jiangxi/36286/2013			Ma,C.; Lam,T.T.Y.; Chai,Y.; Wang,J.; Fan,X.; Hong,W.; Zhang,Y.; Li,L.; Liu,Y.; Smith,D.K.; Webby,R.J.; Peiris,J.S.M.; Zhu,H.; Guan,Y.
EPI764634	NS	China	2013-Oct-24	EPI_ISL_179840	A/chicken/Huzhou/3892/2013			Lam,T.Y.; Zhou,B.; Wang,J.; Chai,Y.; Shen,Y.; Chen,X.; Ma,C.; Hong,W.; Chen,Y.; Zhang,Y.; Duan,L.; Chen,P.; Jiang,J.; Li,L.; Poon,L.M.; Webby,R.J.; Smith,D.K.; Leung,G.M.; Peiris,J.M.; Holmes,E.C.; Guan,Y.; Zhu,H.
EPI590553	NS	Taiwan	2015-Jan-15	EPI_ISL_179534	A/chicken/PT/a158/2015			Cheng,M.-C.; Tan,D.-H.; Chen,L.-H.; Liu,Y.-P.; Lin,Y.-J.; Tsai,H.-J.; Chang,P.-C.
EPI764633	NS	China	2014-Feb-21	EPI_ISL_176434	A/chicken/Dongguan/1100/2014			Lam,T.Y.; Zhou,B.; Wang,J.; Chai,Y.; Shen,Y.; Chen,X.; Ma,C.; Hong,W.; Chen,Y.; Zhang,Y.; Duan,L.; Chen,P.; Jiang,J.; Li,L.; Poon,L.M.; Webby,R.J.; Smith,D.K.; Leung,G.M.; Peiris,J.M.; Holmes,E.C.; Guan,Y.; Zhu,H.
EPI583823	NS	China	2013-Oct-27	EPI_ISL_175993	A/chicken/Suzhou/4837/2013			Lam,T.Y.; Zhou,B.; Wang,J.; Chai,Y.; Shen,Y.; Chen,X.; Ma,C.; Hong,W.; Chen,Y.; Zhang,Y.; Duan,L.; Chen,P.; Jiang,J.; Li,L.; Poon,L.M.; Webby,R.J.; Smith,D.K.; Leung,G.M.; Peiris,J.M.; Holmes,E.C.; Guan,Y.; Zhu,H.
EPI583618	NS	China	2013-Dec-18	EPI_ISL_175970	A/chicken/Dongguan/2977/2013			Lam,T.Y.; Zhou,B.; Wang,J.; Chai,Y.; Shen,Y.; Chen,X.; Ma,C.; Hong,W.; Chen,Y.; Zhang,Y.; Duan,L.; Chen,P.; Jiang,J.; Li,L.; Poon,L.M.; Webby,R.J.; Smith,D.K.; Leung,G.M.; Peiris,J.M.; Holmes,E.C.; Guan,Y.; Zhu,H.
EPI583204	NS	China	2013-Apr-07	EPI_ISL_175826	A/chicken/Jiangxi/12538/2013			Lam,T.Y.; Zhou,B.; Wang,J.; Chai,Y.; Shen,Y.; Chen,X.; Ma,C.; Hong,W.; Chen,Y.; Zhang,Y.; Duan,L.; Chen,P.; Jiang,J.; Li,L.; Poon,L.M.; Webby,R.J.; Smith,D.K.; Leung,G.M.; Peiris,J.M.; Holmes,E.C.; Guan,Y.; Zhu,H.
EPI764618	NS	China	2013-Oct-24	EPI_ISL_175779	A/chicken/Huzhou/4175/2013			Lam,T.Y.; Zhou,B.; Wang,J.; Chai,Y.; Shen,Y.; Chen,X.; Ma,C.; Hong,W.; Chen,Y.; Zhang,Y.; Duan,L.; Chen,P.; Jiang,J.; Li,L.; Poon,L.M.; Webby,R.J.; Smith,D.K.; Leung,G.M.; Peiris,J.M.; Holmes,E.C.; Guan,Y.; Zhu,H.
EPI764598	NS	China	2013-Oct-24	EPI_ISL_175775	A/chicken/Huzhou/4080/2013			Lam,T.Y.; Zhou,B.; Wang,J.; Chai,Y.; Shen,Y.; Chen,X.; Ma,C.; Hong,W.; Chen,Y.; Zhang,Y.; Duan,L.; Chen,P.; Jiang,J.; Li,L.; Poon,L.M.; Webby,R.J.; Smith,D.K.; Leung,G.M.; Peiris,J.M.; Holmes,E.C.; Guan,Y.; Zhu,H.
EPI569482	NS	China	2007-Jan-11	EPI_ISL_173649	A/chicken/Jiangsu/01/2007			Zhao,M.; Gu,X.; Chen,H.; Liu,Q.; Zhong,L.; Huang,J.; Gu,M.; Liu,X.
EPI569479	NS	China	2008-Feb-02	EPI_ISL_173647	A/chicken/Jiangsu/02/2008			Zhao,M.; Gu,X.; Chen,H.; Liu,Q.; Zhong,L.; Huang,J.; Gu,M.; Liu,X.
EPI569571	NS	China	2012-Jun-13	EPI_ISL_173629	A/chicken/Shandong/0613/2012			Chen,H.; Gu,X.; Liu,Q.; Zhong,L.; Huang,J.; Gu,M.; Liu,X.
EPI764750	NS	China	2013-Nov-15	EPI_ISL_173596	A/chicken/Beijing/1115/2013			Pu,J.; Wang,S.; Yin,Y.; Zhang,G.; Carter,R.A.; Wang,J.; Xu,G.; Sun,H.; Wang,M.; Wen,C.; Wei,Y.; Wang,D.; Zhu,B.; Lemmon,G.; Jiao,Y.; Duan,S.; Wang,Q.; Du,Q.; Sun,M.; Bao,J.; Sun,Y.; Zhao,J.; Zhang,H.; Wu,G.; Liu,J.; Webster,R.G.; Lv,N.
EPI602051	NS	China	2013-Dec-18	EPI_ISL_173493	A/chicken/Dongguan/2818/2013			Ma,C.; Lam,T.T.Y.; Chai,Y.; Wang,J.; Fan,X.; Hong,W.; Zhang,Y.; Li,L.; Liu,Y.; Smith,D.K.; Webby,R.J.; Peiris,J.S.M.; Zhu,H.; Guan,Y.
EPI602022	NS	China	2013-Dec-13	EPI_ISL_173490	A/chicken/Shenzhen/2072/2013			Ma,C.; Lam,T.T.Y.; Chai,Y.; Wang,J.; Fan,X.; Hong,W.; Zhang,Y.; Li,L.; Liu,Y.; Smith,D.K.; Webby,R.J.; Peiris,J.S.M.; Zhu,H.; Guan,Y.
EPI510850	NS	Taiwan	2012-Dec-21	EPI_ISL_158030	A/chicken/Taiwan/2267/2012			Lee,C.C.; Zhu,H.; Huang,P.Y.; Peng,L.; Chang,Y.C.; Yip,C.H.; Li,Y.T.; Cheung,C.L.; Compans,R.; Yang,C.; Smith,D.K.; Lam,T.T.; King,C.C.; Guan,Y.; Lam,T.T.Y.
EPI492483	NS	China	2012-Mar-24	EPI_ISL_151740	A/chicken/Gansu/419/2012			Lin,Z.; Liu,B.; Zhu,Q.
EPI487188	NS	China	2008-Jul-18	EPI_ISL_150430	A/chicken/Henan/321/2008			Lin,Z.; Liu,B.; Zhu,Q.
EPI487105	NS	China	2007-Jul-05	EPI_ISL_150412	A/chicken/Shandong/251/2007			Lin,Z.; Liu,B.; Zhu,Q.
EPI470798	NS	China	2013-Jan-01	EPI_ISL_146201	A/chicken/Wenzhou/602/2013			Lam,T.T.Y.; Wang,J.; Shen,Y.; Zhou,B.; Duan,L.; Cheung,C.L.; Ma,C.; Lycett,S.J.; Leung,C.Y.H.; Chen,X.; Li,L.; Hong,W.; Chai,Y.; Zhou,L.; Liang,H.; Ou,Z.; Liu,Y.; Farooqui,A.; Kelvin,D.J.; Poon,L.L.M.; Smith,D.K.; Pybus,O.G.; Leung,G.M.; Shu,Y.; Webster,R.G.; Webby,R.J.; Peiris,J.S.M.; Rambaut,A.; Zhu,H.; Guan,Y.
EPI460126	NS	Taiwan	2012-Feb-15	EPI_ISL_143460	A/chicken/Taiwan/A1997/2012			Lee,M.S.
EPI460118	NS	Taiwan	2012-Jan-05	EPI_ISL_143459	A/chicken/Taiwan/0101/2012			Lee,M.S.
EPI453584	NS	Bangladesh	2006-Sep-01	EPI_ISL_142301	A/chicken/Bangladesh/VP01/2006			Parvin,R.; Halami,M.Y.; Heenemann,K.; Chowdhury,E.H.; Islam,M.R.; Vahlenkamp,T.W.
EPI451153	NS	China	2013-Mar-01	EPI_ISL_142015	A/chicken/Jiangsu/RD5/2013			Su,C.; Chen,S.; Liu,X.; Huang,K.; Liu,K.; Huang,J.; Peng,D.
EPI384079	NS	Iran, Islamic Republic of	2008-Feb-19	EPI_ISL_124299	A/chicken/Iran/SS3/2008			Shahsavandi,S.; Fazel,H.; Masoudi,S.; Ebrahimi,M.M.; Taghizadeh,M.
EPI376257	NS	China	2008-Jun-06	EPI_ISL_121416	A/chicken/Sheny/0606/2008			Zhang,Y.; Sun,Y.; Sun,H.; Pu,J.; Bi,Y.; Shi,Y.; Lu,X.; Li,J.; Zhu,Q.; Gao,G.F.; Yang,H.; Liu,J.
EPI351718	NS	China	2011-Jun-01	EPI_ISL_102574	A/chicken/Zhejiang/611/2011			Wu,H.; Wu,N.
EPI351717	NS	China	2011-Jun-01	EPI_ISL_102573	A/chicken/Zhejiang/607/2011			Wu,H.; Wu,N.
EPI307097	NS	Iran, Islamic Republic of	2007-Nov-22	EPI_ISL_87390	A/chicken/Iran/SH2/2007			Shoushtari,A.-H.; Grigorian,S.; Ebrahimi,M.; Sobhi; Mahmmoudzadeh,M.; Eshratabadi,F.
EPI307094	NS	Iran, Islamic Republic of	2006-Jun-09	EPI_ISL_87387	A/chicken/Iran/68/2006			Shoushtari,A.-H.; Grigorian,S.; Ebrahimi,M.; Sobhi; Mahmmoudzadeh,M.; Eshratabadi,F.
EPI307091	NS	Iran, Islamic Republic of	2001-Apr-09	EPI_ISL_87384	A/chicken/Iran/233/2001			Shoushtari,A.-H.; Grigorian,S.; Ebrahimi,M.; Sobhi; Mahmmoudzadeh,M.; Eshratabadi,F.
EPI275770	NS	China	2009-Jan-01	EPI_ISL_77987	A/chicken/Hunan/1/2009			Li,Y.; Shi,J.; Zhong,G.; Deng,G.; Tian,G.; Ge,J.; Zeng,X.; Song,J.; Zhao,D.; Liu,L.; Jiang,Y.; Guan,Y.; Bu,Z.; Chen,H.
EPI272187	NS	China	2009-Mar-28	EPI_ISL_77199	A/chicken/Shandong/WL/2009			Zhu,W.; Zhang,X.
EPI267658	NS	India	2006-Apr-25	EPI_ISL_76224	A/chicken/Uchal/8293/2006			Maheswarappa,G.; Byregowda,S.M.; Pradhan,H.K.; Tosh,C.; Dubey,S.C.
EPI266411	NS	Pakistan	1995-Jan-01	EPI_ISL_75986	A/chicken/Murree/NARC-1/1995			Abbas,M.A.; Spackman,E.; Ahmed,Z.; Naeem,K.; Siddique,N.; Swayne,D.; Sarmento,L.; Hameed,A.; Rashid,S.; Dundon,W.G.; Capua,I.
EPI476936	NS	Japan	1925-Jan-01	EPI_ISL_69861	A/chicken/Japan/1925			Worobey,M.; Han,G.-Z.; Kawaoka,Y.; Muramoto,Y.; Rambaut,A.
EPI239133	NS	China	1997-Jan-01	EPI_ISL_68667	A/chicken/Hubei/wm/1997			Liao,X.; Zhang,X.; Wang,J.; Yu,J.; Li,T.
EPI239093	NS	China	1997-Jan-01	EPI_ISL_68662	A/chicken/Hubei/wh/1997			Liao,X.; Zhang,X.; Wang,J.; Yu,J.; Li,T.
EPI238397	NS	China	1999-Jan-01	EPI_ISL_68494	A/chicken/Beijing/ne/1999			Liao,X.; Zhang,X.; Wang,J.; Yu,J.; Liu,J.
EPI235825	NS	China	2002-Jan-01	EPI_ISL_67734	A/chicken/Jilin/hg/2002			Liao,X.; Zhang,X.; Wang,J.; Yu,J.; Jin,N.
EPI235770	NS	China	2002-Jan-01	EPI_ISL_67725	A/chicken/Hubei/wf/2002			Liao,X.; Zhang,X.; Wang,J.; Yu,J.; Li,T.
EPI235715	NS	China	2002-Jan-01	EPI_ISL_67717	A/chicken/Beijing/nl/2002			Liao,X.; Zhang,X.; Wang,J.; Yu,J.; Liu,J.
EPI235099	NS	China	2003-Jan-01	EPI_ISL_67386	A/chicken/Jilin/xw/2003			Liao,X.; Zhang,X.; Wang,J.; Yu,J.; Liu,J.
EPI235045	NS	China	2003-Jan-01	EPI_ISL_67379	A/chicken/Jilin/ha/2003			Liao,X.; Zhang,X.; Wang,J.; Yu,J.; Jin,N.
EPI183056	NS	Taiwan	2008-Jan-01	EPI_ISL_31124	A/chicken/Taiwan/A703-1/2008
EPI181485	NS	Indonesia	2006-Jan-01	EPI_ISL_30645	A/chicken/East Java/UT6016/2006
EPI180284	NS	Israel	2007-Mar-06	EPI_ISL_30443	A/chicken/Israel/375/2007
EPI164777	NS	Iran, Islamic Republic of	2006-Jan-01	EPI_ISL_24784	A/chicken/Iran/TH85/2006			Pazani,J.; Bozorgmehrifard,M.H.; Karimi,V.; Barin,A.; Ghalyanchi Langeroudi,A.; Hassanzadeh,M.
EPI175356	NS	China	2005-Jan-01	EPI_ISL_23104	A/chicken/Guangdong/1/2005
EPI164772	NS	Iran, Islamic Republic of	1998-Jan-01	EPI_ISL_15728	A/Chicken/Iran/TH77/1998			Pazani,J.; Bozorgmehrifard,M.H.; Karimi,V.; Barin,A.; Ghalyanchi Langeroudi,A.; Hassanzadeh,M.; Madadgar,O.
EPI127455	NS	China	2007-Jan-01	EPI_ISL_14003	A/chicken/Hubei/C1/2007
EPI391482	NS	Korea, Republic of	2001-Jan-01	EPI_ISL_13845	A/chicken/Korea/01310/2001			Choi,J.G.; Lee,Y.J.; Kim,Y.J.; Lee,E.K.; Jeong,O.M.; Sung,H.W.; Kim,J.H.; Kwon,J.H.; Choi,J.-G.; Lee,Y.-J.; Kim,Y.-J.; Lee,E.-K.; Jeong,O.-M.; Sung,H.-W.; Kim,J.-H.; Kwon,J.-H.
EPI573547	NS	Vietnam	2005-Jan-01	EPI_ISL_13218	A/chicken/Vietnam/TY31/2005
EPI122482	NS	China	2005-Jan-01	EPI_ISL_13013	A/chicken/Guangxi/55/2005
EPI103317	NS	China	2000-Nov-20	EPI_ISL_10170	A/chicken/China/Guangxi17/2000
EPI102342	NS	Taiwan	2002-Jan-01	EPI_ISL_10083	A/chicken/Taiwan/PF3/02
EPI102324	NS	Taiwan	2001-Jan-01	EPI_ISL_10076	A/chicken/Taiwan/1205/01
EPI100176	NS	Korea, Republic of	2004-Jan-01	EPI_ISL_9886	A/chicken/Korea/S21/04
EPI172093	NS	Korea, Republic of	2004-Jan-01	EPI_ISL_9886	A/chicken/Korea/S21/04
EPI172094	NS	Korea, Republic of	2004-Jan-01	EPI_ISL_9886	A/chicken/Korea/S21/04
EPI81991	NS	China	2001-Jan-01	EPI_ISL_8514	A/chicken/Shanghai/10/01
EPI81970	NS	China	2001-Jan-01	EPI_ISL_8509	A/chicken/Jilin/53/01
EPI81961	NS	China	2000-Jan-01	EPI_ISL_8506	A/chicken/Henan/26/00
EPI81958	NS	China	2001-Jan-01	EPI_ISL_8505	A/chicken/Heilongjiang/48/01
EPI81940	NS	China	2001-Jan-01	EPI_ISL_8499	A/chicken/Guangdong/56/01
EPI81922	NS	China	2000-Jan-01	EPI_ISL_8494	A/chicken/Fujian/25/00
EPI26446	NS	China	2004-Jan-01	EPI_ISL_4853	A/Chicken/Henan/210/2004
EPI24941	NS	China	2002-Jan-01	EPI_ISL_4515	A/chicken/Hebei/1/2002
EPI183048	NS	Taiwan	2003-Jan-01	EPI_ISL_3839	A/chicken/Taiwan/1209/03
EPI17750	NS	Hong Kong (SAR)	2001-Jan-01	EPI_ISL_3335	A/Chicken/HongKong/YU822.2/01
EPI17752	NS	Hong Kong (SAR)	2001-Jan-01	EPI_ISL_3335	A/Chicken/HongKong/YU822.2/01
EPI7955	NS	Taiwan	1999-Jan-01	EPI_ISL_1452	A/chicken/Taiwan/7-5/99
EPI1723	NS	Japan	2005-Jan-01	EPI_ISL_360	A/chicken/Ibaraki/1/2005
EPI301562	NS	Saudi Arabia	2007-Jan-01	EPI_ISL_85786	A/chicken/Saudi Arabia/08vir3489-47-as215/2007	Istituto Zooprofilattico Sperimentale Delle Venezie	Istituto Zooprofilattico Sperimentale Delle Venezie	Fusaro,A.; Monne,I.; Salviato,A.; Valastro,V.; Schivo,A.; Amarin,N.M.; Gonzalez,C.; Ismail,M.M.; AlBlowi,M.H.; Khan,O.A.; MakenAli,A.S.; Hedayati,A.; Garcia,J.G.; Ziay,G.M.; Shoushtari,A.; AlQahtani,K.N.; Capua,I.; Holmes,E.C.; Cattoli,G.
EPI1493843	NS	Indonesia	2018-May-31	EPI_ISL_365462	A/chicken/East_Java/AP42/2018	Institute of Tropical Disease, Universitas Airlangga	Kobe University Graduate School of Medicine	AP,Rahardjo; ATS,Estoepangestie; K,Rahardjo; AN,Novianti; RR,Prasetya; AM,Nastri; JR,Dewantari; YK,Shimizu; ED,Poetranto; G,Soegiarto; Y,Mori; K,Shimizu
EPI553331	NS	Japan	2014-Dec-16	EPI_ISL_169422	A/chicken/Miyazaki/3/2014	National Institute of Animal Health	National Institute of Animal Health
EPI1302347	NS	Vietnam	2014-Dec-01	EPI_ISL_327772	A/chicken/Vietnam/H7F-14-BN4-315/2014			Thuy,D.M.; Peacock,T.P.; Bich,V.T.N.; Fabrizio,T.; Hoang,D.N.; Tho,N.D.; Diep,N.T.; Nguyen,M.; Hoa,L.N.M.; Trang,H.T.T.; Choisy,M.; Inui,K.; Newman,S.; Trung,N.V.; van Doorn,R.; To,T.L.; Iqbal,M.; Bryant,J.E.
EPI1099026	NS	Bangladesh	2016-Dec-28	EPI_ISL_284715	A/chicken/Bangladesh/31624/2016			Barman,S.; Turner,J.C.; Hasan,M.K.; Akhtar,S.; Franks,J.; El-Shesheny,R.; Walker,D.; Seiler,P.; Friedman,K.; Kercher,L.; Kayali,G.; Jones-Engel,L.; McKenzie,P.; Krauss,S.; Webby,R.J.; Feeroz,M.M.; Webster,R.G.
EPI965213	NS	Bangladesh	2015-Sep-12	EPI_ISL_257044	A/chicken/Bangladesh/26223/2015			Barman,S.; Marinova-Petkova,A.; Hasan,M.K.; Akhtar,S.; Turner,J.C.; Franks,J.; Walker,D.; Seiler,P.; Friedman,K.; Kercher,L.; Kayali,G.; Jones-Engel,L.; McKenzie,P.; Krauss,S.; Webby,R.J.; Feeroz,M.M.; Webster,R.G.
EPI1581755	NS	Bangladesh	2018-Jun-05	EPI_ISL_388032	A/chicken/Bangladesh/35417/2018			Barman,S.; Turner,J.C.; Hasan,M.; Akhtar,S.; Franks,J.; El-Shesheny,R.; Walker,D.; Seiler,P.; Friedman,K.; Kercher,L.; McKenzie,P.; Webby,R.J.; Feeroz,M.; Webster,R.G.
EPI548314	NS	Indonesia	2009-Jun-01	EPI_ISL_167892	A/chicken/Bali/U8661/2009			Mahardika,G.N.; Suartha,N.; Wibawan,W.T.
EPI702966	NS	Cambodia	2011-Jan-01	EPI_ISL_208664	A/Chicken/Cambodia/ProrSam/010701/2011/H4N6	National Veterinary Research Institute	Swedish Veterinary Agency (SVA)
EPI702908	NS	Cambodia	2011-May-14	EPI_ISL_208658	A/Chicken/Cambodia/ProrSam/010401/2011/H3N8	National Veterinary Research Institute	Swedish Veterinary Agency (SVA)
EPI2737467	NS	Vietnam	2023-Jun-05	EPI_ISL_18241794	A/duck/Vietnam/HU16-DD121/2023	Graduate School of Veterinary Medicine, Hokkaido University	Graduate School of Veterinary Medicine, Hokkaido University	NGUYEN, Bao Linh; NGUYEN, Hoang Dang; CHU, Duc Huy; Sakoda, Yoshihiro; ISODA, norikazu; HIONO, Takahiro
EPI667255	NS	China	2015-Apr-16	EPI_ISL_200618	A/duck/Guangdong/04.16 SZLGWL009/2015(Mixed)		Institute of Microbiology, Chinese Academy of Sciences
EPI665415	NS	China	2014-Dec-17	EPI_ISL_200388	A/duck/Hunan/12.17 YYGK0045-P/2014(Mixed)		Institute of Microbiology, Chinese Academy of Sciences
EPI665311	NS	China	2013-Dec-07	EPI_ISL_200375	A/duck/Hunan/12.07 YYGK44-P/2013(Mixed)		Institute of Microbiology, Chinese Academy of Sciences
EPI658209	NS	China	2015-Apr-01	EPI_ISL_198975	A/duck/Jiangxi/04.01 NCDZT0414-P/2015(H6N6)		Institute of Microbiology, Chinese Academy of Sciences
EPI1187137	NS	Japan	2008-Jan-01	EPI_ISL_301023	A/duck/Tsukuba/72/2009	National Institute of Animal Health	National Institute of Animal Health
EPI1187089	NS	Japan	2005-Jan-01	EPI_ISL_301017	A/duck/Tsukuba/87/05	National Institute of Animal Health	National Institute of Animal Health
EPI866987	NS	Japan	2016-Nov-28	EPI_ISL_239421	A/muscovy duck/Aomori/1-2T/2016	National Institute of Animal Health	National Institute of Animal Health	Uchida, Y.
EPI866906	NS	Japan	2015-Nov-25	EPI_ISL_239411	A/duck/Aichi/231105/2015	National Institute of Animal Health	National Institute of Animal Health	Mine,J
EPI860986	NS	Japan	2007-Jan-01	EPI_ISL_238030	A/duck/Niigata/477/07	National Institute of Animal Health	National Institute of Animal Health	Uchida,Y.
EPI860962	NS	Japan	2012-Nov-28	EPI_ISL_238027	A/duck/Aichi/231110/2012	National Institute of Animal Health	National Institute of Animal Health	Uchida,Y.
EPI860682	NS	Japan	2005-Jan-01	EPI_ISL_237992	A/duck/Japan/AnimalQuarantine-HE103/2015	National Institute of Animal Health	National Institute of Animal Health	Uchida,Y.
EPI855897	NS	Japan	2015-Oct-01	EPI_ISL_237172	A/duck/Kyoto/261007/2015	National Institute of Animal Health	National Institute of Animal Health
EPI855673	NS	Japan	2014-Oct-01	EPI_ISL_237150	A/duck/Kyoto/261007/2014	National Institute of Animal Health	National Institute of Animal Health
EPI855569	NS	Japan	2013-Nov-01	EPI_ISL_237137	A/duck/Saga/411117/2013	National Institute of Animal Health	National Institute of Animal Health
EPI855545	NS	Japan	2012-Nov-01	EPI_ISL_237134	A/duck/Miyazaki/451109/2012	National Institute of Animal Health	National Institute of Animal Health
EPI855489	NS	Japan	2015-Oct-01	EPI_ISL_237127	A/duck/Nagasaki/421017/2015	National Institute of Animal Health	National Institute of Animal Health
EPI866852	NS	Japan	2016-Oct-18	EPI_ISL_239396	A/duck/Aichi/231010/2016		National Institute of Animal Health
EPI866844	NS	Japan	2016-Oct-18	EPI_ISL_239395	A/duck/Aichi/231008/2016		National Institute of Animal Health
EPI885350	NS	Japan	2016-Dec-16	EPI_ISL_242410	A/duck/Yamaguchi/351201/2016		National Institute of Animal Health	Mase, M; Saito, T; Uchida, Y
EPI2088467	NS	China	2020-Jun-09	EPI_ISL_13734227	A/Duck/Guangxi/H151/2020/H3N2	South China Agricultural University	South China Agricultural University
EPI918925	NS	China	2015-Jul-07	EPI_ISL_249126	A/Duck/Guangdong/GZ15567/2015(H7N9)	South China Agricultural University	South China Agricultural University	Weixin,Jia;Li,Xing;Zhixian,Li;Wenbao,Qi;Ming,Liao
EPI2582239	NS	China	2022-Oct-01	EPI_ISL_17760697	A/duck/China/10-14/2022	Sun Yat-Sen University of Medical Sciences		Zhu,P.
EPI2257142	NS	Mongolia	2021-May-01	EPI_ISL_16209741	A/Duck/Mongolia/2021-MG03/2021			Bal,J.; Ankhanbaatar,U.; Yeo,S.J.; Park,H.
EPI2256882	NS	Mongolia	2021-Aug-01	EPI_ISL_16209281	A/Duck/Mongolia/2021-MG07/2021			Durairaj,K.; Ankhanbaatar,U.; Yeo,S.J.; Park,H.
EPI2256874	NS	Mongolia	2021-May-01	EPI_ISL_16209280	A/Duck/Mongolia/2021-MG04/2021			Durairaj,K.; Ankhanbaatar,U.; Yeo,S.J.; Park,H.
EPI1931904	NS	Mongolia	2019-May-08	EPI_ISL_6795223	A/Duck/Sangiin Dalai lake/#230/2019			Durairaj,K.; Ulaankhuu,A.; Yeo,S.J.; Park,H.
EPI1834443	NS	China	2017-Feb-16	EPI_ISL_707474	A/duck/Henan/2.16_LYGL004-O/2017			Bi,Y.; Li,J.; Li,S.; Fu,G.; Jin,T.; Zhang,C.; Yang,Y.; Ma,Z.; Tian,W.; Xiao,S.; Li,L.; Yin,R.; Zhang,Y.; Wang,L.; Qin,Y.; Yao,Z.; Meng,F.; Hu,D.; Li,D.; Wong,G.; Liu,F.; Lv,N.; Fu,L.; Peng,Y.; Ma,J.; Sharshov,K.; Shestopalov,A.; Gulyaeva,M.; Gao,G.F.; Chen,J.; Shi,Y.; Liu,W.J.; Chu,D.; Huang,Y.; Liu,Y.; Liu,L.; Chen,Q.; Shi,W.
EPI1834107	NS	China	2017-Mar-16	EPI_ISL_707433	A/duck/Fujian/3.16_FZHX0321-O/2017			Bi,Y.; Li,J.; Li,S.; Fu,G.; Jin,T.; Zhang,C.; Yang,Y.; Ma,Z.; Tian,W.; Xiao,S.; Li,L.; Yin,R.; Zhang,Y.; Wang,L.; Qin,Y.; Yao,Z.; Meng,F.; Hu,D.; Li,D.; Wong,G.; Liu,F.; Lv,N.; Fu,L.; Peng,Y.; Ma,J.; Sharshov,K.; Shestopalov,A.; Gulyaeva,M.; Gao,G.F.; Chen,J.; Shi,Y.; Liu,W.J.; Chu,D.; Huang,Y.; Liu,Y.; Liu,L.; Chen,Q.; Shi,W.
EPI1834099	NS	China	2017-Mar-16	EPI_ISL_707432	A/duck/Fujian/3.16_FZHX0314-O/2017			Bi,Y.; Li,J.; Li,S.; Fu,G.; Jin,T.; Zhang,C.; Yang,Y.; Ma,Z.; Tian,W.; Xiao,S.; Li,L.; Yin,R.; Zhang,Y.; Wang,L.; Qin,Y.; Yao,Z.; Meng,F.; Hu,D.; Li,D.; Wong,G.; Liu,F.; Lv,N.; Fu,L.; Peng,Y.; Ma,J.; Sharshov,K.; Shestopalov,A.; Gulyaeva,M.; Gao,G.F.; Chen,J.; Shi,Y.; Liu,W.J.; Chu,D.; Huang,Y.; Liu,Y.; Liu,L.; Chen,Q.; Shi,W.
EPI1834083	NS	China	2016-Dec-07	EPI_ISL_707430	A/duck/Fujian/12.7_FZHX1273-C/2016			Bi,Y.; Li,J.; Li,S.; Fu,G.; Jin,T.; Zhang,C.; Yang,Y.; Ma,Z.; Tian,W.; Xiao,S.; Li,L.; Yin,R.; Zhang,Y.; Wang,L.; Qin,Y.; Yao,Z.; Meng,F.; Hu,D.; Li,D.; Wong,G.; Liu,F.; Lv,N.; Fu,L.; Peng,Y.; Ma,J.; Sharshov,K.; Shestopalov,A.; Gulyaeva,M.; Gao,G.F.; Chen,J.; Shi,Y.; Liu,W.J.; Chu,D.; Huang,Y.; Liu,Y.; Liu,L.; Chen,Q.; Shi,W.
EPI1834067	NS	China	2016-Dec-07	EPI_ISL_707428	A/duck/Fujian/12.7_FZHX1221-C/2016			Bi,Y.; Li,J.; Li,S.; Fu,G.; Jin,T.; Zhang,C.; Yang,Y.; Ma,Z.; Tian,W.; Xiao,S.; Li,L.; Yin,R.; Zhang,Y.; Wang,L.; Qin,Y.; Yao,Z.; Meng,F.; Hu,D.; Li,D.; Wong,G.; Liu,F.; Lv,N.; Fu,L.; Peng,Y.; Ma,J.; Sharshov,K.; Shestopalov,A.; Gulyaeva,M.; Gao,G.F.; Chen,J.; Shi,Y.; Liu,W.J.; Chu,D.; Huang,Y.; Liu,Y.; Liu,L.; Chen,Q.; Shi,W.
EPI1834051	NS	China	2016-Dec-07	EPI_ISL_707426	A/duck/Fujian/12.7_FZHX1218-C/2016			Bi,Y.; Li,J.; Li,S.; Fu,G.; Jin,T.; Zhang,C.; Yang,Y.; Ma,Z.; Tian,W.; Xiao,S.; Li,L.; Yin,R.; Zhang,Y.; Wang,L.; Qin,Y.; Yao,Z.; Meng,F.; Hu,D.; Li,D.; Wong,G.; Liu,F.; Lv,N.; Fu,L.; Peng,Y.; Ma,J.; Sharshov,K.; Shestopalov,A.; Gulyaeva,M.; Gao,G.F.; Chen,J.; Shi,Y.; Liu,W.J.; Chu,D.; Huang,Y.; Liu,Y.; Liu,L.; Chen,Q.; Shi,W.
EPI1834043	NS	China	2016-Dec-07	EPI_ISL_707425	A/duck/Fujian/12.7_FZHX1202-O/2016			Bi,Y.; Li,J.; Li,S.; Fu,G.; Jin,T.; Zhang,C.; Yang,Y.; Ma,Z.; Tian,W.; Xiao,S.; Li,L.; Yin,R.; Zhang,Y.; Wang,L.; Qin,Y.; Yao,Z.; Meng,F.; Hu,D.; Li,D.; Wong,G.; Liu,F.; Lv,N.; Fu,L.; Peng,Y.; Ma,J.; Sharshov,K.; Shestopalov,A.; Gulyaeva,M.; Gao,G.F.; Chen,J.; Shi,Y.; Liu,W.J.; Chu,D.; Huang,Y.; Liu,Y.; Liu,L.; Chen,Q.; Shi,W.
EPI1834035	NS	China	2016-Dec-07	EPI_ISL_707424	A/duck/Fujian/12.7_FZHX1201-O/2016			Bi,Y.; Li,J.; Li,S.; Fu,G.; Jin,T.; Zhang,C.; Yang,Y.; Ma,Z.; Tian,W.; Xiao,S.; Li,L.; Yin,R.; Zhang,Y.; Wang,L.; Qin,Y.; Yao,Z.; Meng,F.; Hu,D.; Li,D.; Wong,G.; Liu,F.; Lv,N.; Fu,L.; Peng,Y.; Ma,J.; Sharshov,K.; Shestopalov,A.; Gulyaeva,M.; Gao,G.F.; Chen,J.; Shi,Y.; Liu,W.J.; Chu,D.; Huang,Y.; Liu,Y.; Liu,L.; Chen,Q.; Shi,W.
EPI1833947	NS	China	2017-Nov-23	EPI_ISL_707416	A/duck/Fujian/11.23_FZHX0007-C/2017			Bi,Y.; Li,J.; Li,S.; Fu,G.; Jin,T.; Zhang,C.; Yang,Y.; Ma,Z.; Tian,W.; Xiao,S.; Li,L.; Yin,R.; Zhang,Y.; Wang,L.; Qin,Y.; Yao,Z.; Meng,F.; Hu,D.; Li,D.; Wong,G.; Liu,F.; Lv,N.; Fu,L.; Peng,Y.; Ma,J.; Sharshov,K.; Shestopalov,A.; Gulyaeva,M.; Gao,G.F.; Chen,J.; Shi,Y.; Liu,W.J.; Chu,D.; Huang,Y.; Liu,Y.; Liu,L.; Chen,Q.; Shi,W.
EPI1833683	NS	China	2017-Jan-17	EPI_ISL_707383	A/duck/Fujian/1.17_FZHX0109-O/2017			Bi,Y.; Li,J.; Li,S.; Fu,G.; Jin,T.; Zhang,C.; Yang,Y.; Ma,Z.; Tian,W.; Xiao,S.; Li,L.; Yin,R.; Zhang,Y.; Wang,L.; Qin,Y.; Yao,Z.; Meng,F.; Hu,D.; Li,D.; Wong,G.; Liu,F.; Lv,N.; Fu,L.; Peng,Y.; Ma,J.; Sharshov,K.; Shestopalov,A.; Gulyaeva,M.; Gao,G.F.; Chen,J.; Shi,Y.; Liu,W.J.; Chu,D.; Huang,Y.; Liu,Y.; Liu,L.; Chen,Q.; Shi,W.
EPI1825038	NS	China	2016-Nov-03	EPI_ISL_697199	A/duck/Fujian/11.03_FZHX1120-C/2016			Bi,Y.; Li,J.; Li,S.; Fu,G.; Jin,T.; Zhang,C.; Yang,Y.; Ma,Z.; Tian,W.; Xiao,S.; Li,L.; Yin,R.; Zhang,Y.; Wang,L.; Qin,Y.; Yao,Z.; Meng,F.; Hu,D.; Li,D.; Wong,G.; Liu,F.; Lv,N.; Fu,L.; Peng,Y.; Ma,J.; Sharshov,K.; Shestopalov,A.; Gulyaeva,M.; Gao,G.F.; Chen,J.; Shi,Y.; Liu,W.J.; Chu,D.; Huang,Y.; Liu,Y.; Liu,L.; Chen,Q.; Shi,W.
EPI1825037	NS	China	2018-Nov-26	EPI_ISL_697198	A/duck/Fujian/11.26_FZHX0196-C/2018			Bi,Y.; Li,J.; Li,S.; Fu,G.; Jin,T.; Zhang,C.; Yang,Y.; Ma,Z.; Tian,W.; Xiao,S.; Li,L.; Yin,R.; Zhang,Y.; Wang,L.; Qin,Y.; Yao,Z.; Meng,F.; Hu,D.; Li,D.; Wong,G.; Liu,F.; Lv,N.; Fu,L.; Peng,Y.; Ma,J.; Sharshov,K.; Shestopalov,A.; Gulyaeva,M.; Gao,G.F.; Chen,J.; Shi,Y.; Liu,W.J.; Chu,D.; Huang,Y.; Liu,Y.; Liu,L.; Chen,Q.; Shi,W.
EPI1825033	NS	China	2018-Nov-26	EPI_ISL_697194	A/duck/Fujian/11.26_FZHX0181-C/2018			Bi,Y.; Li,J.; Li,S.; Fu,G.; Jin,T.; Zhang,C.; Yang,Y.; Ma,Z.; Tian,W.; Xiao,S.; Li,L.; Yin,R.; Zhang,Y.; Wang,L.; Qin,Y.; Yao,Z.; Meng,F.; Hu,D.; Li,D.; Wong,G.; Liu,F.; Lv,N.; Fu,L.; Peng,Y.; Ma,J.; Sharshov,K.; Shestopalov,A.; Gulyaeva,M.; Gao,G.F.; Chen,J.; Shi,Y.; Liu,W.J.; Chu,D.; Huang,Y.; Liu,Y.; Liu,L.; Chen,Q.; Shi,W.
EPI1825027	NS	China	2017-Oct-26	EPI_ISL_697187	A/duck/Fujian/10.26_FZHX0004-C/2017			Bi,Y.; Li,J.; Li,S.; Fu,G.; Jin,T.; Zhang,C.; Yang,Y.; Ma,Z.; Tian,W.; Xiao,S.; Li,L.; Yin,R.; Zhang,Y.; Wang,L.; Qin,Y.; Yao,Z.; Meng,F.; Hu,D.; Li,D.; Wong,G.; Liu,F.; Lv,N.; Fu,L.; Peng,Y.; Ma,J.; Sharshov,K.; Shestopalov,A.; Gulyaeva,M.; Gao,G.F.; Chen,J.; Shi,Y.; Liu,W.J.; Chu,D.; Huang,Y.; Liu,Y.; Liu,L.; Chen,Q.; Shi,W.
EPI1824927	NS	China	2018-Dec-28	EPI_ISL_697082	A/duck/Zhejiang/12.28_HZBX018-C/2018			Bi,Y.; Li,J.; Li,S.; Fu,G.; Jin,T.; Zhang,C.; Yang,Y.; Ma,Z.; Tian,W.; Xiao,S.; Li,L.; Yin,R.; Zhang,Y.; Wang,L.; Qin,Y.; Yao,Z.; Meng,F.; Hu,D.; Li,D.; Wong,G.; Liu,F.; Lv,N.; Fu,L.; Peng,Y.; Ma,J.; Sharshov,K.; Shestopalov,A.; Gulyaeva,M.; Gao,G.F.; Chen,J.; Shi,Y.; Liu,W.J.; Chu,D.; Huang,Y.; Liu,Y.; Liu,L.; Chen,Q.; Shi,W.
EPI1824801	NS	China	2016-Nov-03	EPI_ISL_696965	A/duck/Fujian/11.3_FZHX1128-O/2016			Bi,Y.; Li,J.; Li,S.; Fu,G.; Jin,T.; Zhang,C.; Yang,Y.; Ma,Z.; Tian,W.; Xiao,S.; Li,L.; Yin,R.; Zhang,Y.; Wang,L.; Qin,Y.; Yao,Z.; Meng,F.; Hu,D.; Li,D.; Wong,G.; Liu,F.; Lv,N.; Fu,L.; Peng,Y.; Ma,J.; Sharshov,K.; Shestopalov,A.; Gulyaeva,M.; Gao,G.F.; Chen,J.; Shi,Y.; Liu,W.J.; Chu,D.; Huang,Y.; Liu,Y.; Liu,L.; Chen,Q.; Shi,W.
EPI1824752	NS	China	2017-Aug-03	EPI_ISL_696915	A/duck/Guangdong/8.30_DGCP036-C/2017			Bi,Y.; Li,J.; Li,S.; Fu,G.; Jin,T.; Zhang,C.; Yang,Y.; Ma,Z.; Tian,W.; Xiao,S.; Li,L.; Yin,R.; Zhang,Y.; Wang,L.; Qin,Y.; Yao,Z.; Meng,F.; Hu,D.; Li,D.; Wong,G.; Liu,F.; Lv,N.; Fu,L.; Peng,Y.; Ma,J.; Sharshov,K.; Shestopalov,A.; Gulyaeva,M.; Gao,G.F.; Chen,J.; Shi,Y.; Liu,W.J.; Chu,D.; Huang,Y.; Liu,Y.; Liu,L.; Chen,Q.; Shi,W.
EPI1785647	NS	China	2017-Oct-21	EPI_ISL_505062	A/duck/Ningxia/YG71/2017			Sun,J.; Li,X.; Lu,S.; Yang,X.; Zhi,M.; Fu,T.; Hua,Y.; Chai,H.
EPI1768104	NS	China	2018-May-24	EPI_ISL_501514	A/duck/China/330D17/2018			Li,M.; Xie,Z.; Li,D.
EPI1579088	NS	Vietnam	2013-Jun-19	EPI_ISL_387651	A/duck/Viet Nam/QN-0460/2013			Tan,G.; Pickett,B.; Fedorova,N.; Amedeo,P.; Isom,R.; Hu,L.; Christensen,J.; Miller,J.; Durbin,A.; Williams,T.; Arumemi,F.; Kawaoka,Y.; Zhong,G.; Neumann,G.
EPI1536799	NS	China	2012-Jul-01	EPI_ISL_376087	A/duck/Jilin/JL-2/2012			Fan,S.; Gao,X.; Wang,T.; Sun,W.; Ying,Y.; Li,X.; Zhao,Y.; Yang,S.; Gao,Y.; Xia,X.
EPI1523414	NS	Vietnam	2018-Aug-23	EPI_ISL_371849	A/duck/Viet Nam/HU10-64/2018			Sakoda,Y.; Okamatsu,M.; Matsuno,K.; Le,K.T.
EPI1517084	NS	China	2011-Dec-03	EPI_ISL_369828	A/duck/Jiangxi/35/2011			Dong,G.; Yan,H.; Xie,Y.
EPI1006525	NS	China	2009-Apr-01	EPI_ISL_266397	A/duck/Guangxi/015D2/2009			Liu,T.T.; Xie,Z.X.; Xie,L.J.; Xie,Z.Q.; Deng,X.W.; Liu,J.B.; Luo,S.S.; Fan,Q.; Pang,Y.S.
EPI942291	NS	China	2015-Dec-12	EPI_ISL_252832	A/duck/Ganzhou/GZ5/2015			Chen,L.J.; Tian,J.H.; Lin,X.D.; Liao,Y.; Shi,M.; Zhang,Y.Z.
EPI774982	NS	China	2011-Jul-01	EPI_ISL_224894	A/duck/Hebei/B1645-2/2011			Cui,H.; Shi,Y.; Ruan,T.; Li,X.; Teng,Q.; Chen,H.; Yang,J.; Liu,Q.; Li,Z.
EPI692588	NS	China	2012-Jun-15	EPI_ISL_206841	A/duck/Zhejiang/S2235/2012			Liang,L.; Deng,G.; Shi,J.; Wang,S.; Zhang,Q.; Kong,H.; Gu,C.; Guan,Y.; Suzuki,Y.; Li,Y.; Jiang,Y.; Tian,G.; Liu,L.; Li,C.; Chen,H.
EPI692484	NS	China	2012-Jun-03	EPI_ISL_206829	A/duck/Hubei/S2114/2012			Liang,L.; Deng,G.; Shi,J.; Wang,S.; Zhang,Q.; Kong,H.; Gu,C.; Guan,Y.; Suzuki,Y.; Li,Y.; Jiang,Y.; Tian,G.; Liu,L.; Li,C.; Chen,H.
EPI692388	NS	China	2009-Apr-05	EPI_ISL_206817	A/duck/Fujian/S1487/2009			Liang,L.; Deng,G.; Shi,J.; Wang,S.; Zhang,Q.; Kong,H.; Gu,C.; Guan,Y.; Suzuki,Y.; Li,Y.; Jiang,Y.; Tian,G.; Liu,L.; Li,C.; Chen,H.
EPI672799	NS	China	2014-Jan-06	EPI_ISL_201799	A/duck/Guangdong/s14044/2014			Song,Y.; Cui,J.; Song,H.; Ye,J.; Zhao,Z.; Wu,S.; Xu,C.; Jiao,P.; Liao,M.
EPI610294	NS	China	2009-Apr-05	EPI_ISL_188535	A/duck/Guangxi/LAD9/2009			Peng,Y.; Xie,Z.; Liu,J.; Pang,Y.; Xie,L.; Luo,S.; Fan,Q.
EPI598948	NS	China	2013-Jul-10	EPI_ISL_181847	A/duck/Wuxi/2/2013			Ma,M.J.; Yang,X.X.; Qian,Y.H.; Zhao,S.Y.; Hua,S.; Wang,T.C.; Chen,S.H.; Ma,G.Y.; Sang,X.Y.; Liu,L.N.; Wu,A.P.; Jiang,T.J.; Gao,Y.W.; Gray,G.C.; Zhao,T.; Ling,X.; Wang,J.L.; Lu,B.; Qian,J.; Cao,W.C.; Ma,M.-J.; Yang,X.-X.; Cao,W.-C.
EPI573565	NS	China	2014-Jan-12	EPI_ISL_174489	A/duck/Zhejiang/LS02/2014			Lei,Y.L.; Wang,X.G.
EPI542862	NS	Cambodia	2013-Jan-29	EPI_ISL_166646	A/duck/Cambodia/191W5M4/2013			Buchy,P.
EPI471869	NS	China	2009-Nov-14	EPI_ISL_146881	A/duck/Guangxi/GXd-4/2009			Xie,Z.; Zhou,C.; Peng,Y.; Liu,J.; Pang,Y.; Deng,X.; Xie,L.; Fan,Q.
EPI470947	NS	Hong Kong (SAR)	1997-Sep-01	EPI_ISL_146723	A/duck/Hong Kong/Y439/1997			Baranovich,T.; Marathe,B.M.; Bridges,O.; Burnham,A.; Carey,D.; Cline,T.D.; Crumpton,J.-C.; DeBeauchamp,J.; Duan,S.; Ducatez,M.; Elhabesh,H.; Fabrizio,T.; Forrest,H.; Franks,J.; Freiden,P.; Jeevan,T.; Jones,J.; Bryan,K.S.; Erik,K.A.; Lisa,K.A.; Kocer,Z.A.; Little,B.; McLaren,L.; Meliopoulos,V.A.; O&apos;Brien,K.; Oguin,T.; Oshansky,C.M.; Rubrum,A.; Sanders,C.J.; Seiler,P.; Seufzer,B.; Shanmuganath…
EPI398856	NS	China	2009-Mar-01	EPI_ISL_129958	A/duck/Shanghai/28-1/2009			Teng,Q.; Ji,X.; Li,G.; Li,X.; Li,Z.; Li,Z.J.; Teng,Q.Y.; Ji,X.W.
EPI383291	NS	China	1996-Aug-01	EPI_ISL_123969	A/duck/Guangdong/1/1996			Jiao,P.; Wei,L.; Yuan,R.; Song,Y.; Cao,L.; Liao,M.
EPI345760	NS	China	2004-Nov-01	EPI_ISL_99578	A/duck/Eastern China/31/2004			Zhao,G.; Liu,X.
EPI345755	NS	China	2007-May-01	EPI_ISL_99573	A/duck/Eastern China/41/2007			Zhao,G.; Liu,X.
EPI336026	NS	China	2011-Jan-01	EPI_ISL_96133	A/duck/Zhejiang/0224-6/2011			Wu,H.; Wu,N.
EPI327031	NS	Korea, Republic of	2007-May-01	EPI_ISL_93958	A/duck/Korea/U2-2/2007			Choi,J.G.; Kang,H.M.; Kim,M.C.; Paek,M.R.; Kim,H.R.; Kim,B.S.; Kwon,J.H.; Kim,J.H.; Lee,Y.J.
EPI327013	NS	Korea, Republic of	2007-Nov-29	EPI_ISL_93940	A/duck/Korea/GJ82/2007			Choi,J.G.; Kang,H.M.; Kim,M.C.; Paek,M.R.; Kim,H.R.; Kim,B.S.; Kwon,J.H.; Kim,J.H.; Lee,Y.J.
EPI1151673	NS	Japan	2006-Oct-25	EPI_ISL_293514	A/duck/Hokkaido/W189/2006			Sakoda,Y.; Okamatsu,M.; Matsuno,K.; Jizou,M.
EPI1151632	NS	Japan	2014-Sep-19	EPI_ISL_293507	A/duck/Hokkaido/91/2014			Sakoda,Y.; Okamatsu,M.; Matsuno,K.; Jizou,M.
EPI641796	NS	Thailand	2011-Mar-30	EPI_ISL_195304	A/duck/Thailand/CU-11655T/2011			Boonyapisitsopa,S.; Chaiyawong,S.; Nonthabenjawan,N.; Jairak,W.; Prakairungnamthip,D.; Bunpapong,N.; Amonsin,A.
EPI601621	NS	China	2014-Jan-19	EPI_ISL_181764	A/duck/Jiangxi/5460/2014			Ma,C.; Lam,T.T.Y.; Chai,Y.; Wang,J.; Fan,X.; Hong,W.; Zhang,Y.; Li,L.; Liu,Y.; Smith,D.K.; Webby,R.J.; Peiris,J.S.M.; Zhu,H.; Guan,Y.
EPI601711	NS	China	2013-Jan-07	EPI_ISL_181732	A/duck/Jiangxi/285/2013			Ma,C.; Lam,T.T.Y.; Chai,Y.; Wang,J.; Fan,X.; Hong,W.; Zhang,Y.; Li,L.; Liu,Y.; Smith,D.K.; Webby,R.J.; Peiris,J.S.M.; Zhu,H.; Guan,Y.
EPI591886	NS	China	2013-Oct-20	EPI_ISL_179831	A/duck/Jiangxi/23970/2013			Lam,T.Y.; Zhou,B.; Wang,J.; Chai,Y.; Shen,Y.; Chen,X.; Ma,C.; Hong,W.; Chen,Y.; Zhang,Y.; Duan,L.; Chen,P.; Jiang,J.; Li,L.; Poon,L.M.; Webby,R.J.; Smith,D.K.; Leung,G.M.; Peiris,J.M.; Holmes,E.C.; Guan,Y.; Zhu,H.
EPI591649	NS	China	2013-Sep-15	EPI_ISL_179744	A/duck/Jiangxi/21706/2013			Lam,T.Y.; Zhou,B.; Wang,J.; Chai,Y.; Shen,Y.; Chen,X.; Ma,C.; Hong,W.; Chen,Y.; Zhang,Y.; Duan,L.; Chen,P.; Jiang,J.; Li,L.; Poon,L.M.; Webby,R.J.; Smith,D.K.; Leung,G.M.; Peiris,J.M.; Holmes,E.C.; Guan,Y.; Zhu,H.
EPI590165	NS	Hong Kong (SAR)	1979-Jan-01	EPI_ISL_179423	A/duck/Hong Kong/694/1979			Kida,H.; Sakoda,Y.; Okamatsu,M.; Matsuno,K.; Masani,K.; Hatamachi,J.
EPI470646	NS	China	2007-Jan-01	EPI_ISL_146332	A/duck/Yunnan/1282/2007			Lam,T.T.Y.; Wang,J.; Shen,Y.; Zhou,B.; Duan,L.; Cheung,C.L.; Ma,C.; Lycett,S.J.; Leung,C.Y.H.; Chen,X.; Li,L.; Hong,W.; Chai,Y.; Zhou,L.; Liang,H.; Ou,Z.; Liu,Y.; Farooqui,A.; Kelvin,D.J.; Poon,L.L.M.; Smith,D.K.; Pybus,O.G.; Leung,G.M.; Shu,Y.; Webster,R.G.; Webby,R.J.; Peiris,J.S.M.; Rambaut,A.; Zhu,H.; Guan,Y.
EPI462345	NS	Bangladesh	2011-Nov-24	EPI_ISL_144230	A/chicken/Bangladesh/13916/2011			Shanmuganatham,K.; Feeroz,M.; Jones-Engel,L.; Smith,G.J.D.; Fourment,M.; Walker,D.; McClenaghan,L.; Rabiul Alam,S.M.; Hasan,K.; Seiler,P.; Franks,J.; Danner,A.; Barman,S.; McKenzie,P.; Krauss,S.; Webby,R.J.; Webster,R.G.; Engel,L.J.; Alam,S.M.R.; Ferguson,A.
EPI401298	NS	Korea, Republic of	2009-Nov-01	EPI_ISL_131203	A/wild duck/Korea/CSM20-5/2009			Kang,H.M.; Choi,J.G.; Kim,K.I.; Park,H.Y.; Park,C.K.; Lee,Y.J.; Kang,H.-M.; Choi,J.-G.; Kim,K.-I.; Lee,Y.-J.
EPI392654	NS	Korea, Republic of	2010-Oct-01	EPI_ISL_120876	A/duck/Korea/A112/10			Kim,H.R.; Park,C.K.; Lee,Y.J.; Oem,J.K.; Kang,H.M.; Choi,J.G.; Lee,O.S.; Bae,Y.C.; Kwon,J.H.
EPI364740	NS	China	2006-May-01	EPI_ISL_113430	A/duck/Shantou/9395/2006			Huang,K.; Zhu,H.; Fan,X.; Wang,J.; Cheung,C.L.; Duan,L.; Hong,W.; Liu,Y.; Li,L.; Smith,D.K.; Chen,H.; Webster,R.G.; Webby,R.J.; Peiris,M.; Guan,Y.; Cheung,C.-L.
EPI364181	NS	China	2007-Dec-01	EPI_ISL_112757	A/duck/Fujian/7794/2007			Huang,K.; Zhu,H.; Fan,X.; Wang,J.; Cheung,C.L.; Duan,L.; Hong,W.; Liu,Y.; Li,L.; Smith,D.K.; Chen,H.; Webster,R.G.; Webby,R.J.; Peiris,M.; Guan,Y.; Cheung,C.-L.
EPI364095	NS	China	2007-Jul-01	EPI_ISL_112670	A/duck/Fujian/2018/2007			Huang,K.; Zhu,H.; Fan,X.; Wang,J.; Cheung,C.L.; Duan,L.; Hong,W.; Liu,Y.; Li,L.; Smith,D.K.; Chen,H.; Webster,R.G.; Webby,R.J.; Peiris,M.; Guan,Y.; Cheung,C.-L.
EPI364062	NS	China	2007-May-01	EPI_ISL_112642	A/duck/Fujian/378/2007			Huang,K.; Zhu,H.; Fan,X.; Wang,J.; Cheung,C.L.; Duan,L.; Hong,W.; Liu,Y.; Li,L.; Smith,D.K.; Chen,H.; Webster,R.G.; Webby,R.J.; Peiris,M.; Guan,Y.; Cheung,C.-L.
EPI364007	NS	China	2007-May-01	EPI_ISL_112583	A/duck/Shantou/168/2007			Huang,K.; Zhu,H.; Fan,X.; Wang,J.; Cheung,C.L.; Duan,L.; Hong,W.; Liu,Y.; Li,L.; Smith,D.K.; Chen,H.; Webster,R.G.; Webby,R.J.; Peiris,M.; Guan,Y.; Cheung,C.-L.
EPI363967	NS	China	2007-Jul-01	EPI_ISL_112526	A/duck/Hunan/1590/2007			Huang,K.; Zhu,H.; Fan,X.; Wang,J.; Cheung,C.L.; Duan,L.; Hong,W.; Liu,Y.; Li,L.; Smith,D.K.; Chen,H.; Webster,R.G.; Webby,R.J.; Peiris,M.; Guan,Y.; Cheung,C.-L.
EPI363555	NS	China	2006-Aug-01	EPI_ISL_112150	A/duck/Hunan/4056/2006			Huang,K.; Zhu,H.; Fan,X.; Wang,J.; Cheung,C.L.; Duan,L.; Hong,W.; Liu,Y.; Li,L.; Smith,D.K.; Chen,H.; Webster,R.G.; Webby,R.J.; Peiris,M.; Guan,Y.; Cheung,C.-L.
EPI359229	NS	China	2010-May-22	EPI_ISL_107986	A/duck/Hubei/10/2010			Yao,Y.
EPI335202	NS	Lao, People's Democratic Republic	2010-Mar-01	EPI_ISL_95827	A/duck/Lao/19/2010			Sonnberg,S.; Phommachanh,P.; Naipospos,T.S.P.; McKenzie,J.; Chanthavisouk,C.; Pathammavong,S.; Darnell,D.; Meeduangchanh,P.; Rubrum,A.M.; Souriya,M.; Khambounheuang,B.; Webby,R.J.; Douangngeun,B.; Webster,R.G.
EPI335181	NS	Lao, People's Democratic Republic	2010-Mar-01	EPI_ISL_95824	A/duck/Lao/471/2010			Sonnberg,S.; Phommachanh,P.; Naipospos,T.S.P.; McKenzie,J.; Chanthavisouk,C.; Pathammavong,S.; Darnell,D.; Meeduangchanh,P.; Rubrum,A.M.; Souriya,M.; Khambounheuang,B.; Webby,R.J.; Douangngeun,B.; Webster,R.G.
EPI335175	NS	Lao, People's Democratic Republic	2010-Mar-01	EPI_ISL_95823	A/duck/Lao/567/2010			Sonnberg,S.; Phommachanh,P.; Naipospos,T.S.P.; McKenzie,J.; Chanthavisouk,C.; Pathammavong,S.; Darnell,D.; Meeduangchanh,P.; Rubrum,A.M.; Souriya,M.; Khambounheuang,B.; Webby,R.J.; Douangngeun,B.; Webster,R.G.
EPI335073	NS	Lao, People's Democratic Republic	2010-Mar-01	EPI_ISL_95810	A/duck/Lao/987/2010			Sonnberg,S.; Phommachanh,P.; Naipospos,T.S.P.; McKenzie,J.; Chanthavisouk,C.; Pathammavong,S.; Darnell,D.; Meeduangchanh,P.; Rubrum,A.M.; Souriya,M.; Khambounheuang,B.; Webby,R.J.; Douangngeun,B.; Webster,R.G.
EPI268554	NS	China	2002-Jan-01	EPI_ISL_76359	A/duck/Hunan/573/2002			Huang,K.; Bahl,J.; Fan,X.; Vijaykrishna,D.; Cheung,C.; Webby,R.J.; Webster,R.G.; Chen,H.; Smith,G.J.D.; Peiris,M.J.S.; Guan,Y.
EPI247159	NS	China	2009-Jan-15	EPI_ISL_71340	A/duck/Jiangsu/022/2009			Gu,M.; Song,Q.; Li,Y.; Zhao,G.; Liu,W.; Peng,D.; Liu,X.
EPI316857	NS	China	2008-Mar-17	EPI_ISL_70634	A/Muscovy duck/Fujian/FZ01/2008			Wan,C.; Fu,G.; Huang,Y.
EPI241277	NS	Korea, Republic of	2004-Dec-24	EPI_ISL_69393	A/duck/Korea/GJ54/2004			Kim,H.R.; Park,C.K.; Oem,J.K.; Bae,Y.C.; Choi,J.G.; Lee,O.S.; Lee,Y.J.
EPI231055	NS	Korea, Republic of	2009-Apr-01	EPI_ISL_66186	A/duck/Korea/A105/2009			Kim,H.R.; Lee,Y.J.; Lee,K.K.; Oem,J.K.; Kim,S.H.; Joo,Y.S.; Lee,O.S.; Lee,M.H.; Park,C.K.
EPI229020	NS	Thailand	2004-Jan-01	EPI_ISL_65242	A/duck/Phitsanulok-2-02/2004			Chamnanpood,P.; Chamnanpood,C.; Sanguansermsri,P.; Sanguansermsri,D.
EPI225776	NS	Vietnam	2006-Jan-01	EPI_ISL_31528	A/teal/Viet Nam/MBP5/2006			Cao,B.V.; Le,H.D.; Nguyen,Y.N.; Le,T.L.; Ngo,C.C.; Ngo,T.L.; Dong,M.H.
EPI118166	NS	China	1976-Jan-01	EPI_ISL_12407	A/duck/Hong Kong/23/1976
EPI102381	NS	Taiwan	2004-Jan-01	EPI_ISL_10096	A/duck/Kingmen/E322/04
EPI102369	NS	Taiwan	2003-Jan-01	EPI_ISL_10092	A/duck/Taiwan/A68/03
EPI102285	NS	Taiwan	1972-Jan-01	EPI_ISL_10066	A/duck/Taiwan/0526/72
EPI140284	NS	Malaysia	2004-Jan-01	EPI_ISL_9371	A/duck/Malaysia/F118-08-04/2004
EPI89294	NS	Hong Kong (SAR)	1977-Sep-05	EPI_ISL_8927	A/duck/HK/231/1977
EPI89235	NS	Hong Kong (SAR)	1978-Jan-01	EPI_ISL_8924	A/duck/Hong Kong/319/1978
EPI89066	NS	China	1992-Dec-01	EPI_ISL_8919	A/duck/Nanchang/1681/1992
EPI25762	NS	China	2004-Jan-01	EPI_ISL_4662	A/duck/Shandong/093/2004
EPI25381	NS	China	2004-Jan-01	EPI_ISL_4497	A/duck/Hainan/4/2004
EPI12250	NS	Hong Kong (SAR)	1977-Jan-01	EPI_ISL_2572	A/duck/Hong Kong/175/77
EPI12240	NS	Hong Kong (SAR)	1998-Jan-01	EPI_ISL_2566	A/duck/Hong Kong/1037-4/98
EPI12246	NS	Hong Kong (SAR)	1999-Jan-01	EPI_ISL_2558	A/duck/Hong Kong/3461/99
EPI11051	NS	Hong Kong (SAR)	1976-Jan-01	EPI_ISL_2309	A/Duck/Hong Kong/86/76
EPI7515	NS	Hong Kong (SAR)	1997-Jan-01	EPI_ISL_1712	A/Duck/Hong Kong/Y264/97
EPI7497	NS	Hong Kong (SAR)	1997-Jan-01	EPI_ISL_1710	A/Duck/Hong Kong/P169/97
EPI7461	NS	Hong Kong (SAR)	1997-Jan-01	EPI_ISL_1709	A/Teal/Hong Kong/W312/97
EPI1997196	NS	China	2021-Dec-01	EPI_ISL_11208196	A/duck/Hunan/S40199/2021(H5N6)	Harbin Veterinary Research Institute (CAAS)	Harbin Veterinary Research Institute (CAAS)	Pengfei Cui, Congcong Wang
EPI501064	NS	China	2010-Dec-10	EPI_ISL_154183	A/Duck/Hubei/S4135/2010	Harbin Veterinary Research Institute (CAAS)	Harbin Veterinary Research Institute (CAAS)	Wang, G.J.; Deng,G.H.; Shi, J.Z.; Luo, W.Y.; Zhang, G.Q.; Zhang, Q.Y.; Liu, L.L.; Jiang, Y.P.; Li, C.J.; Sriwilaijaroen, N.; Hiramatsu, H.; Suzuki, Y.; Kawaoka, Y.; Chen, H.L.
EPI501024	NS	China	2008-Oct-09	EPI_ISL_154178	A/Duck/Guangdong/S4192/2008	Harbin Veterinary Research Institute (CAAS)	Harbin Veterinary Research Institute (CAAS)	Wang, G.J.; Deng,G.H.; Shi, J.Z.; Luo, W.Y.; Zhang, G.Q.; Zhang, Q.Y.; Liu, L.L.; Jiang, Y.P.; Li, C.J.; Sriwilaijaroen, N.; Hiramatsu, H.; Suzuki, Y.; Kawaoka, Y.; Chen, H.L.
EPI164182	NS	Vietnam	2007-Jul-01	EPI_ISL_24597	A/muscovy duck/Vietnam/NCVD-52/2007		Centers for Disease Control and Prevention
EPI1159869	NS	China	2015-Nov-11	EPI_ISL_295499	A/Commom Teal/Ningxia/478-15/2015			Lu,S.; Zhao,Z.; Zhang,J.; Wang,W.; He,X.; Yu,M.; Zhang,C.; Li,X.; Guo,Z.; Yang,X.; Liu,L.; Zhi,M.; Fu,T.; Lv,X.; Ma,W.; Liao,M.; Chai,H.; Qian,J.; Ma,J.; Jin,H.; Hua,Y.
EPI840312	NS	Vietnam	2012-Jun-17	EPI_ISL_234251	A/duck/Vietnam/ST1491-3/2012
EPI407863	NS	Pakistan	2010-Dec-09	EPI_ISL_132840	A/Khaki Campbell duck/Karachi/NARC-23963/2010			Siddique,N.; Abbas,M.A.; Ahmed,Z.; Naeem,K.
EPI895483	NS	China	2015-Dec-22	EPI_ISL_244614	A/mallard/Xuyi/14/2015			Wang,C.; Fei,R.
EPI704575	NS	Mongolia	2015-Aug-31	EPI_ISL_209123	A/duck/Mongolia/200/2015			Okamatsu,M.; Hatamachi,J.; Kida,H.; Sakoda,Y.
EPI692707	NS	Vietnam	2014-Sep-01	EPI_ISL_196423	A/duck/Vietnam/HU1-627/2014			Kida,H.; Sakoda,Y.; Okamatsu,M.; Hatamachi,J.
EPI589381	NS	Vietnam	2012-Jul-11	EPI_ISL_179173	A/duck/Vietnam/LBM211/2012			Soda,K.; Hotta,K.; Trang,H.U.; Le,Q.M.; Yamashiro,T.; Ito,T.
EPI545908	NS	China	2010-Jan-16	EPI_ISL_167460	A/mallard/Jiangxi/1-19/2010			Na,Z.
EPI542440	NS	Vietnam	2013-Nov-22	EPI_ISL_166546	A/duck/Nha Trang/60/2013			Soda,K.; Yamashiro,T.; Le,Q.M.; Ito,T.
EPI399964	NS	China	2012-Jan-18	EPI_ISL_130380	A/duck/Jiangsu/m234/2012			Gu,M.; Huang,J.; Chen,Y.; Chen,J.; Wang,X.; Liu,X.
EPI383758	NS	Korea, Republic of	2010-Mar-22	EPI_ISL_124206	A/mallard/Korea/SH38-45/2010			Kang,H.M.; Choi,J.G.; Kim,M.C.; Kim,H.R.; Oem,J.K.; Bae,Y.C.; Paek,M.R.; Kwon,J.H.; Lee,Y.J.; Kang,H.-M.; Lee,Y.-J.; Choi,J.-G.
EPI377180	NS	Vietnam	2012-Feb-20	EPI_ISL_121436	A/duck/Vietnam/OIE-0155/2012			Kida,H.; Sakoda,Y.; Okamatsu,M.; Nam,H.V.; Long,N.V.; Huy,C.D.; Tien,T.N.; Hatamachi,J.
EPI268639	NS	China	2005-Jan-01	EPI_ISL_76443	A/mallard/Jiangxi/4408/2005			Huang,K.; Bahl,J.; Fan,X.; Vijaykrishna,D.; Cheung,C.; Webby,R.J.; Webster,R.G.; Chen,H.; Smith,G.J.D.; Peiris,M.J.S.; Guan,Y.
EPI227110	NS	China	2005-Jan-01	EPI_ISL_64856	A/domestic Mallard duck/Hunan/79/2005			Chen,J.; Chen,Z.
EPI240162	NS	Kazakhstan	1982-Jan-01	EPI_ISL_14744	A/mallard/Gurjev/263/1982			Kim,L.M.; Scott,M.A.; Suarez,D.L.; Spackman,E.; Swayne,D.E.; Afonso,C.L.
EPI1200339	NS	Georgia	2018-Jan-28	EPI_ISL_303520	A/Mallard/Republic of Georgia/1/2018	National Center for Disease Control and Public Health, Georgia	Erasmus Medical Center	Poen, MJ; Bestebroer, TH; Machablishvili, A; Ninua,L; Chkhaidze, M; Vuong, O; Scheuer, RD; Fouchier, RAM; Lewis, NS
EPI231213	NS	Korea, Republic of	2008-Oct-01	EPI_ISL_66213	A/spot-billed duck/Korea/619/2008			Kim,H.R.; Lee,Y.J.; Lee,K.K.; Oem,J.K.; Kim,S.H.; Joo,Y.S.; Lee,O.S.; Lee,M.H.; Park,C.K.
EPI1647330	NS	Indonesia	2018-Jan-29	EPI_ISL_401822	A/duck/East_Java/Av1383/2018	Institute of Tropical Disease, Universitas Airlangga	Kobe University Graduate School of Medicine	ED,Poetranto;K,Rahardjo;RR,Prasetya;AM,Nastri;JR,Dewantari;AL,Poetranto;L,Wulandari;G,Soegiarto;YK,Shimizu;Y,Mori;K,Shimizu
EPI1494194	NS	Indonesia	2018-Jan-29	EPI_ISL_365527	A/duck/East_Java/Spg78/2018	Institute of Tropical Disease, Universitas Airlangga	Kobe University Graduate School of Medicine	K,Rahardjo; AN,Novianti; RR,Prasetya; AM,Nastri; JR,Dewantari; AP,Rahardjo; ATS,Estoepangestie; YK,Shimizu; ED,Poetranto; G,Soegiarto; Y,Mori; K,Shimizu
EPI1494186	NS	Indonesia	2017-Jan-18	EPI_ISL_365526	A/duck/East_Java/Spg60/2017	Institute of Tropical Disease, Universitas Airlangga	Kobe University Graduate School of Medicine	K,Rahardjo; AN,Novianti; RR,Prasetya; AM,Nastri; JR,Dewantari; AP,Rahardjo; ATS,Estoepangestie; YK,Shimizu; ED,Poetranto; G,Soegiarto; Y,Mori; K,Shimizu
EPI1215598	NS	Indonesia	2013-Jun-26	EPI_ISL_307026	A/duck/East_Java/Av39/2013	Institute of Tropical Disease, Universitas Airlangga	Kobe University Graduate School of Medicine	AM,Nastri; AL,Poetranto; ED,Poetranto; SPA,Wahyuningsih; W,Darmanto; EF,Puruhito; L,Wulandari; G,Soegiarto; YK,Shimizu; Y,Mori; K,Shimizu
EPI1974666	NS	Vietnam	2019-Dec-30	EPI_ISL_9572802	A/duck/Vietnam/HN6039/2019			Kawaoka,Y.; Neumann,G.; Guan,L.; Gu,C.
EPI1974454	NS	Vietnam	2020-Jul-03	EPI_ISL_9572773	A/duck/Vietnam/HN6422/2020			Kawaoka,Y.; Neumann,G.; Guan,L.; Gu,C.
EPI1974389	NS	Vietnam	2020-Jul-29	EPI_ISL_9572764	A/duck/Vietnam/HN6475/2020			Kawaoka,Y.; Neumann,G.; Guan,L.; Gu,C.
EPI1974221	NS	Vietnam	2020-Sep-29	EPI_ISL_9572742	A/duck/Vietnam/HN6617/2020			Kawaoka,Y.; Neumann,G.; Guan,L.; Gu,C.
EPI1778269	NS	Bangladesh	2019-Sep-13	EPI_ISL_503539	A/duck/Bangladesh/40825/2019			Barman,S.; Turner,J.C.; Hasan,M.; Akhtar,S.; Franks,J.; El-Shesheny,R.; Walker,D.; Seiler,P.; Mukherjee,N.; Kercher,L.; McKenzie,P.; Feeroz,M.; Webby,R.J.
EPI174640	NS	China	2006-Nov-30	EPI_ISL_29189	A/duck/Hunan/3340/2006
EPI174628	NS	China	2006-Dec-30	EPI_ISL_29177	A/duck/Henan/1647/2006
EPI112941	NS	China	2006-Jan-01	EPI_ISL_10782	A/duck/Hunan/1204/2006
EPI1223786	NS	Japan	2018-Mar-01	EPI_ISL_308781	A/jungle crow/Hyogo/2803A002/2018			Soda,K.; Ito,H.; Ozaki,H.; Usui,T.; Murase,T.; Yamaguchi,T.; Ito,T.
EPI1574349	NS	China	2014-Oct-01	EPI_ISL_386927	A/Mallard/Jiangxi/JXH9/2014 （H5N6）	Tsinghua University	Tsinghua University
EPI1551272	NS	China	2014-Dec-24	EPI_ISL_378703	A/wild bird/Anhui Shengjin Lake/S119/2014			Ge,Y.; Yao,Q.; Chai,H.; Deng,G.; Chen,H.; Hua,Y.
EPI2153451	NS	Korea, Republic of	2021-Jan-14	EPI_ISL_14835459	A/Mallard(Anas platyrhynchos)/South Korea/KNU2021-5/2021			Beiranvand,M.; Park,H.; Yeo,S.; Sung,H.
EPI1791126	NS	Korea, Republic of	2007-Aug-27	EPI_ISL_506092	A/mallard/South Korea/N07-1243/2007			Youk,S.-s.; Jung,J.-H.; Pantin-Jackwood,M.J.; Swayne,D.E.; Song,C.-s.; Lee,D.-h.; Tseren-Ochir,E.-O.; Noh,J.
EPI1791104	NS	Korea, Republic of	2007-Feb-08	EPI_ISL_506070	A/mallard/South Korea/N07-0189/2007			Youk,S.-s.; Jung,J.-H.; Pantin-Jackwood,M.J.; Swayne,D.E.; Song,C.-s.; Lee,D.-h.; Tseren-Ochir,E.-O.; Noh,J.
EPI1549695	NS	Korea, Republic of	2013-Nov-16	EPI_ISL_378310	A/mallard/Korea/M198/2013			Kang,M.; Jang,H.-K.
EPI1549485	NS	Bangladesh	2016-Feb-03	EPI_ISL_378282	A/quail/Bangladesh/1615/2016			Goraichuk,I.V.; Alfonso,C.L.; Suarez,D.L.
EPI1974194	NS	Vietnam	2020-Feb-24	EPI_ISL_9572738	A/Muscovy duck/Vietnam/QN6142/2020			Kawaoka,Y.; Neumann,G.; Guan,L.; Gu,C.
EPI1555360	NS	Vietnam	2015-Aug-12	EPI_ISL_379567	A/muscovy duck/Vietnam/HU3-1409/2015			Sakoda,Y.; Okamatsu,M.; Matsuno,K.; Chu,D.H.; Nguyen,L.T.; Jizou,M.
EPI1009339	NS	Indonesia	2016-Apr-04	EPI_ISL_266797	A/muscovy duck/Pekalongan/04160460/2016			Wibawa,H.; Poermadjaja,B.; Mulyawan,H.; Dharmawan,R.; Mahawan,T.; Hutagaol,N.M.; Miswati,Y.; Srihanto,E.A.; Hartawan,D.H.W.; Hendrawati,F.; Riyadi,A.; Deswarni; Tri Harsono,A.; Hartaningsih,N.; Azhar,M.; Stegemen,A.; Mc Grane,J.; Rasa,F.S.T.
EPI1526588	NS	Korea, Republic of	2017-Dec-07	EPI_ISL_372317	A/Aix galericulata/South Korea/K17-1638-5/2017			Jeong,S.; Lee,D.-H.; Kim,Y.-J.; Lee,S.-H.; Cho,A.Y.; Noh,J.-Y.; Erdene-Ochir,T.-O.; Jeong,J.-H.; Song,C.-S.
EPI2085874	NS	Indonesia	2022-Mar-05	EPI_ISL_13690275	A/chicken/East_Java/Av1955/2022	Institute of Tropical Disease, Universitas Airlangga	Institute of Tropical Disease, Universitas Airlangga	S,Rehman;FA,Rantam;J,Rahmahani;AM,Witaningrum;RR,Prasetya;K,Rahardjo;AM,Nastri;JR,Dewantari;Y,Mori;K,Shimizu;MH,Effendi
EPI1759127	NS	Korea, Republic of	2017-Nov-28	EPI_ISL_492088	Achicken/Korea/LBM563/2017	Animal and Plant Quarantine Agency (O-2015)	Animal and Plant Quarantine Agency (APQA)	GyeongBeom,Heo
EPI1584823	NS	Vietnam	2018-Aug-27	EPI_ISL_389664	A/chicken/Vietnam/HU10-1125/2018			Sakoda,Y.; Okamatsu,M.; Matsuno,K.; Le,K.T.; Nguyen,L.T.; Jizou,M.
EPI1555327	NS	Vietnam	2015-Aug-12	EPI_ISL_379563	A/chicken/Vietnam/HU3-9/2015			Sakoda,Y.; Okamatsu,M.; Matsuno,K.; Chu,D.H.; Nguyen,L.T.; Jizou,M.
EPI1153486	NS	Vietnam	2015-Nov-07	EPI_ISL_293988	A/chicken/Vietnam/HU4-26/2015			Sakoda,Y.; Okamatsu,M.; Matsuno,K.; Jizou,M.
EPI1665380	NS	Vietnam	2019-Aug-02	EPI_ISL_404986	A/chicken/Ba Ria-Vung Tau/21078VTC/2019	State Research Center of Virology and Biotechnology (VECTOR)	State Research Center of Virology and Biotechnology (VECTOR)
EPI1836835	NS	China	2017-Jan-17	EPI_ISL_707676	A/pigeon/Fujian/1.17_FZHX0104-O/2017			Bi,Y.; Li,J.; Li,S.; Fu,G.; Jin,T.; Zhang,C.; Yang,Y.; Ma,Z.; Tian,W.; Xiao,S.; Li,L.; Yin,R.; Zhang,Y.; Wang,L.; Qin,Y.; Yao,Z.; Meng,F.; Hu,D.; Li,D.; Wong,G.; Liu,F.; Lv,N.; Fu,L.; Peng,Y.; Ma,J.; Sharshov,K.; Shestopalov,A.; Gulyaeva,M.; Gao,G.F.; Chen,J.; Shi,Y.; Liu,W.J.; Chu,D.; Huang,Y.; Liu,Y.; Liu,L.; Chen,Q.; Shi,W.
EPI1620090	NS	China	2015-Apr-13	EPI_ISL_397401	A/pigeon/Anhui/DGG4/2015			Ge,Y.; Yao,Q.; Chai,H.; Hua,Y.; Deng,G.; Hualan,C.
EPI2154404	NS	China	2020-Nov-13	EPI_ISL_14835971	A/Whooper swan/Sanmenxia/Y17/2020	Xi'an Tianlong Science and Technology Co., Ltd.	Chinese Academy of Forestry
EPI1858886	NS	China	2020-Nov-10	EPI_ISL_1760456	A/whooper swan/Shanxi/SX126/2020	College of Wildlife and Protected Areas, Northeast Forestry University	Northeast Forestry University
EPI1881340	NS	China	2020-Oct-16	EPI_ISL_2820479	A/common pochard/Ningxia/243/2020	College of Wildlife and Protected Areas, Northeast Forestry University	Northeast Forestry University
EPI1675552	NS	Vietnam	2019-Apr-15	EPI_ISL_407904	A/duck/Vinh/126VTC/2019	State Research Center of Virology and Biotechnology (VECTOR)	State Research Center of Virology and Biotechnology (VECTOR)
EPI2436662	NS	China	2013-Apr-25	EPI_ISL_13984060	A/eastern curlew/Hebei/QHD458/2013(H10N7)	College of Wildlife and Protected Areas, Northeast Forestry University	Northeast Forestry University
EPI1858830	NS	China	2020-Nov-10	EPI_ISL_1760448	A/common teal/Shaanxi/SXY1-1/2020	College of Wildlife and Protected Areas, Northeast Forestry University	Northeast Forestry University
EPI2153491	NS	Korea, Republic of	2021-Mar-10	EPI_ISL_14835464	A/Bean Goose(Anser fabalis)/South Korea/KNU2021-42/2021			Beiranvand,M.; Park,H.; Yeo,S.J.; Sung,H.W.
EPI1584718	NS	Vietnam	2018-Aug-15	EPI_ISL_389650	A/duck/Vietnam/HU9-455/2018			Sakoda,Y.; Okamatsu,M.; Matsuno,K.; Le,K.T.; Nguyen,L.T.; Jizou,M.
EPI1584694	NS	Vietnam	2018-Aug-14	EPI_ISL_389647	A/duck/Vietnam/HU9-194/2018			Sakoda,Y.; Okamatsu,M.; Matsuno,K.; Le,K.T.; Nguyen,L.T.; Jizou,M.
EPI1738370	NS	China	2019-Apr-26	EPI_ISL_445091	A/shorebird/Liaoning/dandong386/2019	College of Wildlife and Protected Areas, Northeast Forestry University	Northeast Forestry University
EPI2062115	NS	Bangladesh	2022-Mar-09	EPI_ISL_13243350	A/duck/Bangladesh/19D1874/2022	International Centre for Diarrhoeal Disease Research (ICDDR,B)	International Centre for Diarrhoeal Disease Research (ICDDR,B)	Hossain, M.E.; Miah, M.; Puspo, JA.; Hasan, R.; Davis, C.T.; Mott, A.J.; Davis, W.; Chowdhury, S.; Rahman, M.Z
EPI2109939	NS	Japan	2022-Feb-10	EPI_ISL_14065167	A/white-tailed eagle/Hokkaido/20220210001/2022	Graduate School of Veterinary Medicine, Hokkaido University	Graduate School of Veterinary Medicine, Hokkaido University	Yoshihiro, Sakoda; Takahiro, Hiono; Norikazu, Isoda
EPI2197772	NS	Japan	2022-Oct-04	EPI_ISL_15576616	A/white-fronted goose/Miyagi/0410D001/2022	National Institute for Environmental Studies	Graduate School of Veterinary Medicine, Hokkaido University	Manabu,ONUMA; Kei,NABESHIMA; Atsushi,HAGA; Hisako,HONJO; Misako,YOKOYAMA; Yoshihiro,SAKODA; Norikazu,ISODA; Takahiro,HIONO
EPI2197780	NS	Japan	2022-Oct-08	EPI_ISL_15576617	A/Eurasian wigeon/Hokkaido/Q71/2022	Graduate School of Veterinary Medicine, Hokkaido University	Graduate School of Veterinary Medicine, Hokkaido University	Yoshihiro,SAKODA; Norikazu,ISODA; Takahiro,HIONO
EPI2223233	NS	Japan	2022-Sep-25	EPI_ISL_15923322	A/peregrine falcon/Kanagawa/1409C001T1/2022	National Institute for Environmental Studies	National Institute of Animal Health	Manabu,Onuma;Kei,Nabeshima;Atsushi,Haga;Hisako,Honjo;Misako,Yokoyama;Yuko,Uchida;Kohtaro,Miyazawa;Ryota,Tsunekuni;Junki,Mine;Saki,Sakuma;Asuka,Kumagai;Yoshihiro,Takadate
EPI2318030	NS	Japan	2022-Nov-06	EPI_ISL_16698579	A/slaty-backed gull/Hokkaido/0111M111/2022	National Institute for Environmental Studies	Graduate School of Veterinary Medicine, Hokkaido University	Manabu, Onuma; Kei, Nabeshima; Atsushi, Haga; Hisako, Honjo; Misako, Yokoyama; Yoshihiro, Sakoda; Norikazu, Isoda; Takahiro, Hiono; Hew, Yik Lim
EPI2632292	NS	Japan	2022-Oct-16	EPI_ISL_17999470	A/peregrine falcon/Niigata/1510C001T/2022	National Institute for Environmental Studies	National Agriculture and Food Research Organization	Manabu,Onuma; Kei,Nabeshima; Atsushi,Haga; Hisako,Honjo; Misako,Yokoyama; Yuko,Uchida; Kohtaro,Miyazawa; Ryota,Tsunekuni; Junki,Mine; Saki,Sakuma; Asuka,Kumagai; Yoshihiro,Takadate
EPI2639308	NS	Japan	2023-Mar-24	EPI_ISL_18007232	A/large-billed crow/Niigata/1503B017/2023	Graduate School of Veterinary Medicine, Hokkaido University	Graduate School of Veterinary Medicine, Hokkaido University	Manabu, Onuma; Kei, Nabeshima; Atsushi, Haga; Hisako, Honjo; Misako, Yokoyama; Yoshihiro, Sakoda; Norikazu, Isoda; Takahiro, Hiono; Hew, Yik Lim
EPI2751734	NS	Japan	2022-Dec-09	EPI_ISL_18286317	A/chicken/Kagoshima/22H4T/2022	National Institute of Animal Health	National Agriculture and Food Research Organization
EPI2751878	NS	Japan	2022-Dec-22	EPI_ISL_18286335	A/chicken/Nagasaki/22A6T/2022	National Institute of Animal Health	National Agriculture and Food Research Organization
EPI2752122	NS	Japan	2022-Dec-17	EPI_ISL_18286366	A/chicken/Saitama/22A10T/2022	National Institute of Animal Health	National Agriculture and Food Research Organization
EPI2885354	NS	Japan	2022-Jan-19	EPI_ISL_18720766	A/chicken/Chiba/21B5T/2022	National Institute of Animal Health	National Institute of Animal Health	J, Mine
EPI1814664	NS	Germany	2020-Sep-07	EPI_ISL_661312	A/guinea fowl/Germany-NW/AI01184/2020	Chemisches und Veterinäruntersuchungsamt Münsterland-Emscher-Lippe	Friedrich-Loeffler-Institut
EPI2743590	NS	Poland	2022-Jul-15	EPI_ISL_18245819	A/swan/Poland/MB152/2022	National Veterinary Research Institut Poland, PIWet-PIB	National Veterinary Research Institute	Swieton, E.; Dziadek, K.; Kozak, E.; Wyrostek, K.; Tarasiuk, K.; Stys Fijol, N.; Smietanka, K.
EPI1947297	NS	Italy	2021-Oct-11	EPI_ISL_7987337	A/turkey/Italy/21VIR8480-1/2021	Istituto Zooprofilattico Sperimentale Delle Venezie	Istituto Zooprofilattico Sperimentale Delle Venezie	Milani, A.; Fusaro, A.; Schivo, A.; Salviato, A.; Palumbo, E.;Zecchin, B.; Giussani, E.; Pastori, A.; Monne, I.; Terregino, C.
EPI1986091	NS	Bangladesh	2021-Jan-10	EPI_ISL_9956393	A/environment/Bangladesh/17E82/2021	International Centre for Diarrhoeal Disease Research (ICDDR,B)	International Centre for Diarrhoeal Disease Research (ICDDR,B)	Hossain, M.E.; Miah, M.; Alam, S.; Hasan, R.; Davis, C.T.; Mott, A.J.; Davis, W.; Chowdhury, S.; Rahman, M.Z
EPI1985992	NS	Bangladesh	2021-Jan-04	EPI_ISL_9951121	A/duck/Bangladesh/18D1577/2021	icddr,b International Centre for Diarrhoeal Disease Research, Bangladesh	International Centre for Diarrhoeal Disease Research (ICDDR,B)	Hossain, M.E.; Miah, M.; Alam, S.; Hasan, R.; Davis, C.T.; Mott, A.J.; Davis, W.; Chowdhury, S.; Rahman, M.Z
EPI1319418	NS	Russian Federation	2018-Jan-23	EPI_ISL_331307	A/teal/Dagestan/1017/2018	Research Institute of Experimental and Clinical Medicine	Research Institute of Experimental and Clinical Medicine	Sharshov, K.; Sobolev, I.; Kurskaya, O.; Murashkina, T.; Alekseev, A.; Gadzhiev, A.; Magomedova, M.; Alikina, T.; Kabilov, M.; Shestopalov, A.
EPI2197782	NS	Netherlands	2022-Sep-14	EPI_ISL_15579534	A/Mallard/Netherlands/14/2022	Erasmus Medical Center	Erasmus Medical Center
EPI1966940	NS	Netherlands	2021-Dec-29	EPI_ISL_9261740	A/Mallard/Netherlands/17/2021	Erasmus Medical Center	Erasmus Medical Center
EPI1963330	NS	Netherlands	2021-Dec-19	EPI_ISL_9012575	A/Mallard/Netherlands/11/2021	Erasmus Medical Center	Erasmus Medical Center
EPI1807237	NS	Netherlands	2020-Oct-16	EPI_ISL_603133	A/Eurasian Wigeon/Netherlands/1/2020	Erasmus Medical Center	Erasmus Medical Center
EPI1330312	NS	Bangladesh	2016-Dec-18	EPI_ISL_333102	A/duck/Bangladesh/17D747/2016	icddr,b International Centre for Diarrhoeal Disease Research, Bangladesh	Centers for Disease Control and Prevention	Yang, G.; Chowdury, S; Hodges, E; Rahman, M.Z.; Jang, Y.; Hossain, M.E.; Jones, J.; Stark, T.; Di, H.; Cook, P.W.; Ghosh, S.; Azziz-Baumgartner, E.; Barnes, J.; Wentworth, D.; Kennedy, E.; Davis, C.T.
EPI1860169	NS	Ireland	2021-Mar-01	EPI_ISL_2234825	A/chicken/Ireland/005930_20VIR5487-1/2020	Istituto Zooprofilattico Sperimentale delle Venezie, EU/OIE/Reference Laboratory and FAO Reference Centre for AI and ND	Istituto Zooprofilattico Sperimentale Delle Venezie	Garza Cuartero, L.; Flynn, O.; Connaghan, E.; Byrne, C.; O?Neill, R.; Zecchin, B.; Fusaro, A.; Pastori, A.; Salviato, A.; Schivo, A.; Monne, I.; Terregino, C.
EPI1811632	NS	Iraq	2020-May-12	EPI_ISL_623074	A/chicken/Iraq/1/2020	Central Veterinary Labs	Animal and Plant Health Agency (APHA)
EPI1850470	NS	Russian Federation	2020-Aug-29	EPI_ISL_1241000	A/mallard/Novosibirsk region/3524k/2020	Research Institute of Experimental and Clinical Medicine	National Institute of Animal Health	Mine, J.; Uchida, Y.; Saito, T.; Shestopalov, A.; Dubovitskiy, N.; Sobolev, I.; Derko, A.; Alekseev, A.; Gluschenko, A.; Sharshov, K.
EPI1640127	NS	Russian Federation	2018-Sep-29	EPI_ISL_395083	A/mallard/Novosibirsk region/964k/2018	Research Institute of Experimental and Clinical Medicine	Research Institute of Experimental and Clinical Medicine
EPI1818112	NS	Mongolia	2018-Sep-02	EPI_ISL_697696	A/duck/Mongolia/451/2018			Sakoda,Y.; Okamatsu,M.; Matsuno,K.
EPI1818048	NS	Mongolia	2018-Sep-02	EPI_ISL_697688	A/duck/Mongolia/210/2018			Sakoda,Y.; Okamatsu,M.; Matsuno,K.
EPI1777593	NS	Mongolia	2019-Sep-20	EPI_ISL_503358	A/duck/Mongolia/876/2019			Sakoda,Y.; Okamatsu,M.; Matsuno,K.; Enkhbold,B.
EPI1370648	NS	Egypt	2017-Nov-19	EPI_ISL_341563	A/Eurasian-teal/Egypt/P2-29/2017	National Laboratory for Veterinary Quality Control on Poultry production- Animal Health Research Inistitute	Animal Health Research Institute	Zanaty,AM; Erfan,AM; Mady,WH; Amer,F; Nour,AA; Neveen,R; Samy,M; Selim,AA; Hassan,WM; Naguib,MM
EPI890365	NS	Netherlands	2011-Oct-15	EPI_ISL_243513	A/Eurasian teal/Netherlands/1/2011			Poen,M.J.; Verhagen,J.H.; Vuong,O.; Scheuer,R.D.; Pas,S.D.; Fouchier,R.A.M.
EPI1019560	NS	Netherlands	2016-Dec-05	EPI_ISL_268643	A/Eur_Wig/NL-Groningen/16015376-003/2016	Wageningen Bioveterinary Research	Wageningen Bioveterinary Research	Beerens, Nancy; Heutink, Rene; Harders, Frank; Verschuren-Pritz, Sylvia; Bossers, Alex; Koch, Guus; Bergervoet, Saskia
EPI1775502	NS	Belgium	2017-Nov-19	EPI_ISL_502736	A/Anas platyrhynchos/Belgium/10402_H195386/2017			Lambrecht,B.; Steensels,M.; Fusaro,A.; Milani,A.; Pastori,A.; Schivo,A.; Salviato,A.; Zamperin,G.; Monne,I.; Terregino,C.
EPI1774508	NS	Belgium	2018-Aug-29	EPI_ISL_502613	A/Anas platyrhynchos/Belgium/7828/2018			Lambrecht,B.; Steensels,M.; Fusaro,A.; Milani,A.; Pastori,A.; Schivo,A.; Salviato,A.; Zamperin,G.; Monne,I.; Terregino,C.
EPI1774316	NS	Belgium	2017-Sep-22	EPI_ISL_502597	A/Anas platyrhynchos/Belgium/11025_44/2017			Lambrecht,B.; Steensels,M.; Fusaro,A.; Milani,A.; Pastori,A.; Schivo,A.; Salviato,A.; Zamperin,G.; Monne,I.; Terregino,C.
EPI1306917	NS	Netherlands	2015-Sep-05	EPI_ISL_328956	A/mallard duck/Netherlands/59/2015			Poen,M.J.; Verhagen,J.H.; Vuong,O.; Scheuer,R.D.; Pas,S.D.; Fouchier,R.A.M.
EPI1014113	NS	Netherlands	2012-Aug-21	EPI_ISL_267376	A/mallard duck/Netherlands/18/2012
EPI890754	NS	Netherlands	2014-Feb-17	EPI_ISL_243504	A/mallard duck/Netherlands/1/2014			Poen,M.J.; Verhagen,J.H.; Vuong,O.; Scheuer,R.D.; Pas,S.D.; Fouchier,R.A.M.
EPI1778056	NS	Bangladesh	2019-Feb-07	EPI_ISL_503509	A/garganey/Bangladesh/38920/2019			Barman,S.; Turner,J.C.; Hasan,M.; Akhtar,S.; Franks,J.; El-Shesheny,R.; Walker,D.; Seiler,P.; Mukherjee,N.; Kercher,L.; McKenzie,P.; Feeroz,M.; Webby,R.J.
EPI1581294	NS	Egypt	2015-Jan-27	EPI_ISL_387969	A/teal/Egypt/MB-D-125OP/2015			Direct Submission
EPI1581284	NS	Egypt	2016-Jan-28	EPI_ISL_387968	A/teal/Egypt/MB-D-487OP/2016			Direct Submission
EPI1440608	NS	Russian Federation	2018-Aug-26	EPI_ISL_355937	A/green sandpiper/Kurgan/1048/2018	State Research Center of Virology and Biotechnology (VECTOR)	State Research Center of Virology and Biotechnology (VECTOR)	Natalia,Goncharova; Ivan,Susloparov; Natalia,Kolosova; Alexey,Danilenko; Juliya,Bulanovich; Vasiliy,Marchenko; Alexander,Ryzhikov
EPI1860041	NS	Switzerland	2021-Feb-01	EPI_ISL_2234809	A/yellow-legged_gull/Switzerland/15-0039_21VIR3035/2021	Istituto Zooprofilattico Sperimentale delle Venezie, EU/OIE/Reference Laboratory and FAO Reference Centre for AI and ND	Istituto Zooprofilattico Sperimentale Delle Venezie	Albini, S.; H?ssy, D.; Nenniger, C.; V?gtlin, A.; Zimmer, G.; Zecchin, B.; Fusaro, A.; Schivo, A.; Salviato, A.; Giussani, E.; Monne, I.; Terregino, C.
EPI1850651	NS	France	2020-Dec-07	EPI_ISL_1263541	A/mallard/France/20P017917/2020	Anses (Ploufragan-Plouzané)	ANSES Agence Nationale De Securite Sanitaire De L’alimentation
EPI1638462	NS	Russian Federation	2019-Sep-08	EPI_ISL_400274	A/mallard/Novosibirsk region/1894k/2019	Research Institute of Experimental and Clinical Medicine	National Institute of Animal Health	Mine, J.; Uchida, Y.; Saito, T.; Shestopalov, A.; Dubovitskiy, N.; Sobolev, I.; Derko, A.; Alekseev, A.; Sharshov, K.
EPI1894441	NS	Ukraine	2020-Jan-13	EPI_ISL_4056296	A/mallard/Ukraine/AN-221-13-01/2020			Muzyka,D.; Rula,O.; Muzyka,N.; Koethe,S.; Pohlmann,A.; Pantin-Jackwood,M.; Beer,M.
EPI1841797	NS	Netherlands	2019-Jan-23	EPI_ISL_819124	A/mallard/Netherlands/19001282-001/2019	Wageningen Bioveterinary Research	Wageningen Bioveterinary Research	Beerens, Nancy; Harders, Frank; Pritz-Verschuren, Sylvia; Roose, Marit; Germeraad, Evelien; Engelsma, Marc; Bossers, Alex; Heutink, Rene
EPI1850438	NS	Russian Federation	2020-Aug-29	EPI_ISL_1240996	A/common teal/Novosibirsk region/3559k/2020	Research Institute of Experimental and Clinical Medicine	National Institute of Animal Health	Mine, J.; Uchida, Y.; Saito, T.; Shestopalov, A.; Dubovitskiy, N.; Sobolev, I.; Derko, A.; Alekseev, A.; Gluschenko, A.; Sharshov, K.
EPI1942894	NS	Belgium	2021-Dec-09	EPI_ISL_7622539	A/Chroicocephalus_ridibundus/Belgium/13464/2020	Sciensano - Animal Infectious Diseases	Sciensano, Department of Animal Infectious Diseases	Van Borm, Steven; Vandenbussche, Frank; Roupie, Virginie; Lambrecht, Benedicte; Steensels, Mieke
EPI1479001	NS	Netherlands	2017-Oct-13	EPI_ISL_362150	A/Chicken/Netherlands/17014215-026-030/2017	Wageningen Bioveterinary Research	Wageningen Bioveterinary Research	Bergervoet, Saskia; Heutink, Rene; Harders, Frank; Beerens, Nancy
EPI2116918	NS	Kazakhstan	2018-Oct-04	EPI_ISL_506013	A/northern shoveler/North-Kazakhstan/20/2018			Sultankulova,K.; Burashev,Y.; Melisbek,A.; Issabek,A.
EPI1942926	NS	Belgium	2020-Sep-19	EPI_ISL_7622863	A/Anas_platyrhynchos/Belgium/204_0003/2020	Sciensano - Animal Infectious Diseases	Sciensano, Department of Animal Infectious Diseases	Van Borm, Steven; Vandenbussche, Frank; Roupie, Virginie; Lambrecht, Benedicte; Steensels, Mieke
EPI1942398	NS	Belgium	2020-Oct-04	EPI_ISL_7595492	A/Anas_platyrhynchos/Belgium/10413_0003/2020	Sciensano - Animal Infectious Diseases	Sciensano, Department of Animal Infectious Diseases	Van Borm, Steven; Vandenbussche, Frank; Roupie, Virginie; Lambrecht, Benedicte; Steensels, Mieke
EPI1963859	NS	United Kingdom	2021-Nov-16	EPI_ISL_9029957	A/turkey/England/057679/2021	Animal and Plant Health Agency (APHA)	Animal and Plant Health Agency (APHA)
