# Supplementary material for: Molecular Characterization of a Clade 2.3.4.4b H5N1 High Pathogenicity Avian Influenza Virus from a 2022 Outbreak in Layer Chickens in the Philippines
Source: Pathogens. 2024 Sep 28;13(10):844. doi: 10.3390/pathogens13100844 (PMC11510588; doi:10.3390/pathogens13100844)
Supplement: Supplementary file 1 [file pathogens-13-00844-s001.zip › Supplementary Table S3 isolate_id_accession_references.xlsx]

## Sheet: Sheet1
Supplementary Table S3. Accession numbers or isolate IDs for references sequences used in phylogenetic analysis
Isolate name	Reference	Database	ID
A/crow/Miyagi/TU69-55/2023	Top BLAST hit	GenBank	LC765306-LC765313
A/crow/Fukuoka/TU48-37/2022	Top BLAST hit	GenBank	LC765290-LC765297
A/feline/South Korea/SNU1/2023	Top BLAST hit	GenBank	OR680853, OR680855, OR680857, OR388761, OR388763-OR388766
A/duck/Bangladesh/19D1874/2022	Takadate et al, 2024, Virus Research 347:199425	GISAID Isolate ID	EPI_ISL_13243350
A/white-tailed eagle/Hokkaido/20220210001/2022	Takadate et al, 2024, Virus Research 347:199425	GISAID Isolate ID	EPI_ISL_14065167
A/white-fronted goose/Miyagi/0410D001/2022	Takadate et al, 2024, Virus Research 347:199425	GISAID Isolate ID	EPI_ISL_15576616
A/Eurasian_wigeon/Hokkaido/Q71/2022	Takadate et al, 2024, Virus Research 347:199425	GISAID Isolate ID	EPI_ISL_15576617
A/peregrine falcon/Kanagawa/1409C001T1/2022	Takadate et al, 2024, Virus Research 347:199425	GISAID Isolate ID	EPI_ISL_15923322
A/slaty-backed_gull/Hokkaido/0111M111/2022	Takadate et al, 2024, Virus Research 347:199425	GISAID Isolate ID	EPI_ISL_16698579
A/peregrine falcon/Niigata/1510C001T/2022	Takadate et al, 2024, Virus Research 347:199425	GISAID Isolate ID	EPI_ISL_17999470
A/large-billed crow/Niigata/1503B017/2023	Takadate et al, 2024, Virus Research 347:199425	GISAID Isolate ID	EPI_ISL_17999470
A/chicken/Kagoshima/22H4T/2022	Takadate et al, 2024, Virus Research 347:199425	GISAID Isolate ID	EPI_ISL_18286317
A/chicken/Nagasaki/22A6T/2022	Takadate et al, 2024, Virus Research 347:199425	GISAID Isolate ID	EPI_ISL_18286335
A/chicken/Saitama/22A10T/2022	Takadate et al, 2024, Virus Research 347:199425	GISAID Isolate ID	EPI_ISL_18286366
A/chicken/Chiba/21B5T/2022	Takadate et al, 2024, Virus Research 347:199425	GISAID Isolate ID	EPI_ISL_18720766
A/swan/Poland/MB152/2022	Fusaro et al, 2024, Virus Evol 10:veae027	GISAID Isolate ID	EPI_ISL_18245819
A/Eurasian_teal/Norway/2023-07-2933-4/2023	Fusaro et al, 2024, Virus Evol 10:veae027	GISAID Isolate ID	EPI_ISL_18514067
A/duck/Mongolia/210/2018	Fusaro et al, 2024, Virus Evol 10:veae027	GISAID Isolate ID	EPI_ISL_697688
A/mallard_duck/Netherlands/59/2015	Fusaro et al, 2024, Virus Evol 10:veae027	GISAID Isolate ID	EPI_ISL_328956
A/Anas_platyrhynchos/Belgium/204_0003/2020	Fusaro et al, 2024, Virus Evol 10:veae027	GISAID Isolate ID	EPI_ISL_7622863
A/common_teal/Novosibirsk_region/3559k/2020	Fusaro et al, 2024, Virus Evol 10:veae027	GISAID Isolate ID	EPI_ISL_1240996
A/Chicken/Netherlands/17014215-026-030/2017	Fusaro et al, 2024, Virus Evol 10:veae027	GISAID Isolate ID	EPI_ISL_362150
A/chicken/Ireland/005930_20VIR5487-1/2020	Fusaro et al, 2024, Virus Evol 10:veae027	GISAID Isolate ID	EPI_ISL_2234825
A/teal/Egypt/MB-D-487OP/2016	Fusaro et al, 2024, Virus Evol 10:veae027	GISAID Isolate ID	EPI_ISL_387968
A/chicken/Iraq/1/2020	Fusaro et al, 2024, Virus Evol 10:veae027	GISAID Isolate ID	EPI_ISL_623074
A/mallard_duck/Netherlands/18/2012	Fusaro et al, 2024, Virus Evol 10:veae027	GISAID Isolate ID	EPI_ISL_267376
A/mallard/Novosibirsk_region/964k/2018	Fusaro et al, 2024, Virus Evol 10:veae027	GISAID Isolate ID	EPI_ISL_395083
A/Anas_platyrhynchos/Belgium/11025_44/2017	Fusaro et al, 2024, Virus Evol 10:veae027	GISAID Isolate ID	EPI_ISL_502597
A/Eurasian-teal/Egypt/P2-29/2017	Fusaro et al, 2024, Virus Evol 10:veae027	GISAID Isolate ID	EPI_ISL_341563
A/Mallard/Netherlands/14/2022	Fusaro et al, 2024, Virus Evol 10:veae027	GISAID Isolate ID	EPI_ISL_15579534
A/turkey/Italy/21VIR8480-1/2021	Fusaro et al, 2024, Virus Evol 10:veae027	GISAID Isolate ID	EPI_ISL_7987337
A/turkey/England/057679/2021	Fusaro et al, 2024, Virus Evol 10:veae027	GISAID Isolate ID	EPI_ISL_9029957
A/duck/Mongolia/451/2018	Fusaro et al, 2024, Virus Evol 10:veae027	GISAID Isolate ID	EPI_ISL_697696
A/duck/Bangladesh/17D747/2016	Fusaro et al, 2024, Virus Evol 10:veae027	GISAID Isolate ID	EPI_ISL_333102
A/Eurasian_Wigeon/Netherlands/1/2020	Fusaro et al, 2024, Virus Evol 10:veae027	GISAID Isolate ID	EPI_ISL_603133
A/Mallard/Netherlands/11/2021	Fusaro et al, 2024, Virus Evol 10:veae027	GISAID Isolate ID	EPI_ISL_9012575
A/Anas_platyrhynchos/Belgium/10413_0003/2020	Fusaro et al, 2024, Virus Evol 10:veae027	GISAID Isolate ID	EPI_ISL_7595492
A/mallard/Novosibirsk_region/3524k/2020	Fusaro et al, 2024, Virus Evol 10:veae027	GISAID Isolate ID	EPI_ISL_1241000
A/environment/Bangladesh/17E82/2021	Fusaro et al, 2024, Virus Evol 10:veae027	GISAID Isolate ID	EPI_ISL_9956393
A/garganey/Bangladesh/38920/2019	Fusaro et al, 2024, Virus Evol 10:veae027	GISAID Isolate ID	EPI_ISL_503509
A/green_sandpiper/Kurgan/1048/2018	Fusaro et al, 2024, Virus Evol 10:veae027	GISAID Isolate ID	EPI_ISL_355937
A/teal/Dagestan/1017/2018	Fusaro et al, 2024, Virus Evol 10:veae027	GISAID Isolate ID	EPI_ISL_331307
A/mallard/Netherlands/19001282-001/2019	Fusaro et al, 2024, Virus Evol 10:veae027	GISAID Isolate ID	EPI_ISL_819124
A/Eurasian_teal/Netherlands/1/2011	Fusaro et al, 2024, Virus Evol 10:veae027	GISAID Isolate ID	EPI_ISL_243513
A/guinea_fowl/Germany-NW/AI01184/2020	Fusaro et al, 2024, Virus Evol 10:veae027	GISAID Isolate ID	EPI_ISL_661312
A/mallard/France/20P017917/2020	Fusaro et al, 2024, Virus Evol 10:veae027	GISAID Isolate ID	EPI_ISL_1263541
A/yellow-legged_gull/Switzerland/15-0039_21VIR3035/2021	Fusaro et al, 2024, Virus Evol 10:veae027	GISAID Isolate ID	EPI_ISL_2234809
A/northern_shoveler/North-Kazakhstan/20/2018	Fusaro et al, 2024, Virus Evol 10:veae027	GISAID Isolate ID	EPI_ISL_506013
A/teal/Egypt/MB-D-125OP/2015	Fusaro et al, 2024, Virus Evol 10:veae027	GISAID Isolate ID	EPI_ISL_387969
A/Mallard/Netherlands/17/2021	Fusaro et al, 2024, Virus Evol 10:veae027	GISAID Isolate ID	EPI_ISL_9261740
A/mallard_duck/Netherlands/1/2014	Fusaro et al, 2024, Virus Evol 10:veae027	GISAID Isolate ID	EPI_ISL_243504
A/duck/Bangladesh/18D1577/2021	Fusaro et al, 2024, Virus Evol 10:veae027	GISAID Isolate ID	EPI_ISL_9951121
A/mallard/Bangladesh/37909/2019	Fusaro et al, 2024, Virus Evol 10:veae027	GISAID Isolate ID	EPI_ISL_503500
A/mallard/Novosibirsk_region/1894k/2019	Fusaro et al, 2024, Virus Evol 10:veae027	GISAID Isolate ID	EPI_ISL_400274
A/Anas_platyrhynchos/Belgium/7828/2018	Fusaro et al, 2024, Virus Evol 10:veae027	GISAID Isolate ID	EPI_ISL_502613
A/Eur_Wig/NL-Groningen/16015376-003/2016	Fusaro et al, 2024, Virus Evol 10:veae027	GISAID Isolate ID	EPI_ISL_268643
A/duck/Mongolia/876/2019	Fusaro et al, 2024, Virus Evol 10:veae027	GISAID Isolate ID	EPI_ISL_503358
A/Anas_platyrhynchos/Belgium/10402_H195386/2017	Fusaro et al, 2024, Virus Evol 10:veae027	GISAID Isolate ID	EPI_ISL_502736
A/Chroicocephalus_ridibundus/Belgium/13464/2020	Fusaro et al, 2024, Virus Evol 10:veae027	GISAID Isolate ID	EPI_ISL_7622539
A/mallard/Ukraine/AN-221-13-01/2020	Fusaro et al, 2024, Virus Evol 10:veae027	GISAID Isolate ID	EPI_ISL_4056296
