# Supplementary material for: Molecular Characterization of a Clade 2.3.4.4b H5N1 High Pathogenicity Avian Influenza Virus from a 2022 Outbreak in Layer Chickens in the Philippines
Source: Pathogens. 2024 Sep 28;13(10):844. doi: 10.3390/pathogens13100844 (PMC11510588; doi:10.3390/pathogens13100844)
Supplement: Supplementary file 1 [file pathogens-13-00844-s001.zip › Supplementary Table S4-gisaid_acknowledge_table-1-PB2 v3.xls]

## Sheet: Acknowledge Table
We gratefully acknowledge the authors, originating and submitting laboratories of the sequences from GISAID’s EpiFlu™ Database on which this research is based. The list is detailed below.
All submitters of data may be contacted directly via www.gisaid.org
Segment ID	Segment	Country	Collection date	Isolate-ID	Isolate name	Originating Lab	Submitting Lab	Authors
EPI2028690	PB2	Greece	2022-Mar-10	EPI_ISL_12471661	A/pelican/Greece/64_SP_22VIR3126-7/2022	Thessalonica Veterinary Centre (TVC)	Istituto Zooprofilattico Sperimentale delle Venezie	Georgiades, G.; Ragias, B.; Gkolia, A.; Anthopoulou, E.; Barbierato, G.; Zecchin, B.; Fusaro, A.; Schivo, A.; Salviato, A.; Palumbo, E.; Giussani, E.; Monne, I.; Terregino, C.
EPI671570	PB2	China	2015-May-07	EPI_ISL_201360	A/goose/Fujian/05.07 FZHGK2-O/2015(H6N6)		Institute of Microbiology, Chinese Academy of Sciences
EPI661652	PB2	China	2013-Jan-01	EPI_ISL_199413	A/goose/Shandong/GS/2013(H5N1)		Institute of Microbiology, Chinese Academy of Sciences
EPI661492	PB2	China	2015-Mar-27	EPI_ISL_199393	A/goose/Guangdong/03.27 DGQTSJ166-O/2015(H6N2)		Institute of Microbiology, Chinese Academy of Sciences
EPI661100	PB2	China	2015-Mar-26	EPI_ISL_199344	A/goose/Guangdong/03.26 DGCP100-O/2015(H6N2)		Institute of Microbiology, Chinese Academy of Sciences
EPI661092	PB2	China	2015-Mar-26	EPI_ISL_199343	A/goose/Guangdong/03.26 DGCPLB033-O/2015(H6N2)		Institute of Microbiology, Chinese Academy of Sciences
EPI660404	PB2	China	2015-Apr-23	EPI_ISL_199257	A/goose/Guangdong/04.23 DGQTXC171-O/2015(H6N2)		Institute of Microbiology, Chinese Academy of Sciences
EPI2695515	PB2	Malaysia	2018-Aug-28	EPI_ISL_18119931	A/barnacle goose/Malaysia/VRI-6728/2018			Leow,B.L., Shohaimi,S.A., Mohd Yusop,F.F., Sidik,M.R.; Mohd Saeid,F.H.
EPI1836628	PB2	China	2016-Oct-21	EPI_ISL_707657	A/goose/Guangdong/10.21_SZBJ004-O/2016			Bi,Y.; Li,J.; Li,S.; Fu,G.; Jin,T.; Zhang,C.; Yang,Y.; Ma,Z.; Tian,W.; Xiao,S.; Li,L.; Yin,R.; Zhang,Y.; Wang,L.; Qin,Y.; Yao,Z.; Meng,F.; Hu,D.; Li,D.; Wong,G.; Liu,F.; Lv,N.; Fu,L.; Peng,Y.; Ma,J.; Sharshov,K.; Shestopalov,A.; Gulyaeva,M.; Gao,G.F.; Chen,J.; Shi,Y.; Liu,W.J.; Chu,D.; Huang,Y.; Liu,Y.; Liu,L.; Chen,Q.; Shi,W.
EPI703529	PB2	China	2012-Dec-14	EPI_ISL_208830	A/goose/Eastern China/L1214/2012			Sun,H.; Sun,Y.; Pu,J.; Liu,L.; Li,C.; Xu,G.; Qin,M.; Zhang,Y.; Zhao,H.; Wei,K.; Liu,J.
EPI5779	PB2	China	1996-Jan-01	EPI_ISL_1254	A/Goose/Guangdong/1/96
EPI439805	PB2	Korea, Republic of	2007-Dec-14	EPI_ISL_138844	A/white-fronted goose/Korea/20-36/2007			Lee,D.-H.; Song,C.-S.
EPI895343	PB2	China	2014-Dec-22	EPI_ISL_244555	A/Anser fabalis/China/Anhui/L256/2014			Ye,G.; Liang,C.H.; Ping,H.Y.; Hua,D.G.; Cheng,Y.Q.
EPI2155071	PB2	China	2020-Sep-24	EPI_ISL_14845547	A/Bar-headed Goose/Qinghai/Q11/2020	Xi'an Tianlong Science and Technology Co., Ltd.	Chinese Academy of Forestry
EPI229900	PB2	Mongolia	2007-Aug-28	EPI_ISL_65830	A/Mongolian gull/Mongolia/401/2007			Spackman,E.; Swayne,D.E.; Gilbert,M.; Joly,D.O.; Karesh,W.B.; Suarez,D.L.; Sodnomdarjaa,R.; Dulam,P.; Cardona,C.
EPI1639868	PB2	China	2015-Jul-16	EPI_ISL_400484	A/Great black-headed gull/Qinghai/9/2015	Harbin Veterinary Research Institute (CAAS)	Harbin Veterinary Research Institute (CAAS)	Yanbing,Li;Yanfang,Cui;Yulei,Li;Minghui,Li;Lu,Zhao;Deli,Wang
EPI1243492	PB2	Georgia	2017-Dec-27	EPI_ISL_312376	A/Armenian Gull/Republic of Georgia/4/2017	National Center for Disease Control and Public Health, Georgia	Erasmus Medical Center	Poen, MJ; Bestebroer, TH; Machablishvili, A; Ninua,L; Chkhaidze, M; Vuong, O; Scheuer, RD; Fouchier, RAM; Lewis, NS
EPI1223769	PB2	China	2016-Dec-28	EPI_ISL_308784	A/black-tailed gull/Weihai/115/2016			Yu,Z.; Cheng,K.
EPI1013861	PB2	Georgia	2011-Oct-28	EPI_ISL_138695	A/yellow-legged gull/Georgia/1/2011			Lewis,N.S.; Javakhishvili,Z.; Russell,C.A.; Machablishvili,A.; Lexmond,P.; Verhagen,J.H.; Vuong,O.; Onashvili,T.; Donduashvili,M.; Smith,D.J.; Fouchier,R.A.; Fouchier,R.A.M.
EPI617923	PB2	Georgia	2011-May-01	EPI_ISL_189725	A/black-headed gull/Republic of Georgia/5/2011			Wentworth,D.E.; Halpin,R.A.; Lin,X.; Simenauer,A.; Akopov,A.; Mohan,M.; Fedorova,N.; Tsitrin,T.; Puri,V.; Stockwell,T.; Amedeo,P.; Bishop,B.; Gupta,N.; Hoover,J.; Katzel,D.; Schobel,S.; Shrivastava,S.; Thovarai,V.; Bao,Y.; Sanders,R.; Zhdanov,S.; Kiryutin,B.; Lipman,D.J.; Tatusova,T.; Fouchier,R.A.M.
EPI963353	PB2	Bangladesh	2014-Dec-29	EPI_ISL_256789	A/quail/Bangladesh/24008/2014			Shanmuganatham,K.; Barman,S.; Marinova-Petkova,A.; Hasan,M.K.; Akhtar,S.; Turner,J.C.; Franks,J.; Walker,D.; Seiler,P.; Friedman,K.; Jones-Engel,L.; McKenzie,P.; Krauss,S.; Webby,R.J.; Feeroz,M.M.; Webster,R.G.
EPI467296	PB2	United Arab Emirates	2011-Aug-01	EPI_ISL_145650	A/quail/United Arab Emirates/D1556/2011			Wernery,U.; Shanmuganatham,K.K.; Krylov,P.S.; Joseph,S.; Friedman,K.; Krauss,S.; Webster,R.G.
EPI324547	PB2	Lebanon	2010-Aug-01	EPI_ISL_93285	A/quail/Lebanon/272/2010			Webby,R.; Kayali,G.; Barbour,E.; Dbaibo,G.; Saade,M.; Tabet,C.; Shaib,H.A.; Debeauchamp,J.
EPI466487	PB2	China	2013-Apr-06	EPI_ISL_145392	A/quail/Jiangsu/WX3/2013	Yangzhou University	Chinese Academy of Sciences	Daxin, P
EPI610288	PB2	China	2010-May-10	EPI_ISL_188534	A/Chinese francolin/Guangxi/B7/2010			Peng,Y.; Xie,Z.; Liu,J.; Pang,Y.; Xie,L.; Luo,S.; Fan,Q.
EPI467272	PB2	United Arab Emirates	2011-Jul-24	EPI_ISL_145647	A/pheasant/United Arab Emirates/D1521/2011			Wernery,U.; Shanmuganatham,K.K.; Krylov,P.S.; Joseph,S.; Friedman,K.; Krauss,S.; Webster,R.G.
EPI1639932	PB2	China	2016-Jan-27	EPI_ISL_400487	A/Common pheasant/Hunan/2/2016	Harbin Veterinary Research Institute (CAAS)	Harbin Veterinary Research Institute (CAAS)	Yanbing,Li;Yanfang,Cui;Yulei,Li;Minghui,Li;Lu,Zhao;Deli,Wang
EPI860450	PB2	Japan	1983-Jan-01	EPI_ISL_237951	A/whistling swan/Shimane/467/83	National Institute of Animal Health	National Institute of Animal Health	Uchida,U.
EPI240294	PB2	Japan	1983-Jan-01	EPI_ISL_68999	A/whistling swan/Shimone/499/1983			Kim,L.M.; Scott,M.A.; Suarez,D.L.; Spackman,E.; Swayne,D.E.; Afonso,C.L.
EPI3397	PB2	Japan	1996-Jan-01	EPI_ISL_300	A/swan/Hokkaido/51/1996
EPI169476	PB2	Japan	1988-Jan-01	EPI_ISL_26346	A/WhistlingSwan/Shimane/468/1988		Swedish Veterinary Agency (SVA)
EPI403533	PB2	Israel	2009-Mar-01	EPI_ISL_131526	A/turkey/Israel/311/2009			Golender,N.; Panshin,A.; Lapin,K.; Perk,S.; Shkoda,I.
EPI153586	PB2	Israel	2002-Jan-01	EPI_ISL_9505	A/turkey/Mishmar_Hasharon/619/02
EPI1194743	PB2	China	2015-Jan-09	EPI_ISL_302708	A/Great_Cormorant/Hubei/chenhu_V11/2015	Wuhan Institute of Virology, CAS	Wuhan Institute of Virology
EPI2528175	PB2	Japan	2023-Jan-03	EPI_ISL_17527092	A/crow/Japan/TU-08/2023			Soda,K.; Usui,T.; Ito,H.; Ito,T.; Yamaguchi,T.
EPI384824	PB2	China	2004-Dec-29	EPI_ISL_124534	A/parrot/Guangdong/258/2004			Jiao,P.; Wei,L.; Yuan,R.; Gong,L.; Cao,L.; Song,Y.; Luo,K.; Ren,T.; Liao,M.
EPI383280	PB2	China	2003-Jan-23	EPI_ISL_123967	A/condor/Guangdong/139/2003			Jiao,P.; Yuan,R.; Song,Y.; Wei,L.; Ren,T.; Liao,M.; Luo,K.
EPI266255	PB2	Japan	2009-Mar-01	EPI_ISL_75886	A/quail/Aichi/4/2009			Uchida,Y.; Mase,M.; Yasuaki,H.; Takehiko,S.
EPI266231	PB2	Japan	2009-Feb-01	EPI_ISL_75883	A/quail/Aichi/1/2009			Uchida,Y.; Mase,M.; Yasuaki,H.; Takehiko,S.
EPI82188	PB2	China	2004-Jan-01	EPI_ISL_4542	A/tree sparrow/Henan/4/2004
EPI82182	PB2	China	2004-Jan-01	EPI_ISL_4539	A/tree sparrow/Henan/1/2004
EPI130333	PB2	Japan	1977-Jan-01	EPI_ISL_3259	A/budgerigar/Hokkaido/1/1977
EPI1995853	PB2	Korea, Republic of	2017-Mar-14	EPI_ISL_11112543	A/Greater white-fronted goose/Korea/K16-738/2017	Avian diaseases laboratory, College of Veterinary Medicine, Konkuk University	Kyungpook National University	Jiyun, Kim; Sol ,Jeong; Changsun, Song; Junghoon, Kwon
EPI1986000	PB2	Bangladesh	2021-Jan-04	EPI_ISL_9951850	A/duck/Bangladesh/18D1579/2021	icddr,b International Centre for Diarrhoeal Disease Research, Bangladesh	International Centre for Diarrhoeal Disease Research (ICDDR,B)	Hossain, M.E.; Miah, M.; Alam, S.; Hasan, R.; Davis, C.T.; Mott, A.J.; Davis, W.; Chowdhury, S.; Rahman, M.Z
EPI1986141	PB2	Bangladesh	2021-Aug-19	EPI_ISL_9959271	A/duck/Bangladesh/17D1738/2021	International Centre for Diarrhoeal Disease Research (ICDDR,B)	International Centre for Diarrhoeal Disease Research (ICDDR,B)	Hossain, M.E.; Miah, M.; Alam, S.; Hasan, R.; Davis, C.T.; Mott, A.J.; Davis, W.; Chowdhury, S.; Rahman, M.Z
EPI2436356	PB2	China	2019-Apr-26	EPI_ISL_13985202	A/bar-tailed godwit/Liaoning/DD366/2019(H10N7)	College of Wildlife and Protected Areas, Northeast Forestry University	Northeast Forestry University
EPI1486057	PB2	China	2017-Jan-14	EPI_ISL_363823	A/wild bird/Hunan/01.14 YYDTHF2-25-2/2016(H5N6)	Wuhan Institute of Virology (CAS)	Wuhan Institute of Virology, CAS
EPI1485915	PB2	China	2017-Feb-18	EPI_ISL_363800	A/wild bird/Hubei/02.18 YJZD59-2/2017(H9N2)	Wuhan Institute of Virology (CAS)	Wuhan Institute of Virology, CAS
EPI1626683	PB2	China	2019-Jan-18	EPI_ISL_398188	A/wild bird/Hunan/1.18 YYDTHBH301/2019(H6N5)	Wuhan Institute of Virology, CAS	Wuhan Institute of Virology, CAS
EPI1487632	PB2	China	2015-Dec-24	EPI_ISL_364021	A/wild bird/Hunan/12.24 DTHF3-1-1/2015(H6N2)	Wuhan Institute of Virology, CAS	Wuhan Institute of Virology, CAS
EPI959119	PB2	China	2015-Sep-13	EPI_ISL_255890	A/duck/Hunan/HN232/2015		Wuhan Institute of Virology
EPI958709	PB2	China	2015-Dec-17	EPI_ISL_255839	A/goose/Hunan/HN311/2015		Wuhan Institute of Virology
EPI957998	PB2	China	2015-Dec-17	EPI_ISL_255747	A/duck/Hunan/HN271/2015		Wuhan Institute of Virology
EPI568201	PB2	Thailand	2005-Jan-01	EPI_ISL_173399	A/Silver Pheasant/Thailand/VSMU-1-CBI/2005	Mahidol University	National Institute of Animal Health
EPI1366783	PB2	China	2017-May-10	EPI_ISL_340855	A/Waterfowl/Guangdong/PO17284158/YJ/2017-5-10	Guangdong Provincial Center for Disease Control and Prevention	Guangdong Provincial Center for Disease Control and Prevention
EPI1306418	PB2	Pakistan	2015-Jun-01	EPI_ISL_328877	A/Avian/Pakistan/405/2015			Sealy,J.E.; Yaqub,T.; Peacock,T.P.; Chang,P.; Ermetal,B.; Clements,A.; Sadeyen,J.-R.; Mehboob,A.; Shelton,H.; Bryant,J.E.; Daniels,R.S.; McCauley,J.W.; Iqbal,M.
EPI285706	PB2	Saudi Arabia	2006-Jan-01	EPI_ISL_80921	A/avian/Saudi Arabia/910134/2006			Kim,L.M.; Scott,M.A.; Suarez,D.L.; Spackman,E.; Swayne,D.E.; Afonso,C.L.
EPI283433	PB2	Hong Kong (SAR)	2003-Jan-01	EPI_ISL_80310	A/pigeon/Hong Kong/WF47/2003			Ozaki,H.; Guan,Y.; Peiris,M.; Webster,R.G.; Webby,R.J.
EPI283393	PB2	Hong Kong (SAR)	2001-Jan-01	EPI_ISL_80308	A/silky chicken/Hong Kong/AP46/2001			Ozaki,H.; Guan,Y.; Peiris,M.; Webster,R.G.; Webby,R.J.
EPI691841	PB2	China	2013-Jan-01	EPI_ISL_206774	A/pigeon/Jiangsu/F102/2013			Wang,S.; Liu,S.; Jiang,W.; Zhuang,Q.; Wang,K.; Hou,G.; Li,J.; Yu,J.; Du,X.; Yang,Z.; Liu,Y.; Chen,J.
EPI680660	PB2	China	2013-Oct-16	EPI_ISL_203700	A/quail/Zhejiang/2A2/2013			Wu,H.; Peng,X.; Cheng,L.; Lu,X.; Jin,C.; Xie,T.; Yao,H.; Wu,N.
EPI407042	PB2	Korea, Republic of	2005-Nov-05	EPI_ISL_132522	A/wild bird/Korea/8G39/2005			Lee,D.-H.; Song,C.-S.
EPI401805	PB2	China	2011-Oct-01	EPI_ISL_131283	A/little grebe/Xianghai/429/2011			Chen,G.; Chai,H.L.; Yang,S.Y.; Hua,Y.P.
EPI335403	PB2	Korea, Republic of	2009-Nov-01	EPI_ISL_95913	A/aquatic bird/Korea/CN20/2009			Kim,J.-K.; Nam,J.-H.; Kim,E.-H.; Poo,H.
EPI307301	PB2	Korea, Republic of	2007-Jan-01	EPI_ISL_87456	A/aquatic bird/Korea/MA81K/2007			Song,M.-S.; Pascua,P.N.Q.; Lee,J.H.; Baek,Y.H.; Choi,Y.K.
EPI299329	PB2	Japan	2006-Sep-09	EPI_ISL_85156	A/rufous-necked stint/Japan/6KS0279/2006			The NIAID Influenza Genome Sequencing Consortium
EPI262704	PB2	Korea, Republic of	2007-Nov-01	EPI_ISL_75190	A/aquatic bird/Korea/w229/2007			Baek,Y.H.; Pascua,P.N.; Song,M.-S.; Choi,Y.K.
EPI262691	PB2	Korea, Republic of	2007-Oct-01	EPI_ISL_75182	A/aquatic bird/Korea/w198/2007			Baek,Y.H.; Pascua,P.N.; Song,M.-S.; Choi,Y.K.
EPI760589	PB2	Vietnam	2012-Dec-06	EPI_ISL_221823	A/duck/Vietnam/NCVD-0100/2012	National Centre of Veterinary Diagnostics	Centers for Disease Control and Prevention
EPI1095756	PB2	Indonesia	2012-Jul-01	EPI_ISL_284318	A/chicken/West Java/KRW54/2012	BBalitvet	Centers for Disease Control and Prevention
EPI1677888	PB2	Vietnam	2017-Sep-27	EPI_ISL_408207	A/chicken/Vietnam/Raho6-17S2698/2017	Center for Veterinary Diagnostics - Regional Animal Health Office No.6	Centers for Disease Control and Prevention
EPI1331323	PB2	Bangladesh	2016-Jul-01	EPI_ISL_333240	A/avian/Bangladesh/PV013/2016	icddr,b International Centre for Diarrhoeal Disease Research, Bangladesh	Centers for Disease Control and Prevention	Yang, G.; Chowdury, S; Hodges, E; Rahman, M.Z.; Jang, Y.; Hossain, M.E.; Jones, J.; Stark, T.; Di, H.; Cook, P.W.; Ghosh, S.; Azziz-Baumgartner, E.; Barnes, J.; Wentworth, D.; Kennedy, E.; Davis, C.T.
EPI1331222	PB2	Bangladesh	2016-Jul-01	EPI_ISL_333226	A/avian/Bangladesh/PV305/2016	icddr,b International Centre for Diarrhoeal Disease Research, Bangladesh	Centers for Disease Control and Prevention	Yang, G.; Chowdury, S; Hodges, E; Rahman, M.Z.; Jang, Y.; Hossain, M.E.; Jones, J.; Stark, T.; Di, H.; Cook, P.W.; Ghosh, S.; Azziz-Baumgartner, E.; Barnes, J.; Wentworth, D.; Kennedy, E.; Davis, C.T.
EPI1331206	PB2	Bangladesh	2016-Jul-01	EPI_ISL_333224	A/avian/Bangladesh/PV857/2016	icddr,b International Centre for Diarrhoeal Disease Research, Bangladesh	Centers for Disease Control and Prevention	Yang, G.; Chowdury, S; Hodges, E; Rahman, M.Z.; Jang, Y.; Hossain, M.E.; Jones, J.; Stark, T.; Di, H.; Cook, P.W.; Ghosh, S.; Azziz-Baumgartner, E.; Barnes, J.; Wentworth, D.; Kennedy, E.; Davis, C.T.
EPI1330630	PB2	Bangladesh	2016-Aug-29	EPI_ISL_333146	A/chicken/Bangladesh/BM25C339/2016	icddr,b International Centre for Diarrhoeal Disease Research, Bangladesh	Centers for Disease Control and Prevention	Yang, G.; Chowdury, S; Hodges, E; Rahman, M.Z.; Jang, Y.; Hossain, M.E.; Jones, J.; Stark, T.; Di, H.; Cook, P.W.; Ghosh, S.; Azziz-Baumgartner, E.; Barnes, J.; Wentworth, D.; Kennedy, E.; Davis, C.T.
EPI540244	PB2	Bangladesh	2010-Jan-20	EPI_ISL_165790	A/duck/Bangladesh/1592/2010	icddr,b International Centre for Diarrhoeal Disease Research, Bangladesh	Centers for Disease Control and Prevention	Gerloff, Nancy; Simpson, Natosha; Davis, C. Todd
EPI2270674	PB2	China	2018-Jan-01	EPI_ISL_16314926	A/chicken/Guangdong/3/2018	China Agricultural University	China Agricultural University
EPI2187410	PB2	Bangladesh	2020-Mar-11	EPI_ISL_15187184	A/chicken/Bangladesh/2458-LT2/2020	Bangladesh Agricultural University, Faculty of Veterinary Science, Department of Pathology	Bangladesh Agricultural University
EPI2047331	PB2	China	2022-Mar-21	EPI_ISL_12944913	A/chicken/Anhui/F3123/2022	China Agricultural University	China Agricultural University
EPI2167471	PB2	China	2022-May-07	EPI_ISL_14920694	A/chicken/Guangdong/F93/2022	China Agricultural University	China Agricultural University
EPI2167448	PB2	China	2022-May-07	EPI_ISL_14920691	A/chicken/Guangdong/F92/2022	China Agricultural University	China Agricultural University
EPI1916701	PB2	China	2019-Dec-09	EPI_ISL_4254454	A/Chicken/Guangdong/GZ15274/2019(H9N2)	Li Ka Shing Faculty of Medicine, The University of Hong Kong	The University of Hong Kong
EPI1742991	PB2	China	2014-Sep-01	EPI_ISL_462519	A/Chicken/Anhui/E2290/2014	Shanghai Veterinary Research Institute	Wageningen University and Research Centre
EPI1742743	PB2	China	2013-Oct-01	EPI_ISL_462488	A/Chicken/Guangdong/D1467/2013	Shanghai Veterinary Research Institute	Wageningen University and Research Centre
EPI1648261	PB2	Iran, Islamic Republic of	2018-Dec-11	EPI_ISL_402133	A/chicken/Iran/1/2018	Iranian National Influenza Center	Tehran University of Medical Sciences
EPI1957266	PB2	Indonesia	2016-Nov-07	EPI_ISL_8728918	A/chicken/Sidrap/07161511-057/2016	Disease Investigation Center Maros (Balai Besar Veteriner Maros)	Balai Besar Veteriner Wates	Wibawa, Hendra; Lestari,.; Irianingsih, Sri Handayani; Hendrawati, Ferra; Muflihanah,.; Andesfha, Ernes; Mulyawan, Herdiyanto; Fahmia, Zaza; Sari, Desi Puspita
EPI1930188	PB2	China	2021-Aug-01	EPI_ISL_6772759	A/Chicken/Guangdong/211064-5/2021(H5N6)	South China Agricultural University Veterinary Medicine College	South China Agricultural University	Zhang, Jiahao; Ye, Hejia; Liao, Ming; Qi, Wenbao
EPI553298	PB2	China	2009-Sep-01	EPI_ISL_169418	A/Chicken/Shandong/J05/2009	Qingdao Agricultural University	Beijing Institute of Microbiology and Epidemiology	yanbo,yin;dongdong,wang;linlin,liu;xiliang,wang;penghui,yang;xin,liu;keyu,wang;chengcai,lai
EPI553218	PB2	China	2009-Sep-01	EPI_ISL_169392	A/Chicken/Shandong/J01/2009	Qingdao Agricultural University	Beijing Institute of Microbiology and Epidemiology	yanbo,yin;dongdong,wang;linlin,liu;xiliang,wang;penghui,yang;xin,liu;keyu,wang;chengcai,lai
EPI974019	PB2	China	2013-Jul-12	EPI_ISL_258551	A/chicken/Jiangsu/WXWA021/2013	Beijing Institute of Microbiology and Epidemiology	Beijing Institute of Microbiology and Epidemiology	Maijuan,Ma; Teng,Zhao; Guolin,Wang; Shanhui,Chen
EPI1814950	PB2	Japan	2020-Nov-20	EPI_ISL_681276	A/chicken/Kagawa/H8C/2020	National Institute of Animal Health	National Institute of Animal Health
EPI556438	PB2	China	2014-Apr-17	EPI_ISL_170078	A/chicken/Changzhou/c02/2013		Jiangsu Provincial Center for Disease Control & Prevention
EPI1951384	PB2	China	2021-Dec-23	EPI_ISL_8518268	A/Chicken/Hangzhou/E1149/2021	Hangzhou Center for Disease Control and Prevention	Hangzhou Center for Disease Control and Prevention	Li,J;Wang,HQ;Fang,YZ
EPI2088468	PB2	China	2020-Jun-09	EPI_ISL_13734228	A/Chicken/Sichuan/H157/2020/H3N2	South China Agricultural University	South China Agricultural University
EPI2088411	PB2	China	2019-Mar-04	EPI_ISL_13732931	A/Chicken/Guangdong/G155/2019/H3N2	South China Agricultural University	South China Agricultural University
EPI2088403	PB2	China	2019-Mar-04	EPI_ISL_13732930	A/Chicken/guangdong/G152/2019/H3N2	South China Agricultural University	South China Agricultural University
EPI2747253	PB2	China	2022-Jan-16	EPI_ISL_18276911	A/chicken/China/SCDC-41JN/2022			Xue,R.
EPI2695895	PB2	Bangladesh	2021-Nov-18	EPI_ISL_18119988	A/chicken/Bangladesh/CEIRR-080016/2021			James,J.
EPI2695831	PB2	Bangladesh	2021-Nov-20	EPI_ISL_18119977	A/chicken/Bangladesh/CEIRR-080001/2021			James,J.
EPI2695812	PB2	Bangladesh	2021-Nov-20	EPI_ISL_18119974	A/chicken/Bangladesh/CEIRR-079996/2021			James,J.
EPI2695748	PB2	Bangladesh	2022-Feb-06	EPI_ISL_18119964	A/chicken/Bangladesh/CEIRR-080063/2022			James,J.
EPI2116758	PB2	China	2020-Jan-20	EPI_ISL_14223928	A/chicken/China/2034/2020			Cui,N.; Xie,H.
EPI1904268	PB2	China	2021-Jan-01	EPI_ISL_4072446	A/chicken/China/GD2021/2021			He,J.
EPI1901859	PB2	India	2015-Dec-01	EPI_ISL_4070020	A/chicken/India/12CL103075/2015			Sivasankar,P.; Ghoke,S.S.; Kumar,N.; Pateriya,A.K.; Shrivastava,D.; Dixit,R.; Singh,P.; Tripathi,M.; Bhatia,S.; Sood,R.
EPI1897169	PB2	Pakistan	2018-Oct-18	EPI_ISL_4062113	A/chicken/Pakistan/531/2018			Ali,M.; Yaqub,T.; Shahid,M.F.; Wong,F.Y.; Mukhtar,N.; Naeem,M.; Lam,P.; Jayakumar,J.; Smith,G.J.; Su,Y.C.
EPI1829204	PB2	China	2017-May-26	EPI_ISL_699620	A/chicken/Jiangxi/5.26_NCDZT60Q2-OC/2017			Bi,Y.; Li,J.; Li,S.; Fu,G.; Jin,T.; Zhang,C.; Yang,Y.; Ma,Z.; Tian,W.; Xiao,S.; Li,L.; Yin,R.; Zhang,Y.; Wang,L.; Qin,Y.; Yao,Z.; Meng,F.; Hu,D.; Li,D.; Wong,G.; Liu,F.; Lv,N.; Fu,L.; Peng,Y.; Ma,J.; Sharshov,K.; Shestopalov,A.; Gulyaeva,M.; Gao,G.F.; Chen,J.; Shi,Y.; Liu,W.J.; Chu,D.; Huang,Y.; Liu,Y.; Liu,L.; Chen,Q.; Shi,W.
EPI1826380	PB2	China	2018-Oct-17	EPI_ISL_699281	A/chicken/Guangdong/10.17_SZBJ016-O/2018			Bi,Y.; Li,J.; Li,S.; Fu,G.; Jin,T.; Zhang,C.; Yang,Y.; Ma,Z.; Tian,W.; Xiao,S.; Li,L.; Yin,R.; Zhang,Y.; Wang,L.; Qin,Y.; Yao,Z.; Meng,F.; Hu,D.; Li,D.; Wong,G.; Liu,F.; Lv,N.; Fu,L.; Peng,Y.; Ma,J.; Sharshov,K.; Shestopalov,A.; Gulyaeva,M.; Gao,G.F.; Chen,J.; Shi,Y.; Liu,W.J.; Chu,D.; Huang,Y.; Liu,Y.; Liu,L.; Chen,Q.; Shi,W.
EPI1825404	PB2	China	2018-Aug-31	EPI_ISL_699168	A/chicken/Chongqing/8.31_RCTYH003-O/2018			Bi,Y.; Li,J.; Li,S.; Fu,G.; Jin,T.; Zhang,C.; Yang,Y.; Ma,Z.; Tian,W.; Xiao,S.; Li,L.; Yin,R.; Zhang,Y.; Wang,L.; Qin,Y.; Yao,Z.; Meng,F.; Hu,D.; Li,D.; Wong,G.; Liu,F.; Lv,N.; Fu,L.; Peng,Y.; Ma,J.; Sharshov,K.; Shestopalov,A.; Gulyaeva,M.; Gao,G.F.; Chen,J.; Shi,Y.; Liu,W.J.; Chu,D.; Huang,Y.; Liu,Y.; Liu,L.; Chen,Q.; Shi,W.
EPI1816600	PB2	China	2019-Jan-26	EPI_ISL_697350	A/chicken/Shandong/01.26_TAWL017-C/2019			Bi,Y.; Li,J.; Li,S.; Fu,G.; Jin,T.; Zhang,C.; Yang,Y.; Ma,Z.; Tian,W.; Xiao,S.; Li,L.; Yin,R.; Zhang,Y.; Wang,L.; Qin,Y.; Yao,Z.; Meng,F.; Hu,D.; Li,D.; Wong,G.; Liu,F.; Lv,N.; Fu,L.; Peng,Y.; Ma,J.; Sharshov,K.; Shestopalov,A.; Gulyaeva,M.; Gao,G.F.; Chen,J.; Shi,Y.; Liu,W.J.; Chu,D.; Huang,Y.; Liu,Y.; Liu,L.; Chen,Q.; Shi,W.
EPI1816559	PB2	China	2018-Oct-23	EPI_ISL_697309	A/chicken/Shandong/10.23_TAWL016-C/2018			Bi,Y.; Li,J.; Li,S.; Fu,G.; Jin,T.; Zhang,C.; Yang,Y.; Ma,Z.; Tian,W.; Xiao,S.; Li,L.; Yin,R.; Zhang,Y.; Wang,L.; Qin,Y.; Yao,Z.; Meng,F.; Hu,D.; Li,D.; Wong,G.; Liu,F.; Lv,N.; Fu,L.; Peng,Y.; Ma,J.; Sharshov,K.; Shestopalov,A.; Gulyaeva,M.; Gao,G.F.; Chen,J.; Shi,Y.; Liu,W.J.; Chu,D.; Huang,Y.; Liu,Y.; Liu,L.; Chen,Q.; Shi,W.
EPI1816557	PB2	China	2018-Oct-29	EPI_ISL_697307	A/chicken/Anhui/10.29_YHZGS019-O/2018			Bi,Y.; Li,J.; Li,S.; Fu,G.; Jin,T.; Zhang,C.; Yang,Y.; Ma,Z.; Tian,W.; Xiao,S.; Li,L.; Yin,R.; Zhang,Y.; Wang,L.; Qin,Y.; Yao,Z.; Meng,F.; Hu,D.; Li,D.; Wong,G.; Liu,F.; Lv,N.; Fu,L.; Peng,Y.; Ma,J.; Sharshov,K.; Shestopalov,A.; Gulyaeva,M.; Gao,G.F.; Chen,J.; Shi,Y.; Liu,W.J.; Chu,D.; Huang,Y.; Liu,Y.; Liu,L.; Chen,Q.; Shi,W.
EPI1816497	PB2	China	2018-Aug-28	EPI_ISL_697247	A/chicken/Henan/8.28_XXHM007-O/2018			Bi,Y.; Li,J.; Li,S.; Fu,G.; Jin,T.; Zhang,C.; Yang,Y.; Ma,Z.; Tian,W.; Xiao,S.; Li,L.; Yin,R.; Zhang,Y.; Wang,L.; Qin,Y.; Yao,Z.; Meng,F.; Hu,D.; Li,D.; Wong,G.; Liu,F.; Lv,N.; Fu,L.; Peng,Y.; Ma,J.; Sharshov,K.; Shestopalov,A.; Gulyaeva,M.; Gao,G.F.; Chen,J.; Shi,Y.; Liu,W.J.; Chu,D.; Huang,Y.; Liu,Y.; Liu,L.; Chen,Q.; Shi,W.
EPI1816330	PB2	China	2017-Oct-28	EPI_ISL_697080	A/chicken/Shanxi/10.28_TGRL019-O/2017			Bi,Y.; Li,J.; Li,S.; Fu,G.; Jin,T.; Zhang,C.; Yang,Y.; Ma,Z.; Tian,W.; Xiao,S.; Li,L.; Yin,R.; Zhang,Y.; Wang,L.; Qin,Y.; Yao,Z.; Meng,F.; Hu,D.; Li,D.; Wong,G.; Liu,F.; Lv,N.; Fu,L.; Peng,Y.; Ma,J.; Sharshov,K.; Shestopalov,A.; Gulyaeva,M.; Gao,G.F.; Chen,J.; Shi,Y.; Liu,W.J.; Chu,D.; Huang,Y.; Liu,Y.; Liu,L.; Chen,Q.; Shi,W.
EPI1816290	PB2	China	2018-Jun-09	EPI_ISL_697040	A/chicken/Zhejiang/6.09_HZBX009-O/2018			Bi,Y.; Li,J.; Li,S.; Fu,G.; Jin,T.; Zhang,C.; Yang,Y.; Ma,Z.; Tian,W.; Xiao,S.; Li,L.; Yin,R.; Zhang,Y.; Wang,L.; Qin,Y.; Yao,Z.; Meng,F.; Hu,D.; Li,D.; Wong,G.; Liu,F.; Lv,N.; Fu,L.; Peng,Y.; Ma,J.; Sharshov,K.; Shestopalov,A.; Gulyaeva,M.; Gao,G.F.; Chen,J.; Shi,Y.; Liu,W.J.; Chu,D.; Huang,Y.; Liu,Y.; Liu,L.; Chen,Q.; Shi,W.
EPI1815845	PB2	China	2017-Feb-16	EPI_ISL_696595	A/chicken/Henan/02.16_LYGL004-C/2017			Bi,Y.; Li,J.; Li,S.; Fu,G.; Jin,T.; Zhang,C.; Yang,Y.; Ma,Z.; Tian,W.; Xiao,S.; Li,L.; Yin,R.; Zhang,Y.; Wang,L.; Qin,Y.; Yao,Z.; Meng,F.; Hu,D.; Li,D.; Wong,G.; Liu,F.; Lv,N.; Fu,L.; Peng,Y.; Ma,J.; Sharshov,K.; Shestopalov,A.; Gulyaeva,M.; Gao,G.F.; Chen,J.; Shi,Y.; Liu,W.J.; Chu,D.; Huang,Y.; Liu,Y.; Liu,L.; Chen,Q.; Shi,W.
EPI1815829	PB2	China	2018-Nov-29	EPI_ISL_696579	A/chicken/Anhui/11.29_YHZGS014-O/2018			Bi,Y.; Li,J.; Li,S.; Fu,G.; Jin,T.; Zhang,C.; Yang,Y.; Ma,Z.; Tian,W.; Xiao,S.; Li,L.; Yin,R.; Zhang,Y.; Wang,L.; Qin,Y.; Yao,Z.; Meng,F.; Hu,D.; Li,D.; Wong,G.; Liu,F.; Lv,N.; Fu,L.; Peng,Y.; Ma,J.; Sharshov,K.; Shestopalov,A.; Gulyaeva,M.; Gao,G.F.; Chen,J.; Shi,Y.; Liu,W.J.; Chu,D.; Huang,Y.; Liu,Y.; Liu,L.; Chen,Q.; Shi,W.
EPI1815823	PB2	China	2018-Nov-29	EPI_ISL_696573	A/chicken/Anhui/11.29_YHZGS009-C/2018			Bi,Y.; Li,J.; Li,S.; Fu,G.; Jin,T.; Zhang,C.; Yang,Y.; Ma,Z.; Tian,W.; Xiao,S.; Li,L.; Yin,R.; Zhang,Y.; Wang,L.; Qin,Y.; Yao,Z.; Meng,F.; Hu,D.; Li,D.; Wong,G.; Liu,F.; Lv,N.; Fu,L.; Peng,Y.; Ma,J.; Sharshov,K.; Shestopalov,A.; Gulyaeva,M.; Gao,G.F.; Chen,J.; Shi,Y.; Liu,W.J.; Chu,D.; Huang,Y.; Liu,Y.; Liu,L.; Chen,Q.; Shi,W.
EPI1815822	PB2	China	2018-Nov-29	EPI_ISL_696572	A/chicken/Anhui/11.29_YHZGS007-O/2018			Bi,Y.; Li,J.; Li,S.; Fu,G.; Jin,T.; Zhang,C.; Yang,Y.; Ma,Z.; Tian,W.; Xiao,S.; Li,L.; Yin,R.; Zhang,Y.; Wang,L.; Qin,Y.; Yao,Z.; Meng,F.; Hu,D.; Li,D.; Wong,G.; Liu,F.; Lv,N.; Fu,L.; Peng,Y.; Ma,J.; Sharshov,K.; Shestopalov,A.; Gulyaeva,M.; Gao,G.F.; Chen,J.; Shi,Y.; Liu,W.J.; Chu,D.; Huang,Y.; Liu,Y.; Liu,L.; Chen,Q.; Shi,W.
EPI1773177	PB2	Taiwan	2019-Feb-27	EPI_ISL_502396	A/chicken/Taiwan/D2/2019			Li,Y.-T.; Chen,C.-C.; Chang,A.-M.; Chao,D.-Y.; Smith,G.J.D.
EPI1773145	PB2	Taiwan	2019-Mar-25	EPI_ISL_502392	A/chicken/Taiwan/A1/2019			Li,Y.-T.; Chen,C.-C.; Chang,A.-M.; Chao,D.-Y.; Smith,G.J.D.
EPI1600785	PB2	Iraq	2016-Oct-31	EPI_ISL_393353	A/chicken/Iraq/4/2016			Mohamed,N.S.; Kandeil,A.; Ali,M.
EPI1554448	PB2	Iran, Islamic Republic of	2017-Jul-04	EPI_ISL_379426	A/chicken/Iran/UT-Barin/2017			Ghalyanchilangaroudi,A.; Ziafati Kafi,Z.; Malekan,M.; Fallah,M.H.
EPI1526885	PB2	China	2015-Nov-02	EPI_ISL_372492	A/chicken/Anhui/AH196/2015			WangYangJi,S.
EPI1303461	PB2	China	2012-Oct-07	EPI_ISL_328194	A/chicken/China/Y223/2012			Peng,C.
EPI1035850	PB2	China	2013-Feb-19	EPI_ISL_273060	A/chicken/Guangxi/129/2013			Li,M.; Xie,Z.X.; Xie,L.J.; Deng,X.W.; Xie,Q.Z.; Liu,J.B.; Fan,Q.; Pang,Y.S.; Luo,S.S.
EPI1006596	PB2	China	2014-Apr-01	EPI_ISL_266406	A/chicken/Guangxi/165C7/2014			Liu,T.T.; Xie,Z.X.; Xie,L.J.; Xie,Z.Q.; Deng,X.W.; Liu,J.B.; Luo,S.S.; Fan,Q.; Pang,Y.S.
EPI775097	PB2	Vietnam	2013-Jun-21	EPI_ISL_224910	A/chicken/HoChiMinh/0181/2013			Cao,B.V.; Le Ha,T.D.; Mai,V.N.; Dang Trinh,M.A.; Le Phan,K.N.; Vo Tran,N.T.; Hoang,T.
EPI753486	PB2	China	2015-Jan-10	EPI_ISL_220499	A/chicken/Zhejiang/110102/2015			Wu,H.; Lu,R.; Peng,X.; Cheng,L.; Jin,C.; Lu,X.; Xie,T.; Yao,H.; Wu,N.
EPI750103	PB2	Taiwan	2015-Jan-16	EPI_ISL_219873	A/chicken/Taiwan/01174/2015			Lee,M.S.; Chen,L.H.; Chen,Y.P.; Liu,Y.P.; Li,W.C.; Lin,Y.L.; Lee,F.; Ting,L.J.
EPI692325	PB2	China	2010-Mar-03	EPI_ISL_206810	A/chicken/Guangdong/S1010/2010			Liang,L.; Deng,G.; Shi,J.; Wang,S.; Zhang,Q.; Kong,H.; Gu,C.; Guan,Y.; Suzuki,Y.; Li,Y.; Jiang,Y.; Tian,G.; Liu,L.; Li,C.; Chen,H.
EPI691708	PB2	China	2011-Jan-01	EPI_ISL_206756	A/chicken/Chongqing/A52/2011			Wang,S.; Liu,S.; Jiang,W.; Zhuang,Q.; Wang,K.; Hou,G.; Li,J.; Yu,J.; Du,X.; Yang,Z.; Liu,Y.; Chen,J.
EPI610278	PB2	China	2008-Dec-12	EPI_ISL_188533	A/chicken/Guangxi/DX/2008			Peng,Y.; Xie,Z.; Liu,J.; Pang,Y.; Xie,L.; Luo,S.; Fan,Q.
EPI487066	PB2	China	2008-Jul-11	EPI_ISL_150407	A/chicken/Henan/323/2008			Lin,Z.; Liu,B.; Zhu,Q.
EPI440915	PB2	China	2012-Nov-17	EPI_ISL_139107	A/chicken/Shaanxi/11/2012			Ren,J.; Wang,J.
EPI416585	PB2	China	2008-Dec-01	EPI_ISL_134189	A/chicken/Shandong/02/2008			Bi,Y.; Lu,L.; Li,J.; Yin,Y.; Zhang,Y.; Gao,H.; Qin,Z.; Zeshan,B.; Liu,J.; Sun,L.; Liu,W.
EPI407754	PB2	Pakistan	2008-Feb-23	EPI_ISL_132829	A/chicken/Sihala/NARC-12103/2008			Siddique,N.; Abbas,M.A.; Ahmed,Z.; Naeem,K.
EPI403512	PB2	Israel	2010-Oct-01	EPI_ISL_131527	A/chicken/Israel/1067/2010			Shkoda,I.; Panshin,A.; Lapin,K.; Perk,S.
EPI400163	PB2	China	2009-Mar-01	EPI_ISL_130432	A/chicken/Nanjing/908/2009			Zhang,Y.; Teng,Q.; Ren,C.; Li,G.; Li,X.; Li,Z.; Li,Z.J.; Zhang,Y.E.
EPI383206	PB2	China	2011-Nov-29	EPI_ISL_123954	A/chicken/Guangdong/C273/2011			Jiao,P.; Yuan,R.; Wei,L.; Jia,B.; Cao,L.; Song,Y.; Gong,L.; Xu,C.; Ren,T.; Liao,M.
EPI345501	PB2	China	2007-Jun-01	EPI_ISL_99557	A/chicken/Eastern China/43/2007			Zhao,G.; Liu,X.
EPI313907	PB2	China	2009-Sep-10	EPI_ISL_89114	A/chicken/Tibet/S1/2009			Suolang,S.; Jin,M.
EPI307296	PB2	Korea, Republic of	2004-Apr-01	EPI_ISL_87451	A/chicken/Korea/04116/2004			Song,M.-S.; Pascua,P.N.Q.; Lee,J.H.; Baek,Y.H.; Choi,Y.K.
EPI292721	PB2	United Arab Emirates	2002-Jan-01	EPI_ISL_83544	A/chicken/Emirates/R66/2002			Gohrbandt,S.; Veits,J.; Breithaupt,A.; Hundt,J.; Teifke,J.P.; Stech,O.; Mettenleiter,T.C.; Stech,J.
EPI652857	PB2	India	2008-Jan-24	EPI_ISL_197829	A/chicken/India/82565/2008			Majhi,S.; Nagarajan,S.; Tosh,C.; Murugkar,H.V.; Behera,P.; Dubey,S.C.
EPI601279	PB2	China	2013-Dec-29	EPI_ISL_181914	A/chicken/Jiangxi/36286/2013			Ma,C.; Lam,T.T.Y.; Chai,Y.; Wang,J.; Fan,X.; Hong,W.; Zhang,Y.; Li,L.; Liu,Y.; Smith,D.K.; Webby,R.J.; Peiris,J.S.M.; Zhu,H.; Guan,Y.
EPI597406	PB2	China	2014-Feb-21	EPI_ISL_181223	A/silkie chicken/Dongguan/968/2014			Lam,T.T.; Zhou,B.; Wang,J.; Chai,Y.; Shen,Y.; Chen,X.; Ma,C.; Hong,W.; Chen,Y.; Zhang,Y.; Duan,L.; Chen,P.; Jiang,J.; Li,L.; Poon,L.L.; Webby,R.J.; Smith,D.K.; Leung,G.M.; Peiris,J.S.; Holmes,E.C.; Guan,Y.; Zhu,H.; Lam,T.Y.; Poon,L.M.; Peiris,J.S.M.
EPI597407	PB2	China	2014-Feb-21	EPI_ISL_181223	A/silkie chicken/Dongguan/968/2014			Lam,T.T.; Zhou,B.; Wang,J.; Chai,Y.; Shen,Y.; Chen,X.; Ma,C.; Hong,W.; Chen,Y.; Zhang,Y.; Duan,L.; Chen,P.; Jiang,J.; Li,L.; Poon,L.L.; Webby,R.J.; Smith,D.K.; Leung,G.M.; Peiris,J.S.; Holmes,E.C.; Guan,Y.; Zhu,H.; Lam,T.Y.; Poon,L.M.; Peiris,J.S.M.
EPI593530	PB2	China	2014-Jun-15	EPI_ISL_180147	A/chicken/Jiangxi/18502/2014			Lam,T.Y.; Zhou,B.; Wang,J.; Chai,Y.; Shen,Y.; Chen,X.; Ma,C.; Hong,W.; Chen,Y.; Zhang,Y.; Duan,L.; Chen,P.; Jiang,J.; Li,L.; Poon,L.M.; Webby,R.J.; Smith,D.K.; Leung,G.M.; Peiris,J.M.; Holmes,E.C.; Guan,Y.; Zhu,H.
EPI593136	PB2	China	2014-Apr-20	EPI_ISL_180033	A/chicken/Jiangxi/14510/2014			Lam,T.Y.; Zhou,B.; Wang,J.; Chai,Y.; Shen,Y.; Chen,X.; Ma,C.; Hong,W.; Chen,Y.; Zhang,Y.; Duan,L.; Chen,P.; Jiang,J.; Li,L.; Poon,L.M.; Webby,R.J.; Smith,D.K.; Leung,G.M.; Peiris,J.M.; Holmes,E.C.; Guan,Y.; Zhu,H.
EPI583716	PB2	China	2013-Dec-19	EPI_ISL_175984	A/chicken/Dongguan/4231/2013			Lam,T.Y.; Zhou,B.; Wang,J.; Chai,Y.; Shen,Y.; Chen,X.; Ma,C.; Hong,W.; Chen,Y.; Zhang,Y.; Duan,L.; Chen,P.; Jiang,J.; Li,L.; Poon,L.M.; Webby,R.J.; Smith,D.K.; Leung,G.M.; Peiris,J.M.; Holmes,E.C.; Guan,Y.; Zhu,H.
EPI583612	PB2	China	2013-Dec-18	EPI_ISL_175970	A/chicken/Dongguan/2977/2013			Lam,T.Y.; Zhou,B.; Wang,J.; Chai,Y.; Shen,Y.; Chen,X.; Ma,C.; Hong,W.; Chen,Y.; Zhang,Y.; Duan,L.; Chen,P.; Jiang,J.; Li,L.; Poon,L.M.; Webby,R.J.; Smith,D.K.; Leung,G.M.; Peiris,J.M.; Holmes,E.C.; Guan,Y.; Zhu,H.
EPI583493	PB2	China	2013-Dec-12	EPI_ISL_175922	A/chicken/Shenzhen/1737/2013			Lam,T.Y.; Zhou,B.; Wang,J.; Chai,Y.; Shen,Y.; Chen,X.; Ma,C.; Hong,W.; Chen,Y.; Zhang,Y.; Duan,L.; Chen,P.; Jiang,J.; Li,L.; Poon,L.M.; Webby,R.J.; Smith,D.K.; Leung,G.M.; Peiris,J.M.; Holmes,E.C.; Guan,Y.; Zhu,H.
EPI583429	PB2	China	2013-Dec-11	EPI_ISL_175913	A/chicken/Shenzhen/1196/2013			Lam,T.Y.; Zhou,B.; Wang,J.; Chai,Y.; Shen,Y.; Chen,X.; Ma,C.; Hong,W.; Chen,Y.; Zhang,Y.; Duan,L.; Chen,P.; Jiang,J.; Li,L.; Poon,L.M.; Webby,R.J.; Smith,D.K.; Leung,G.M.; Peiris,J.M.; Holmes,E.C.; Guan,Y.; Zhu,H.
EPI577942	PB2	China	2013-Dec-12	EPI_ISL_175640	A/chicken/Shenzhen/1660/2013			Lam,T.Y.; Zhou,B.; Wang,J.; Chai,Y.; Shen,Y.; Chen,X.; Ma,C.; Hong,W.; Chen,Y.; Zhang,Y.; Duan,L.; Chen,P.; Jiang,J.; Li,L.; Poon,L.M.; Webby,R.J.; Smith,D.K.; Leung,G.M.; Peiris,J.M.; Holmes,E.C.; Guan,Y.; Zhu,H.
EPI602100	PB2	China	2013-Dec-13	EPI_ISL_173490	A/chicken/Shenzhen/2072/2013			Ma,C.; Lam,T.T.Y.; Chai,Y.; Wang,J.; Fan,X.; Hong,W.; Zhang,Y.; Li,L.; Liu,Y.; Smith,D.K.; Webby,R.J.; Peiris,J.S.M.; Zhu,H.; Guan,Y.
EPI510662	PB2	Taiwan	2013-Jan-29	EPI_ISL_158003	A/chicken/Taiwan/1680/2013			Lee,C.C.; Zhu,H.; Huang,P.Y.; Peng,L.; Chang,Y.C.; Yip,C.H.; Li,Y.T.; Cheung,C.L.; Compans,R.; Yang,C.; Smith,D.K.; Lam,T.T.; King,C.C.; Guan,Y.; Lam,T.T.Y.
EPI487112	PB2	China	2011-Aug-18	EPI_ISL_150413	A/chicken/Shandong/513/2011			Lin,Z.; Liu,B.; Zhu,Q.
EPI484488	PB2	China	2011-Dec-03	EPI_ISL_149678	A/chicken/Hunan/12/2011			Wang,B.; Chen,Q.J.; Chen,Z.
EPI462382	PB2	Bangladesh	2010-Nov-15	EPI_ISL_144236	A/chicken/Bangladesh/9334/2010			Shanmuganatham,K.; Feeroz,M.; Jones-Engel,L.; Smith,G.J.D.; Fourment,M.; Walker,D.; McClenaghan,L.; Rabiul Alam,S.M.; Hasan,K.; Seiler,P.; Franks,J.; Danner,A.; Barman,S.; McKenzie,P.; Krauss,S.; Webby,R.J.; Webster,R.G.; Engel,L.J.; Alam,S.M.R.; Ferguson,A.
EPI460129	PB2	Taiwan	2012-Feb-15	EPI_ISL_143460	A/chicken/Taiwan/A1997/2012			Lee,M.S.
EPI460121	PB2	Taiwan	2012-Jan-05	EPI_ISL_143459	A/chicken/Taiwan/0101/2012			Lee,M.S.
EPI441443	PB2	Taiwan	2009-Jul-03	EPI_ISL_139238	A/chicken/Taiwan/CF22/2009			King,C.-C.
EPI439101	PB2	Taiwan	2010-Dec-14	EPI_ISL_138607	A/chicken/Taiwan/TC147/2010			King,C.-C.
EPI352334	PB2	India	2011-Mar-06	EPI_ISL_103062	A/chicken/India/CA0301/2011			Nagarajan,S.; Pandey,M.; Tosh,C.; Jain,R.; Syed,Z.; Murugkar,H.V.; Dubey,S.C.
EPI275731	PB2	China	2004-Jan-01	EPI_ISL_77983	A/chicken/Gansu/44/2004			Li,Y.; Shi,J.; Zhong,G.; Deng,G.; Tian,G.; Ge,J.; Zeng,X.; Song,J.; Zhao,D.; Liu,L.; Jiang,Y.; Guan,Y.; Bu,Z.; Chen,H.
EPI266393	PB2	Pakistan	1995-Jan-01	EPI_ISL_75986	A/chicken/Murree/NARC-1/1995			Abbas,M.A.; Spackman,E.; Ahmed,Z.; Naeem,K.; Siddique,N.; Swayne,D.; Sarmento,L.; Hameed,A.; Rashid,S.; Dundon,W.G.; Capua,I.
EPI476930	PB2	Japan	1925-Jan-01	EPI_ISL_69861	A/chicken/Japan/1925			Worobey,M.; Han,G.-Z.; Kawaoka,Y.; Muramoto,Y.; Rambaut,A.
EPI239098	PB2	China	1997-Jan-01	EPI_ISL_68663	A/chicken/Hubei/wi/1997			Liao,X.; Zhang,X.; Wang,J.; Yu,J.; Li,T.
EPI239089	PB2	China	1997-Jan-01	EPI_ISL_68662	A/chicken/Hubei/wh/1997			Liao,X.; Zhang,X.; Wang,J.; Yu,J.; Li,T.
EPI488147	PB2	Iran, Islamic Republic of	1999-Aug-29	EPI_ISL_68497	A/chicken/Iran/772/1999			Shoushtari,A.; Dadras,H.; Homayounimehr,A.; Ebrahimi,M.
EPI235056	PB2	China	2003-Jan-01	EPI_ISL_67381	A/chicken/Jilin/hm/2003			Liao,X.; Zhang,X.; Wang,J.; Yu,J.; Jin,N.
EPI235049	PB2	China	2003-Jan-01	EPI_ISL_67380	A/chicken/Jilin/hj/2003			Liao,X.; Zhang,X.; Wang,J.; Yu,J.; Jin,N.
EPI488151	PB2	Iran, Islamic Republic of	2003-Jul-17	EPI_ISL_67378	A/chicken/Iran/92/2003			Shoushtari,A.; Dadras,H.; Homayounimehr,A.; Ebrahimi,M.
EPI228860	PB2	China	2004-Jan-01	EPI_ISL_65325	A/chicken/Henan/wu/2004			Liao,X.; Zhang,X.; Wang,J.; Yu,J.; Chen,Z.
EPI488155	PB2	Iran, Islamic Republic of	2007-Nov-22	EPI_ISL_63444	A/chicken/Iran/SH2/2007			Shoushtari,A.; Dadras,H.; Homayounimehr,A.; Ebrahimi,M.
EPI161683	PB2	China	2008-Jan-01	EPI_ISL_62998	A/chicken/Henan/L2/2008			Huang,Y.; Hu,B.; Lu,X.; Cao,S.; Wen,X.; Zhang,X.
EPI181407	PB2	Israel	2007-Dec-23	EPI_ISL_30437	A/chicken/Israel/1040/2007
EPI170831	PB2	China	2007-Jan-01	EPI_ISL_13999	A/chicken/Shandong/B4/2007
EPI161617	PB2	China	2001-Jan-01	EPI_ISL_13995	A/chicken/Hebei/B1/2001
EPI391480	PB2	Korea, Republic of	2001-Jan-01	EPI_ISL_13845	A/chicken/Korea/01310/2001			Choi,J.G.; Lee,Y.J.; Kim,Y.J.; Lee,E.K.; Jeong,O.M.; Sung,H.W.; Kim,J.H.; Kwon,J.H.; Choi,J.-G.; Lee,Y.-J.; Kim,Y.-J.; Lee,E.-K.; Jeong,O.-M.; Sung,H.-W.; Kim,J.-H.; Kwon,J.-H.
EPI122497	PB2	China	2005-Jan-01	EPI_ISL_13013	A/chicken/Guangxi/55/2005
EPI122454	PB2	China	2000-Jan-01	EPI_ISL_13012	A/chicken/Guangxi/6/2000
EPI103269	PB2	China	2000-Mar-20	EPI_ISL_10168	A/chicken/China/Guangxi1/2000
EPI102591	PB2	Taiwan	2003-Jan-01	EPI_ISL_10091	A/chicken/Taiwan/1203/03
EPI102563	PB2	Taiwan	2001-Jan-01	EPI_ISL_10076	A/chicken/Taiwan/1205/01
EPI89405	PB2	Hong Kong (SAR)	1977-Jan-01	EPI_ISL_8932	A/chicken/Hong Kong/17/1977
EPI82142	PB2	China	2001-Jan-01	EPI_ISL_8509	A/chicken/Jilin/53/01
EPI82122	PB2	China	2001-Jan-01	EPI_ISL_8499	A/chicken/Guangdong/56/01
EPI82114	PB2	China	2002-Jan-01	EPI_ISL_8495	A/chicken/Guangdong/21/02
EPI82110	PB2	China	2000-Jan-01	EPI_ISL_8494	A/chicken/Fujian/25/00
EPI24924	PB2	China	2002-Jan-01	EPI_ISL_4515	A/chicken/Hebei/1/2002
EPI11579	PB2	Pakistan	1999-Jan-01	EPI_ISL_1501	A/Chicken/Pakistan/2/99
EPI7700	PB2	Taiwan	1999-Jan-01	EPI_ISL_1452	A/chicken/Taiwan/7-5/99
EPI1708	PB2	Japan	2005-Jan-01	EPI_ISL_360	A/chicken/Ibaraki/1/2005
EPI1494299	PB2	Indonesia	2018-Feb-12	EPI_ISL_365528	A/chicken/East_Java/Spg119/2018	Institute of Tropical Disease, Universitas Airlangga	Kobe University Graduate School of Medicine	K,Rahardjo; AN,Novianti; RR,Prasetya; AM,Nastri; JR,Dewantari; AP,Rahardjo; ATS,Estoepangestie; YK,Shimizu; ED,Poetranto; G,Soegiarto; Y,Mori; K,Shimizu
EPI1493828	PB2	Indonesia	2018-May-31	EPI_ISL_365461	A/chicken/East_Java/AP41/2018	Institute of Tropical Disease, Universitas Airlangga	Kobe University Graduate School of Medicine	AP,Rahardjo; ATS,Estoepangestie; K,Rahardjo; AN,Novianti; RR,Prasetya; AM,Nastri; JR,Dewantari; YK,Shimizu; ED,Poetranto; G,Soegiarto; Y,Mori; K,Shimizu
EPI459860	PB2	Taiwan	2013-May-15	EPI_ISL_143276	A/chicken/Taiwan/A2837/2013(H6N1)	Animal Health Research Institute	Animal Health Research Institute (Taiwan)	Lee, MS
EPI2439363	PB2	Myanmar	2019-Aug-07	EPI_ISL_17086447	A/chicken/Myanmar/B85/2019			Direct Submission
EPI1904935	PB2	Bangladesh	2020-Jun-16	EPI_ISL_4073184	A/chicken/Bangladesh/45567/2020			Barman,S.; Turner,J.C.; Hasan,M.; Akhtar,S.; Franks,J.; El-Shesheny,R.; Walker,D.; Seiler,P.; Mukherjee,N.; Kercher,L.; McKenzie,P.; Feeroz,M.; Webby,R.J.
EPI1777961	PB2	Bangladesh	2019-Sep-14	EPI_ISL_503496	A/chicken/Bangladesh/40926/2019			Barman,S.; Turner,J.C.; Hasan,M.; Akhtar,S.; Franks,J.; El-Shesheny,R.; Walker,D.; Seiler,P.; Mukherjee,N.; Kercher,L.; McKenzie,P.; Feeroz,M.; Webby,R.J.
EPI1555877	PB2	Bangladesh	2017-Dec-25	EPI_ISL_379689	A/environment/Bangladesh/34343/2017			Barman,S.; Turner,J.C.; Hasan,M.K.; Akhtar,S.; Franks,J.; El-Shesheny,R.; Walker,D.; Seiler,P.; Friedman,K.; Kercher,L.; Kayali,G.; Jones-Engel,L.; McKenzie,P.; Krauss,S.; Webby,R.J.; Feeroz,M.M.; Webster,R.G.
EPI965327	PB2	Bangladesh	2015-Dec-23	EPI_ISL_257061	A/chicken/Bangladesh/27871/2015			Barman,S.; Marinova-Petkova,A.; Hasan,M.K.; Akhtar,S.; Turner,J.C.; Franks,J.; Walker,D.; Seiler,P.; Friedman,K.; Kercher,L.; Kayali,G.; Jones-Engel,L.; McKenzie,P.; Krauss,S.; Webby,R.J.; Feeroz,M.M.; Webster,R.G.
EPI965153	PB2	Bangladesh	2015-Sep-12	EPI_ISL_257044	A/chicken/Bangladesh/26223/2015			Barman,S.; Marinova-Petkova,A.; Hasan,M.K.; Akhtar,S.; Turner,J.C.; Franks,J.; Walker,D.; Seiler,P.; Friedman,K.; Kercher,L.; Kayali,G.; Jones-Engel,L.; McKenzie,P.; Krauss,S.; Webby,R.J.; Feeroz,M.M.; Webster,R.G.
EPI548308	PB2	Indonesia	2009-Jun-01	EPI_ISL_167892	A/chicken/Bali/U8661/2009			Mahardika,G.N.; Suartha,N.; Wibawan,W.T.
EPI702901	PB2	Cambodia	2011-May-14	EPI_ISL_208658	A/Chicken/Cambodia/ProrSam/010401/2011/H3N8	National Veterinary Research Institute	Swedish Veterinary Agency (SVA)
EPI2068252	PB2	Cambodia	2021-Sep-16	EPI_ISL_13295077	A/duck/Cambodia/f1PPOreu241D3_C/2020	Institut Pasteur du Cambodia	The University of Hong Kong
EPI2062108	PB2	Bangladesh	2022-Mar-09	EPI_ISL_13243350	A/duck/Bangladesh/19D1874/2022	International Centre for Diarrhoeal Disease Research (ICDDR,B)	International Centre for Diarrhoeal Disease Research (ICDDR,B)	Hossain, M.E.; Miah, M.; Puspo, JA.; Hasan, R.; Davis, C.T.; Mott, A.J.; Davis, W.; Chowdhury, S.; Rahman, M.Z
EPI2056454	PB2	Bangladesh	2022-Feb-13	EPI_ISL_13131033	A/duck/Bangladesh/17D1843/2022	International Centre for Diarrhoeal Disease Research (ICDDR,B)	International Centre for Diarrhoeal Disease Research (ICDDR,B)	Hossain, M.E.; Miah, M.; Puspo, JA.; Hasan, R.; Davis, C.T.; Mott, A.J.; Davis, W.; Chowdhury, S.; Rahman, M.Z
EPI1805823	PB2	China	2018-Mar-06	EPI_ISL_576378	A/duck/Guangdong/3311/2018(H6N2)	South China Agricultural University Veterinary Medicine College	South China Agricultural University	Zhang, Jiahao; Wang, Xiaomin; Zeng, Qingxin; Yuan, Zhaoxia
EPI1930351	PB2	China	2021-Jul-01	EPI_ISL_6760684	A/Duck/Sichuan/21921-1/2021(H5N6)	South China Agricultural University Veterinary Medicine College	South China Agricultural University
EPI1275083	PB2	Cambodia	2015-May-11	EPI_ISL_321510	A/duck/Cambodia/Z263W20M1/2015		Institut Pasteur du Cambodia
EPI666994	PB2	China	2015-Apr-10	EPI_ISL_200585	A/duck/Guangxi/04.10 JX022/2015(Mixed)		Institute of Microbiology, Chinese Academy of Sciences
EPI666954	PB2	China	2015-Mar-26	EPI_ISL_200580	A/duck/Guangdong/03.26 DGCPLB014-O/2015(Mixed)		Institute of Microbiology, Chinese Academy of Sciences
EPI666890	PB2	China	2015-Apr-22	EPI_ISL_200572	A/duck/Guangdong/04.22 DGCP068-P/2015(Mixed)		Institute of Microbiology, Chinese Academy of Sciences
EPI666882	PB2	China	2015-Apr-23	EPI_ISL_200571	A/duck/Guangdong/04.23 DGQTSJ147-P/2015(Mixed)		Institute of Microbiology, Chinese Academy of Sciences
EPI666298	PB2	China	2015-Apr-23	EPI_ISL_200498	A/duck/Guangdong/04.23 DGQTXC182-O/2015(Mixed)		Institute of Microbiology, Chinese Academy of Sciences
EPI666074	PB2	China	2014-Dec-22	EPI_ISL_200470	A/duck/Jiangsu/12.22 TCCX051-P/2014(Mixed)		Institute of Microbiology, Chinese Academy of Sciences
EPI661772	PB2	China	2015-Feb-11	EPI_ISL_199428	A/duck/Guangdong/02.11 DGQTSJ165-P/2015(H6N6)		Institute of Microbiology, Chinese Academy of Sciences
EPI660356	PB2	China	2015-Apr-22	EPI_ISL_199251	A/duck/Guangdong/04.22 DGCP083-P/2015(H3N8)		Institute of Microbiology, Chinese Academy of Sciences
EPI660212	PB2	China	2015-Apr-23	EPI_ISL_199233	A/duck/Guangdong/04.23 DGQTXC211-O/2015(H6N2)		Institute of Microbiology, Chinese Academy of Sciences
EPI660180	PB2	China	2015-Apr-22	EPI_ISL_199229	A/duck/Guangdong/04.22 DGCP076-P/2015(H6N6)		Institute of Microbiology, Chinese Academy of Sciences
EPI659756	PB2	China	2015-Mar-26	EPI_ISL_199176	A/duck/Guangdong/03.26 DGCPLB018-O/2015(H6N2)		Institute of Microbiology, Chinese Academy of Sciences
EPI656535	PB2	China	2014-Dec-17	EPI_ISL_198754	A/duck/Hunan/12.17 YYFQH012-O/2014(H5N6)		Institute of Microbiology, Chinese Academy of Sciences
EPI1814982	PB2	Japan	2020-Nov-16	EPI_ISL_681280	A/duck/Niigata/151106/2020	National Institute of Animal Health	National Institute of Animal Health
EPI1177881	PB2	Japan	2008-Jan-01	EPI_ISL_299175	A/duck/Tsukuba/995/08	National Institute of Animal Health	National Institute of Animal Health
EPI1177721	PB2	Japan	2008-Jan-01	EPI_ISL_299155	A/duck/Chiba/34/2008	National Institute of Animal Health	National Institute of Animal Health
EPI1177625	PB2	Japan	2008-Jan-01	EPI_ISL_299143	A/duck/Tsukuba/121/08	National Institute of Animal Health	National Institute of Animal Health
EPI1139851	PB2	Japan	2006-Jan-01	EPI_ISL_291126	A/duck/Chiba/3/06	National Institute of Animal Health	National Institute of Animal Health	Y,Uchida
EPI855832	PB2	Japan	2016-Mar-01	EPI_ISL_237167	A/duck/Miyazaki/450307/2016	National Institute of Animal Health	National Institute of Animal Health
EPI855724	PB2	Japan	2015-Oct-01	EPI_ISL_237156	A/duck/Tottori/311018/2015	National Institute of Animal Health	National Institute of Animal Health
EPI866855	PB2	Japan	2016-Oct-18	EPI_ISL_239396	A/duck/Aichi/231010/2016		National Institute of Animal Health
EPI2088460	PB2	China	2020-Jun-09	EPI_ISL_13734227	A/Duck/Guangxi/H151/2020/H3N2	South China Agricultural University	South China Agricultural University
EPI1091673	PB2	China	2016-Jun-22	EPI_ISL_283702	A/Duck/Yunnan/YN-2/2016 (H5N6)	South China Agricultural University	South China Agricultural University	Jiahao, Zhang; Guangjie, Lao; Ronghua, Zhang; Hexing, Wang; Guanming, Su; Bo, Li; Wenbao, Qi; Ming, Liao
EPI687503	PB2	China	2014-Dec-15	EPI_ISL_205962	A/Duck/Guangdong/PY501/2014（H5N6）	South China Agricultural University	South China Agricultural University	Wenbao,Qi;Qian,Li;Lihong,Huang;Bo,Li;Weixin,Jia;Chenggang,Xu;Ming,Liao
EPI2582324	PB2	China	2022-Oct-01	EPI_ISL_17760703	A/duck/China/L33/2022	Sun Yat-Sen University of Medical Sciences		Zhu,P.
EPI2582278	PB2	China	2022-Oct-01	EPI_ISL_17760700	A/duck/China/10-31/2022	Sun Yat-Sen University of Medical Sciences		Zhu,P.
EPI1930853	PB2	China	2019-Mar-18	EPI_ISL_6781438	A/duck/China/Influenza A virus/2019			Li,J.; Guo,K.; Wang,G.; Feng,H.; Li,L.; Jia,M.; Wen,G.
EPI1892167	PB2	Taiwan	2015-Feb-09	EPI_ISL_4032533	A/duck/Yunlin/15A03403-1-20T/2015			Huang,C.W.; Chen,L.H.; Lee,D.H.; Liu,Y.P.; Li,W.C.; Lee,M.S.; Chen,Y.P.; Lee,F.; Chiou,C.J.; Lin,Y.J.; Lin,Y.-J.
EPI1834116	PB2	China	2017-May-25	EPI_ISL_707435	A/duck/Fujian/5.25_FZHX06105-O/2017			Bi,Y.; Li,J.; Li,S.; Fu,G.; Jin,T.; Zhang,C.; Yang,Y.; Ma,Z.; Tian,W.; Xiao,S.; Li,L.; Yin,R.; Zhang,Y.; Wang,L.; Qin,Y.; Yao,Z.; Meng,F.; Hu,D.; Li,D.; Wong,G.; Liu,F.; Lv,N.; Fu,L.; Peng,Y.; Ma,J.; Sharshov,K.; Shestopalov,A.; Gulyaeva,M.; Gao,G.F.; Chen,J.; Shi,Y.; Liu,W.J.; Chu,D.; Huang,Y.; Liu,Y.; Liu,L.; Chen,Q.; Shi,W.
EPI1835732	PB2	China	2018-Nov-09	EPI_ISL_697939	A/duck/Zhejiang/11.09_HZBX003-C/2018			Bi,Y.; Li,J.; Li,S.; Fu,G.; Jin,T.; Zhang,C.; Yang,Y.; Ma,Z.; Tian,W.; Xiao,S.; Li,L.; Yin,R.; Zhang,Y.; Wang,L.; Qin,Y.; Yao,Z.; Meng,F.; Hu,D.; Li,D.; Wong,G.; Liu,F.; Lv,N.; Fu,L.; Peng,Y.; Ma,J.; Sharshov,K.; Shestopalov,A.; Gulyaeva,M.; Gao,G.F.; Chen,J.; Shi,Y.; Liu,W.J.; Chu,D.; Huang,Y.; Liu,Y.; Liu,L.; Chen,Q.; Shi,W.
EPI1835660	PB2	China	2018-Oct-26	EPI_ISL_697929	A/duck/Zhejiang/1026-HZBX001-C/2018			Bi,Y.; Li,J.; Li,S.; Fu,G.; Jin,T.; Zhang,C.; Yang,Y.; Ma,Z.; Tian,W.; Xiao,S.; Li,L.; Yin,R.; Zhang,Y.; Wang,L.; Qin,Y.; Yao,Z.; Meng,F.; Hu,D.; Li,D.; Wong,G.; Liu,F.; Lv,N.; Fu,L.; Peng,Y.; Ma,J.; Sharshov,K.; Shestopalov,A.; Gulyaeva,M.; Gao,G.F.; Chen,J.; Shi,Y.; Liu,W.J.; Chu,D.; Huang,Y.; Liu,Y.; Liu,L.; Chen,Q.; Shi,W.
EPI1816451	PB2	China	2017-Jun-22	EPI_ISL_697201	A/duck/Fujian/6.22_FZHX06112-O/2017			Bi,Y.; Li,J.; Li,S.; Fu,G.; Jin,T.; Zhang,C.; Yang,Y.; Ma,Z.; Tian,W.; Xiao,S.; Li,L.; Yin,R.; Zhang,Y.; Wang,L.; Qin,Y.; Yao,Z.; Meng,F.; Hu,D.; Li,D.; Wong,G.; Liu,F.; Lv,N.; Fu,L.; Peng,Y.; Ma,J.; Sharshov,K.; Shestopalov,A.; Gulyaeva,M.; Gao,G.F.; Chen,J.; Shi,Y.; Liu,W.J.; Chu,D.; Huang,Y.; Liu,Y.; Liu,L.; Chen,Q.; Shi,W.
EPI1816259	PB2	China	2017-Jul-02	EPI_ISL_697009	A/duck/Guangdong/7.20_DGCP047-C/2017			Bi,Y.; Li,J.; Li,S.; Fu,G.; Jin,T.; Zhang,C.; Yang,Y.; Ma,Z.; Tian,W.; Xiao,S.; Li,L.; Yin,R.; Zhang,Y.; Wang,L.; Qin,Y.; Yao,Z.; Meng,F.; Hu,D.; Li,D.; Wong,G.; Liu,F.; Lv,N.; Fu,L.; Peng,Y.; Ma,J.; Sharshov,K.; Shestopalov,A.; Gulyaeva,M.; Gao,G.F.; Chen,J.; Shi,Y.; Liu,W.J.; Chu,D.; Huang,Y.; Liu,Y.; Liu,L.; Chen,Q.; Shi,W.
EPI1816211	PB2	China	2017-Jun-22	EPI_ISL_696961	A/duck/Fujian/6.22_FZHX0688-C/2017			Bi,Y.; Li,J.; Li,S.; Fu,G.; Jin,T.; Zhang,C.; Yang,Y.; Ma,Z.; Tian,W.; Xiao,S.; Li,L.; Yin,R.; Zhang,Y.; Wang,L.; Qin,Y.; Yao,Z.; Meng,F.; Hu,D.; Li,D.; Wong,G.; Liu,F.; Lv,N.; Fu,L.; Peng,Y.; Ma,J.; Sharshov,K.; Shestopalov,A.; Gulyaeva,M.; Gao,G.F.; Chen,J.; Shi,Y.; Liu,W.J.; Chu,D.; Huang,Y.; Liu,Y.; Liu,L.; Chen,Q.; Shi,W.
EPI1815950	PB2	China	2016-Aug-26	EPI_ISL_696700	A/duck/Jiangxi/08.26_NCNP36Y3-C/2016			Bi,Y.; Li,J.; Li,S.; Fu,G.; Jin,T.; Zhang,C.; Yang,Y.; Ma,Z.; Tian,W.; Xiao,S.; Li,L.; Yin,R.; Zhang,Y.; Wang,L.; Qin,Y.; Yao,Z.; Meng,F.; Hu,D.; Li,D.; Wong,G.; Liu,F.; Lv,N.; Fu,L.; Peng,Y.; Ma,J.; Sharshov,K.; Shestopalov,A.; Gulyaeva,M.; Gao,G.F.; Chen,J.; Shi,Y.; Liu,W.J.; Chu,D.; Huang,Y.; Liu,Y.; Liu,L.; Chen,Q.; Shi,W.
EPI1635086	PB2	Cambodia	2017-Sep-17	EPI_ISL_399744	A/duck/Cambodia/3T-24-1-D14/2017			Vijaykrishna,D.; Deng,Y.M.; Grau,M.L.; Kay,M.; Suttie,A.; Horwood,P.F.; Kalpravidh,W.; Claes,F.; Osbjer,K.; Dussart,P.; Barr,I.G.; Karlsson,E.A.; Dhanasekaran,V.; Deng,Y.-M.; L Grau,M.
EPI1635071	PB2	Cambodia	2018-Mar-22	EPI_ISL_399742	A/duck/Cambodia/12T-24-1-D17/2018			Vijaykrishna,D.; Deng,Y.M.; Grau,M.L.; Kay,M.; Suttie,A.; Horwood,P.F.; Kalpravidh,W.; Claes,F.; Osbjer,K.; Dussart,P.; Barr,I.G.; Karlsson,E.A.; Dhanasekaran,V.; Deng,Y.-M.; L Grau,M.
EPI1576620	PB2	Vietnam	2016-Feb-10	EPI_ISL_387323	A/duck/Viet Nam/HN-2635/2016			Tan,G.; Pickett,B.; Fedorova,N.; Amedeo,P.; Isom,R.; Hu,L.; Christensen,J.; Miller,J.; Durbin,A.; Williams,T.; Arumemi,F.; Kawaoka,Y.; Zhong,G.; Neumann,G.
EPI1536922	PB2	China	2017-Nov-01	EPI_ISL_376176	A/duck/Shanghai/20180606/2017			Wang,F.
EPI1536792	PB2	China	2012-Jul-01	EPI_ISL_376087	A/duck/Jilin/JL-2/2012			Fan,S.; Gao,X.; Wang,T.; Sun,W.; Ying,Y.; Li,X.; Zhao,Y.; Yang,S.; Gao,Y.; Xia,X.
EPI1523407	PB2	Vietnam	2018-Aug-23	EPI_ISL_371849	A/duck/Viet Nam/HU10-64/2018			Sakoda,Y.; Okamatsu,M.; Matsuno,K.; Le,K.T.
EPI1510843	PB2	Vietnam	2014-Sep-06	EPI_ISL_368669	A/duck/Viet Nam/HU1-642/2014			Sakoda,Y.; Okamatsu,M.; Matsuno,K.
EPI1303469	PB2	China	2012-Apr-11	EPI_ISL_328202	A/Duck/China/Y114/2012			Peng,C.
EPI1062236	PB2	China	2012-May-09	EPI_ISL_278504	A/duck/China/E26/2012			Cui,J.; Qu,N.; Guo,Y.; Cao,L.; Wu,S.; Mei,K.; Sun,H.; Lu,Y.; Qin,Z.; Jiao,P.; Liao,M.
EPI1040902	PB2	China	2013-Nov-19	EPI_ISL_274207	A/duck/Guangxi/149D24/2013			Xie,L.; Xie,Z.; Wu,A.
EPI1035800	PB2	China	2012-Mar-16	EPI_ISL_273054	A/duck/Guangxi/113/2012			Li,M.; Xie,Z.X.; Xie,L.J.; Deng,X.W.; Xie,Q.Z.; Liu,J.B.; Fan,Q.; Pang,Y.S.; Luo,S.S.
EPI1009275	PB2	Indonesia	2016-Mar-30	EPI_ISL_266790	A/duck/Lamongan/04160434/2016			Wibawa,H.; Poermadjaja,B.; Mulyawan,H.; Dharmawan,R.; Mahawan,T.; Hutagaol,N.M.; Miswati,Y.; Srihanto,E.A.; Hartawan,D.H.W.; Hendrawati,F.; Riyadi,A.; Deswarni; Tri Harsono,A.; Hartaningsih,N.; Azhar,M.; Stegemen,A.; Mc Grane,J.; Rasa,F.S.T.
EPI1006524	PB2	China	2009-Apr-01	EPI_ISL_266397	A/duck/Guangxi/015D2/2009			Liu,T.T.; Xie,Z.X.; Xie,L.J.; Xie,Z.Q.; Deng,X.W.; Liu,J.B.; Luo,S.S.; Fan,Q.; Pang,Y.S.
EPI895496	PB2	China	2009-Feb-01	EPI_ISL_244613	A/duck/Shanghai/421-2/2009			Shi,Y.; Cui,H.; Wang,J.; Chi,Q.; Li,X.; Teng,Q.; Chen,H.; Yang,J.; Liu,Q.; Li,Z.
EPI775004	PB2	China	2011-Jul-01	EPI_ISL_224895	A/duck/Hebei/B1646-2/2011			Cui,H.; Shi,Y.; Ruan,T.; Li,X.; Teng,Q.; Chen,H.; Yang,J.; Liu,Q.; Li,Z.
EPI775003	PB2	China	2011-Jul-01	EPI_ISL_224894	A/duck/Hebei/B1645-2/2011			Cui,H.; Shi,Y.; Ruan,T.; Li,X.; Teng,Q.; Chen,H.; Yang,J.; Liu,Q.; Li,Z.
EPI760210	PB2	China	2015-Apr-06	EPI_ISL_221746	A/duck/Hunan/161/2015			Li,X.; Yang,J.; Liu,B.; Jia,Y.; Guo,J.; Gao,X.; Weng,S.; Yang,M.; Wang,L.; Wang,L.F.; Cui,J.; Chen,H.; Zhu,Q.
EPI760194	PB2	China	2014-Nov-14	EPI_ISL_221744	A/duck/Hunan/199/2014			Li,X.; Yang,J.; Liu,B.; Jia,Y.; Guo,J.; Gao,X.; Weng,S.; Yang,M.; Wang,L.; Wang,L.F.; Cui,J.; Chen,H.; Zhu,Q.
EPI736688	PB2	China	2014-Oct-12	EPI_ISL_216914	A/duck/Guizhou/013/2014			Duan,Z.; Chen,J.; Ji,X.; Xu,H.; Ruan,Y.; Zhao,J.
EPI703533	PB2	China	2014-Jan-31	EPI_ISL_208834	A/duck/Eastern China/S0131/2014			Sun,H.; Sun,Y.; Pu,J.; Liu,L.; Li,C.; Xu,G.; Qin,M.; Zhang,Y.; Zhao,H.; Wei,K.; Liu,J.
EPI692357	PB2	China	2012-May-05	EPI_ISL_206814	A/duck/Anhui/S2193/2012			Liang,L.; Deng,G.; Shi,J.; Wang,S.; Zhang,Q.; Kong,H.; Gu,C.; Guan,Y.; Suzuki,Y.; Li,Y.; Jiang,Y.; Tian,G.; Liu,L.; Li,C.; Chen,H.
EPI649171	PB2	China	2013-Apr-01	EPI_ISL_197459	A/duck/Zhejiang/409/2013			Wu,H.; Peng,X.; Cheng,L.; Lu,X.; Jin,C.; Xie,T.; Yao,H.; Wu,N.
EPI647445	PB2	China	2014-Jul-01	EPI_ISL_197208	A/duck/Zhejiang/727042/2014			Wu,H.; Peng,X.; Cheng,L.; Wu,N.
EPI647444	PB2	China	2014-Jul-01	EPI_ISL_197207	A/duck/Zhejiang/727038/2014			Wu,H.; Peng,X.; Cheng,L.; Wu,N.
EPI610291	PB2	China	2009-Apr-05	EPI_ISL_188535	A/duck/Guangxi/LAD9/2009			Peng,Y.; Xie,Z.; Liu,J.; Pang,Y.; Xie,L.; Luo,S.; Fan,Q.
EPI534801	PB2	China	2013-Dec-14	EPI_ISL_163899	A/duck/Zhejiang/6D4/2013			Wu,H.; Wu,N.; Peng,X.; Jin,C.; Lu,X.; Cheng,L.; Yao,H.; Li,L.
EPI533887	PB2	China	2012-Sep-07	EPI_ISL_163619	A/duck/Guangxi/125D17/2012			Wu,A.Q.; Xie,Z.X.; Xie,L.J.; Xie,Q.Z.; Luo,S.S.; Liu,J.B.; Deng,X.W.; Fan,Q.; Pang,Y.S.
EPI471872	PB2	China	2009-Nov-14	EPI_ISL_146881	A/duck/Guangxi/GXd-4/2009			Xie,Z.; Zhou,C.; Peng,Y.; Liu,J.; Pang,Y.; Deng,X.; Xie,L.; Fan,Q.
EPI461095	PB2	China	2009-Nov-27	EPI_ISL_143816	A/duck/Guangxi/GXd-1/2009			Xie,Z.; Zhou,C.; Peng,Y.; Liu,J.; Pang,Y.; Deng,X.; Xie,L.; Fan,Q.
EPI417471	PB2	China	2009-Aug-20	EPI_ISL_134538	A/duck/Guangxi/GXd-3/2009			Xie,Z.; Zhou,C.; Peng,Y.; Liu,J.; Pang,Y.; Deng,X.; Xie,L.; Fan,Q.
EPI414235	PB2	China	2011-Jan-12	EPI_ISL_133721	A/duck/Jiangsu/1-15/2011			Zhao,Q.Q.; Li,Q.H.; Gu,M.; Zhong,L.; Liu,X.F.
EPI603884	PB2	Japan	2009-Oct-15	EPI_ISL_130218	A/duck/Japan/9UO036/2009			Abao,L.; Jamsransuren,D.; Bui,V.; Ngo,L.; Trinh,D.; Runstadler,J.; Ogawa,H.; Imai,K.
EPI389966	PB2	China	2011-Dec-22	EPI_ISL_127582	A/duck/Guangdong/W12/2011			Tian,J.; Zhang,C.; Qi,W.; Xu,C.; Huang,L.; Li,H.; Liao,M.
EPI389958	PB2	China	2011-Oct-01	EPI_ISL_127581	A/duck/Jiangsu/10-d4/2011			Chen,C.; Zhao,G.; Gu,X.; Ji,X.; Gu,M.; Hu,J.; Wang,X.; Liu,X.
EPI383289	PB2	China	1996-Aug-01	EPI_ISL_123969	A/duck/Guangdong/1/1996			Jiao,P.; Wei,L.; Yuan,R.; Song,Y.; Cao,L.; Liao,M.
EPI336736	PB2	Malaysia	2001-Jan-01	EPI_ISL_96739	A/duck/Malaysia/2001			Sutejo,R.; Yeo,D.S.-Y.; Lin,Y.-N.; Lim,C.-W.; Tan,B.H.; Sugrue,R.J.
EPI326730	PB2	Korea, Republic of	2003-Dec-21	EPI_ISL_93972	A/duck/Korea/KJ/2003			Choi,J.G.; Kang,H.M.; Kim,M.C.; Paek,M.R.; Kim,H.R.; Kim,B.S.; Kwon,J.H.; Kim,J.H.; Lee,Y.J.
EPI326711	PB2	Korea, Republic of	2007-May-10	EPI_ISL_93952	A/duck/Korea/U12/2007			Choi,J.G.; Kang,H.M.; Kim,M.C.; Paek,M.R.; Kim,H.R.; Kim,B.S.; Kwon,J.H.; Kim,J.H.; Lee,Y.J.
EPI326709	PB2	Korea, Republic of	2007-May-15	EPI_ISL_93950	A/duck/Korea/U14-2/2007			Choi,J.G.; Kang,H.M.; Kim,M.C.; Paek,M.R.; Kim,H.R.; Kim,B.S.; Kwon,J.H.; Kim,J.H.; Lee,Y.J.
EPI292302	PB2	China	2007-Dec-01	EPI_ISL_83491	A/duck/Fujian/FQ107/2007			Lin,Q.; Huang,Y.
EPI1161287	PB2	Vietnam	2017-Aug-21	EPI_ISL_295794	A/duck/Vietnam/HU8-1621/2017			Nguyen,L.T.; Chu,D.H.; Okamatsu,M.; Matsuno,K.; Sakoda,Y.; Jizou,M.
EPI1151667	PB2	Japan	2006-Oct-25	EPI_ISL_293514	A/duck/Hokkaido/W189/2006			Sakoda,Y.; Okamatsu,M.; Matsuno,K.; Jizou,M.
EPI618029	PB2	Georgia	2010-Apr-28	EPI_ISL_189685	A/domestic duck/Republic of Georgia/1/2010			Wentworth,D.E.; Halpin,R.A.; Lin,X.; Simenauer,A.; Akopov,A.; Mohan,M.; Fedorova,N.; Tsitrin,T.; Puri,V.; Stockwell,T.; Amedeo,P.; Bishop,B.; Gupta,N.; Hoover,J.; Katzel,D.; Schobel,S.; Shrivastava,S.; Thovarai,V.; Bao,Y.; Sanders,R.; Zhdanov,S.; Kiryutin,B.; Lipman,D.J.; Tatusova,T.; Fouchier,R.A.M.
EPI603899	PB2	Japan	2011-Oct-14	EPI_ISL_182902	A/duck/Japan/11OG1038/2011			Sultan,S.; Bui,V.N.; Hill,N.J.; Hussein,I.T.M.; Trinh,D.Q.; Inage,K.; Hashizume,T.; Runstadler,J.A.; Ogawa,H.; Imai,K.
EPI600981	PB2	China	2008-Apr-03	EPI_ISL_181965	A/duck/Jiangxi/5945/2008			Ma,C.; Lam,T.T.Y.; Chai,Y.; Wang,J.; Fan,X.; Hong,W.; Zhang,Y.; Li,L.; Liu,Y.; Smith,D.K.; Webby,R.J.; Peiris,J.S.M.; Zhu,H.; Guan,Y.
EPI601622	PB2	China	2013-Jan-27	EPI_ISL_181765	A/duck/Jiangxi/5575/2013			Ma,C.; Lam,T.T.Y.; Chai,Y.; Wang,J.; Fan,X.; Hong,W.; Zhang,Y.; Li,L.; Liu,Y.; Smith,D.K.; Webby,R.J.; Peiris,J.S.M.; Zhu,H.; Guan,Y.
EPI601792	PB2	China	2013-Jan-07	EPI_ISL_181732	A/duck/Jiangxi/285/2013			Ma,C.; Lam,T.T.Y.; Chai,Y.; Wang,J.; Fan,X.; Hong,W.; Zhang,Y.; Li,L.; Liu,Y.; Smith,D.K.; Webby,R.J.; Peiris,J.S.M.; Zhu,H.; Guan,Y.
EPI591877	PB2	China	2013-Oct-20	EPI_ISL_179831	A/duck/Jiangxi/23970/2013			Lam,T.Y.; Zhou,B.; Wang,J.; Chai,Y.; Shen,Y.; Chen,X.; Ma,C.; Hong,W.; Chen,Y.; Zhang,Y.; Duan,L.; Chen,P.; Jiang,J.; Li,L.; Poon,L.M.; Webby,R.J.; Smith,D.K.; Leung,G.M.; Peiris,J.M.; Holmes,E.C.; Guan,Y.; Zhu,H.
EPI591793	PB2	China	2014-Jan-19	EPI_ISL_179790	A/duck/Jiangxi/5416/2014			Lam,T.Y.; Zhou,B.; Wang,J.; Chai,Y.; Shen,Y.; Chen,X.; Ma,C.; Hong,W.; Chen,Y.; Zhang,Y.; Duan,L.; Chen,P.; Jiang,J.; Li,L.; Poon,L.M.; Webby,R.J.; Smith,D.K.; Leung,G.M.; Peiris,J.M.; Holmes,E.C.; Guan,Y.; Zhu,H.
EPI591778	PB2	China	2013-Dec-23	EPI_ISL_179788	A/duck/Jiangxi/34858/2013			Lam,T.Y.; Zhou,B.; Wang,J.; Chai,Y.; Shen,Y.; Chen,X.; Ma,C.; Hong,W.; Chen,Y.; Zhang,Y.; Duan,L.; Chen,P.; Jiang,J.; Li,L.; Poon,L.M.; Webby,R.J.; Smith,D.K.; Leung,G.M.; Peiris,J.M.; Holmes,E.C.; Guan,Y.; Zhu,H.
EPI584391	PB2	China	2011-Mar-04	EPI_ISL_177496	A/duck/Hunan/S1496/2011			Deng,G.; Shi,J.; Wang,J.; Kong,H.; Cui,P.; Zhang,F.; Tan,D.; Suzuki,Y.; Liu,L.; Jiang,Y.; Guan,Y.; Chen,H.
EPI576635	PB2	Taiwan	2006-Sep-07	EPI_ISL_175338	A/Taiwan/DV518/2006			Lee,C.-C.; King,C.-C.
EPI593894	PB2	China	2014-Dec-24	EPI_ISL_175336	A/duck/Guangzhou/41227/2014			Li,K.; Liu,H.; Di,B.; Li,T.
EPI531453	PB2	China	2014-Mar-01	EPI_ISL_162467	A/duck/Guangdong/GD01/2014			Shen,H.; Xie,Q.
EPI510746	PB2	Taiwan	2013-Jan-10	EPI_ISL_158015	A/duck/Taiwan/755/2013			Lee,C.C.; Zhu,H.; Huang,P.Y.; Peng,L.; Chang,Y.C.; Yip,C.H.; Li,Y.T.; Cheung,C.L.; Compans,R.; Yang,C.; Smith,D.K.; Lam,T.T.; King,C.C.; Guan,Y.; Lam,T.T.Y.
EPI475560	PB2	China	2011-Apr-12	EPI_ISL_148124	A/wild duck/Shandong/1/2011			Liu,Y.; Liu,M.; Liu,C.
EPI469149	PB2	China	2008-Jan-01	EPI_ISL_146335	A/duck/Fujian/5448/2008			Lam,T.T.Y.; Wang,J.; Shen,Y.; Zhou,B.; Duan,L.; Cheung,C.L.; Ma,C.; Lycett,S.J.; Leung,C.Y.H.; Chen,X.; Li,L.; Hong,W.; Chai,Y.; Zhou,L.; Liang,H.; Ou,Z.; Liu,Y.; Farooqui,A.; Kelvin,D.J.; Poon,L.L.M.; Smith,D.K.; Pybus,O.G.; Leung,G.M.; Shu,Y.; Webster,R.G.; Webby,R.J.; Peiris,J.S.M.; Rambaut,A.; Zhu,H.; Guan,Y.
EPI469139	PB2	China	2012-Jan-01	EPI_ISL_146325	A/duck/Jiangxi/22620/2012			Lam,T.T.Y.; Wang,J.; Shen,Y.; Zhou,B.; Duan,L.; Cheung,C.L.; Ma,C.; Lycett,S.J.; Leung,C.Y.H.; Chen,X.; Li,L.; Hong,W.; Chai,Y.; Zhou,L.; Liang,H.; Ou,Z.; Liu,Y.; Farooqui,A.; Kelvin,D.J.; Poon,L.L.M.; Smith,D.K.; Pybus,O.G.; Leung,G.M.; Shu,Y.; Webster,R.G.; Webby,R.J.; Peiris,J.S.M.; Rambaut,A.; Zhu,H.; Guan,Y.
EPI461693	PB2	China	2011-Nov-11	EPI_ISL_143942	A/duck/Hunan/S4101/2011			Deng,G.; Tan,D.; Shi,J.; Cui,P.; Jiang,Y.; Liu,L.; Tian,G.; Kawaoka,Y.; Li,C.; Chen,H.
EPI457561	PB2	China	2008-Jan-01	EPI_ISL_142885	A/duck/Jiangsu/1/2008			Zhao,M.J.; Liu,Q.T.; Liu,X.F.
EPI441398	PB2	Taiwan	2009-Nov-06	EPI_ISL_139232	A/duck/Taiwan/DC92/2009			King,C.-C.
EPI395168	PB2	Vietnam	2011-Sep-20	EPI_ISL_129147	A/muscovy duck/Vietnam/LBM14/2011 (H3N2)			Soda,K.; Hotta,K.; Nagai,Y.; Ito,T.; Hashimoto,Y.
EPI387559	PB2	China	2010-Jan-01	EPI_ISL_125860	A/Baer's pochard/HuNan/414/2010(H7N1)			Chai,H.L.; Chen,G.; Sun,J.; Cheng,C.; Hua,Y.P.
EPI376188	PB2	China	1997-Sep-13	EPI_ISL_121374	A/Muscovy duck/Fujian/CL/1997			Fu,G.; Wan,C.; Huang,Y.
EPI364557	PB2	China	2006-Feb-01	EPI_ISL_113256	A/duck/Shantou/2823/2006			Huang,K.; Zhu,H.; Fan,X.; Wang,J.; Cheung,C.L.; Duan,L.; Hong,W.; Liu,Y.; Li,L.; Smith,D.K.; Chen,H.; Webster,R.G.; Webby,R.J.; Peiris,M.; Guan,Y.; Cheung,C.-L.
EPI364088	PB2	China	2007-Jul-01	EPI_ISL_112670	A/duck/Fujian/2018/2007			Huang,K.; Zhu,H.; Fan,X.; Wang,J.; Cheung,C.L.; Duan,L.; Hong,W.; Liu,Y.; Li,L.; Smith,D.K.; Chen,H.; Webster,R.G.; Webby,R.J.; Peiris,M.; Guan,Y.; Cheung,C.-L.
EPI364055	PB2	China	2007-May-01	EPI_ISL_112642	A/duck/Fujian/378/2007			Huang,K.; Zhu,H.; Fan,X.; Wang,J.; Cheung,C.L.; Duan,L.; Hong,W.; Liu,Y.; Li,L.; Smith,D.K.; Chen,H.; Webster,R.G.; Webby,R.J.; Peiris,M.; Guan,Y.; Cheung,C.-L.
EPI363959	PB2	China	2007-Jul-01	EPI_ISL_112526	A/duck/Hunan/1590/2007			Huang,K.; Zhu,H.; Fan,X.; Wang,J.; Cheung,C.L.; Duan,L.; Hong,W.; Liu,Y.; Li,L.; Smith,D.K.; Chen,H.; Webster,R.G.; Webby,R.J.; Peiris,M.; Guan,Y.; Cheung,C.-L.
EPI363880	PB2	China	2007-Mar-01	EPI_ISL_112464	A/duck/Guangxi/890/2007			Huang,K.; Zhu,H.; Fan,X.; Wang,J.; Cheung,C.L.; Duan,L.; Hong,W.; Liu,Y.; Li,L.; Smith,D.K.; Chen,H.; Webster,R.G.; Webby,R.J.; Peiris,M.; Guan,Y.; Cheung,C.-L.
EPI335080	PB2	Lao, People's Democratic Republic	2010-Mar-01	EPI_ISL_95810	A/duck/Lao/987/2010			Sonnberg,S.; Phommachanh,P.; Naipospos,T.S.P.; McKenzie,J.; Chanthavisouk,C.; Pathammavong,S.; Darnell,D.; Meeduangchanh,P.; Rubrum,A.M.; Souriya,M.; Khambounheuang,B.; Webby,R.J.; Douangngeun,B.; Webster,R.G.
EPI269295	PB2	China	2000-Jan-01	EPI_ISL_76423	A/duck/Shantou/83/2000			Huang,K.; Bahl,J.; Fan,X.; Vijaykrishna,D.; Cheung,C.; Webby,R.J.; Webster,R.G.; Chen,H.; Smith,G.J.D.; Peiris,M.J.S.; Guan,Y.
EPI269286	PB2	China	2001-Jan-01	EPI_ISL_76414	A/duck/Shantou/1090/2001			Huang,K.; Bahl,J.; Fan,X.; Vijaykrishna,D.; Cheung,C.; Webby,R.J.; Webster,R.G.; Chen,H.; Smith,G.J.D.; Peiris,M.J.S.; Guan,Y.
EPI269281	PB2	China	2001-Jan-01	EPI_ISL_76409	A/duck/Shantou/1586/2001			Huang,K.; Bahl,J.; Fan,X.; Vijaykrishna,D.; Cheung,C.; Webby,R.J.; Webster,R.G.; Chen,H.; Smith,G.J.D.; Peiris,M.J.S.; Guan,Y.
EPI269207	PB2	China	2004-Jan-01	EPI_ISL_76336	A/wild duck/Shantou/5769/2004			Huang,K.; Bahl,J.; Fan,X.; Vijaykrishna,D.; Cheung,C.; Webby,R.J.; Webster,R.G.; Chen,H.; Smith,G.J.D.; Peiris,M.J.S.; Guan,Y.
EPI269164	PB2	China	2005-Jan-01	EPI_ISL_76293	A/duck/Fujian/5643/2005			Huang,K.; Bahl,J.; Fan,X.; Vijaykrishna,D.; Cheung,C.; Webby,R.J.; Webster,R.G.; Chen,H.; Smith,G.J.D.; Peiris,M.J.S.; Guan,Y.
EPI269160	PB2	China	2005-Jan-01	EPI_ISL_76289	A/duck/Fujian/12371/2005			Huang,K.; Bahl,J.; Fan,X.; Vijaykrishna,D.; Cheung,C.; Webby,R.J.; Webster,R.G.; Chen,H.; Smith,G.J.D.; Peiris,M.J.S.; Guan,Y.
EPI247152	PB2	China	2009-Jan-15	EPI_ISL_71340	A/duck/Jiangsu/022/2009			Gu,M.; Song,Q.; Li,Y.; Zhao,G.; Liu,W.; Peng,D.; Liu,X.
EPI316858	PB2	China	2008-Mar-17	EPI_ISL_70634	A/Muscovy duck/Fujian/FZ01/2008			Wan,C.; Fu,G.; Huang,Y.
EPI240085	PB2	Malaysia	1989-Jan-01	EPI_ISL_68946	A/duck/Perak/2458/1989			Kim,L.M.; Scott,M.A.; Suarez,D.L.; Spackman,E.; Swayne,D.E.; Afonso,C.L.
EPI239179	PB2	Singapore	1997-Jan-01	EPI_ISL_68676	A/duck/Singapore/F119/3/1997			Kim,L.M.; Scott,M.A.; Suarez,D.L.; Spackman,E.; Swayne,D.E.; Afonso,C.L.
EPI239172	PB2	Singapore	1997-Mar-01	EPI_ISL_68675	A/duck/Singapore-Q/F119/Mar1997			Wee,E.J.H.; Yeo,D.S.Y.; Lin,Y.N.; Lim,C.W.; Tan,B.H.; Sugrue,R.
EPI231056	PB2	Korea, Republic of	2009-Apr-01	EPI_ISL_66187	A/duck/Korea/A121/2009			Kim,H.R.; Lee,Y.J.; Lee,K.K.; Oem,J.K.; Kim,S.H.; Joo,Y.S.; Lee,O.S.; Lee,M.H.; Park,C.K.
EPI222833	PB2	Korea, Republic of	2005-Nov-04	EPI_ISL_63700	A/wild duck/Korea/7-D19/2005			Lee,D.-H.; Lee,H.-J.; Lee,Y.-N.; Jeong,S.-H.; Lim,T.-H.; Youn,H.-N.; Lee,J.-B.; Park,S.-Y.; Choi,I.-S.; Song,C.-S.
EPI102599	PB2	Taiwan	2004-Jan-01	EPI_ISL_10096	A/duck/Kingmen/E322/04
EPI102593	PB2	Taiwan	2003-Jan-01	EPI_ISL_10092	A/duck/Taiwan/A68/03
EPI140280	PB2	Malaysia	2004-Jan-01	EPI_ISL_9371	A/duck/Malaysia/F118-08-04/2004
EPI89333	PB2	Hong Kong (SAR)	1978-Jan-01	EPI_ISL_8929	A/duck/Hong Kong/342/1978
EPI89207	PB2	China	2001-Jan-01	EPI_ISL_8922	A/duck/Nanchang/4-361/2001
EPI89074	PB2	China	1992-Dec-01	EPI_ISL_8919	A/duck/Nanchang/1681/1992
EPI26500	PB2	China	2004-Jan-01	EPI_ISL_4857	A/wild duck/Guangdong/314/2004
EPI25752	PB2	China	2004-Jan-01	EPI_ISL_4662	A/duck/Shandong/093/2004
EPI42108	PB2	Hong Kong (SAR)	1978-Jan-01	EPI_ISL_619	A/duck/Hong Kong/278/1978
EPI2733335	PB2	Lao, People's Democratic Republic	2022-Mar-22	EPI_ISL_18231269	A/duck/Laos/M-C01174/2022	NAHC	Centers for Disease Control and Prevention
EPI527549	PB2	Mongolia	2009-Sep-15	EPI_ISL_149881	A/northern shoveler/Mongolia/977V/2009			Leung,C.Y.; Gilbert,M.; Chow,K.-C.; Ho,C.-K.; Tang,S.-C.; Guan,Y.; Peiris,M.
EPI585539	PB2	Korea, Republic of	2014-Jan-20	EPI_ISL_177725	A/baikal teal/Korea/1437/2014			Kim,S.-H.; Hur,M.; Suh,J.-H.; Woo,C.; Wang,S.-J.; Park,E.-R.; Hwang,J.; An,I.-J.; Jo,S.-D.; Yu,S.D.; Choi,K.; Lee,D.-H.; Song,C.-S.
EPI1778968	PB2	Vietnam	2019-Dec-30	EPI_ISL_503817	A/duck/Viet Nam/HU12-1542/2019			Sakoda,Y.; Okamatsu,M.; Matsuno,K.; Le,K.T.
EPI1307055	PB2	Georgia	2016-Jan-04	EPI_ISL_328975	A/mallard duck/Georgia/2/2016			Poen,M.J.; Verhagen,J.H.; Vuong,O.; Scheuer,R.D.; Pas,S.D.; Fouchier,R.A.M.
EPI1307057	PB2	Georgia	2016-Jan-04	EPI_ISL_328975	A/mallard duck/Georgia/2/2016			Poen,M.J.; Verhagen,J.H.; Vuong,O.; Scheuer,R.D.; Pas,S.D.; Fouchier,R.A.M.
EPI840310	PB2	Vietnam	2012-Jun-17	EPI_ISL_234251	A/duck/Vietnam/ST1491-3/2012
EPI617975	PB2	Georgia	2010-Jan-29	EPI_ISL_189719	A/mallard/Republic of Georgia/1/2010			Wentworth,D.E.; Halpin,R.A.; Lin,X.; Simenauer,A.; Akopov,A.; Mohan,M.; Fedorova,N.; Tsitrin,T.; Puri,V.; Stockwell,T.; Amedeo,P.; Bishop,B.; Gupta,N.; Hoover,J.; Katzel,D.; Schobel,S.; Shrivastava,S.; Thovarai,V.; Bao,Y.; Sanders,R.; Zhdanov,S.; Kiryutin,B.; Lipman,D.J.; Tatusova,T.; Fouchier,R.A.M.
EPI617987	PB2	Georgia	2010-Feb-03	EPI_ISL_189718	A/mallard/Republic of Georgia/2/2010			Wentworth,D.E.; Halpin,R.A.; Lin,X.; Simenauer,A.; Akopov,A.; Mohan,M.; Fedorova,N.; Tsitrin,T.; Puri,V.; Stockwell,T.; Amedeo,P.; Bishop,B.; Gupta,N.; Hoover,J.; Katzel,D.; Schobel,S.; Shrivastava,S.; Thovarai,V.; Bao,Y.; Sanders,R.; Zhdanov,S.; Kiryutin,B.; Lipman,D.J.; Tatusova,T.; Fouchier,R.A.M.
EPI545902	PB2	China	2010-Jan-16	EPI_ISL_167460	A/mallard/Jiangxi/1-19/2010			Na,Z.
EPI542397	PB2	Vietnam	2013-Nov-22	EPI_ISL_166546	A/duck/Nha Trang/60/2013			Soda,K.; Yamashiro,T.; Le,Q.M.; Ito,T.
EPI418276	PB2	Vietnam	2011-Jan-01	EPI_ISL_134863	A/duck/Vietnam/G17-1/2011			Hashimoto,Y.; Nagai,Y.; Soda,K.; Hotta,K.; Ito,T.
EPI383771	PB2	Korea, Republic of	2010-Mar-22	EPI_ISL_124206	A/mallard/Korea/SH38-45/2010			Kang,H.M.; Choi,J.G.; Kim,M.C.; Kim,H.R.; Oem,J.K.; Bae,Y.C.; Paek,M.R.; Kwon,J.H.; Lee,Y.J.; Kang,H.-M.; Lee,Y.-J.; Choi,J.-G.
EPI227370	PB2	China	2005-Oct-01	EPI_ISL_64901	A/mallard/Yan chen/2005			Peng,Y.; Xue,F.; Li,Y.F.; Peng,D.X.; Liu,X.F.
EPI165819	PB2	China	2004-Aug-08	EPI_ISL_25104	A/mallard/ZhaLong/88/2004
EPI1200342	PB2	Georgia	2018-Jan-28	EPI_ISL_303520	A/Mallard/Republic of Georgia/1/2018	National Center for Disease Control and Public Health, Georgia	Erasmus Medical Center	Poen, MJ; Bestebroer, TH; Machablishvili, A; Ninua,L; Chkhaidze, M; Vuong, O; Scheuer, RD; Fouchier, RAM; Lewis, NS
EPI119079	PB2	China	2006-Jan-01	EPI_ISL_12638	A/garganey/SanJiang/160/2006
EPI1647363	PB2	Indonesia	2019-Feb-21	EPI_ISL_401827	A/duck/East_Java/Spg258/2019	Institute of Tropical Disease, Universitas Airlangga	Kobe University Graduate School of Medicine	K,Rahardjo;AN,Novianti;RR,Prasetya;AM,Nastri;JR,Dewantari;AP,Rahardjo;ATS,Estoepangestie;YK,Shimizu;ED,Poetranto;G,Soegiarto;Y,Mori;K,Shimizu
EPI1647355	PB2	Indonesia	2017-Jan-25	EPI_ISL_401826	A/duck/East_Java/Spg63/2017	Institute of Tropical Disease, Universitas Airlangga	Kobe University Graduate School of Medicine	K,Rahardjo;AN,Novianti;RR,Prasetya;AM,Nastri;JR,Dewantari;AP,Rahardjo;ATS,Estoepangestie;YK,Shimizu;ED,Poetranto;G,Soegiarto;Y,Mori;K,Shimizu
EPI1641122	PB2	Indonesia	2015-Jul-25	EPI_ISL_400757	A/duck/East_Java/Av562/2015	Institute of Tropical Disease, Universitas Airlangga	Kobe University Graduate School of Medicine	ED,Poetranto;AY,Candra;K,Rahardjo;RR,Prasetya;AM,Nastri;JR,Dewantari;AL,Poetranto;L,Wulandari;G,Soegiarto;YK,Shimizu;Y,Mori;K,Shimizu
EPI1494323	PB2	Indonesia	2018-Mar-13	EPI_ISL_365531	A/duck/East_Java/Spg194/2018	Institute of Tropical Disease, Universitas Airlangga	Kobe University Graduate School of Medicine	K,Rahardjo; AN,Novianti; RR,Prasetya; AM,Nastri; JR,Dewantari; AP,Rahardjo; ATS,Estoepangestie; YK,Shimizu; ED,Poetranto; G,Soegiarto; Y,Mori; K,Shimizu
EPI1494187	PB2	Indonesia	2018-Jan-29	EPI_ISL_365527	A/duck/East_Java/Spg78/2018	Institute of Tropical Disease, Universitas Airlangga	Kobe University Graduate School of Medicine	K,Rahardjo; AN,Novianti; RR,Prasetya; AM,Nastri; JR,Dewantari; AP,Rahardjo; ATS,Estoepangestie; YK,Shimizu; ED,Poetranto; G,Soegiarto; Y,Mori; K,Shimizu
EPI1494179	PB2	Indonesia	2017-Jan-18	EPI_ISL_365526	A/duck/East_Java/Spg60/2017	Institute of Tropical Disease, Universitas Airlangga	Kobe University Graduate School of Medicine	K,Rahardjo; AN,Novianti; RR,Prasetya; AM,Nastri; JR,Dewantari; AP,Rahardjo; ATS,Estoepangestie; YK,Shimizu; ED,Poetranto; G,Soegiarto; Y,Mori; K,Shimizu
EPI1215592	PB2	Indonesia	2013-Jun-26	EPI_ISL_307026	A/duck/East_Java/Av39/2013	Institute of Tropical Disease, Universitas Airlangga	Kobe University Graduate School of Medicine	AM,Nastri; AL,Poetranto; ED,Poetranto; SPA,Wahyuningsih; W,Darmanto; EF,Puruhito; L,Wulandari; G,Soegiarto; YK,Shimizu; Y,Mori; K,Shimizu
EPI2439931	PB2	Vietnam	2016-Oct-11	EPI_ISL_17090183	A/duck/Vietnam/QN3328/2016			Guan,L.; Zhong,G.; Fan,S.; Plisch,E.M.; Presler,R.; Gu,C.; Babujee,L.; Pattinson,D.; Hang,N.L.K.; Phuong,H.V.M.; Le,M.Q.; van Bakel,H.; Neumann,G.; Kawaoka,Y.
EPI2376690	PB2	Bangladesh	2022-Aug-07	EPI_ISL_16840751	A/Duck/Bangladesh/55250/2022			Barman,S.; Turner,J.C.; Hasan,M.; Akhtar,S.; Franks,J.; Walker,D.; Seiler,P.; Mukherjee,N.; Kercher,L.; McKenzie,P.; Feeroz,M.; Webby,R.J.
EPI1974381	PB2	Vietnam	2020-Jul-03	EPI_ISL_9572763	A/duck/Vietnam/HN6423/2020			Kawaoka,Y.; Neumann,G.; Guan,L.; Gu,C.
EPI1778065	PB2	Bangladesh	2019-Jan-17	EPI_ISL_503510	A/duck/Bangladesh/37509/2019			Barman,S.; Turner,J.C.; Hasan,M.; Akhtar,S.; Franks,J.; El-Shesheny,R.; Walker,D.; Seiler,P.; Mukherjee,N.; Kercher,L.; McKenzie,P.; Feeroz,M.; Webby,R.J.
EPI170705	PB2	Vietnam	2005-Dec-07	EPI_ISL_27345	A/duck/Vietnam/204/2005
EPI170697	PB2	Vietnam	2005-Dec-07	EPI_ISL_27344	A/duck/Vietnam/205/2005
EPI169700	PB2	Mongolia	2002-Jan-01	EPI_ISL_26430	A/duck/Mongolia/867/2002
EPI1574342	PB2	China	2014-Oct-01	EPI_ISL_386927	A/Mallard/Jiangxi/JXH9/2014 （H5N6）	Tsinghua University	Tsinghua University
EPI1620091	PB2	China	2015-Apr-13	EPI_ISL_397402	A/wild bird/Anhui/BLH12/2015			Ge,Y.; Yao,Q.; Chai,H.; Hua,Y.; Deng,G.; Hualan,C.
EPI2154282	PB2	Korea, Republic of	2021-Sep-07	EPI_ISL_14835733	A/Mallard(Anas platyrhynchos)/South Korea/KNU2021-54/2021			Tran,K.N.T.; Park,H.; Yeo,S.J.; Sung,H.W.
EPI1903660	PB2	Korea, Republic of	2019-Sep-29	EPI_ISL_4072008	A/mallard/South Korea/JB21-58/2019			Na,E.J.; Kim,Y.S.; Lee,S.Y.; Kim,Y.J.; Park,J.S.; Oem,J.K.
EPI1902867	PB2	Korea, Republic of	2019-Oct-28	EPI_ISL_4071303	A/Mallard(Anas platyrhynchos)/South Korea/KNU2019-58/2019			Yeo,S.J.; Nguyen,A.T.; Choi,W.H.; Sung,H.W.; Park,H.
EPI1902627	PB2	Korea, Republic of	2019-Sep-18	EPI_ISL_4071035	A/Mallard(Anas platyrhynchos)/South Korea/KNU 2019-48/2019			Durairaj,K.; Nguyen,N.M.; Tuong,H.T.; Yeo,S.J.; Park,H.; Sung,H.W.
EPI1549478	PB2	Bangladesh	2016-Feb-03	EPI_ISL_378282	A/quail/Bangladesh/1615/2016			Goraichuk,I.V.; Alfonso,C.L.; Suarez,D.L.
EPI1550895	PB2	China	2012-Apr-01	EPI_ISL_378632	A/great bustard/InnerMongolia/IM-E2/2012			Fan,S.; Gao,X.; Wang,T.; Sun,W.; Ying,Y.; Li,X.; Zhao,Y.; Yang,S.; Gao,Y.; Xia,X.
EPI1550831	PB2	China	2013-Sep-01	EPI_ISL_378624	A/greylag goose/Changsha/CS-510/2013			Fan,S.; Gao,X.; Wang,T.; Sun,W.; Ying,Y.; Li,X.; Zhao,Y.; Yang,S.; Gao,Y.; Xia,X.
EPI1785792	PB2	China	2014-Dec-08	EPI_ISL_505081	A/wild birds/Hubei/89/2014			Ge,Y.; Deng,G.; Chen,H.
EPI1785744	PB2	China	2014-Feb-22	EPI_ISL_505075	A/wild birds/Hubei/140/2014			Ge,Y.; Deng,G.; Chen,H.
EPI1520191	PB2	Japan	2012-Sep-13	EPI_ISL_370382	A/Calidris ruficollis/Hokkaido/12EY0180/2012			Yamaguchi,E.; Dao,T.D.; Ogawa,H.; Mizutani,T.; Omatsu,T.; Nagai,M.; Imai,K.
EPI1974646	PB2	Vietnam	2019-Dec-30	EPI_ISL_9572799	A/Muscovy duck/Vietnam/HN6029/2019			Kawaoka,Y.; Neumann,G.; Guan,L.; Gu,C.
EPI1974190	PB2	Vietnam	2020-Feb-24	EPI_ISL_9572738	A/Muscovy duck/Vietnam/QN6142/2020			Kawaoka,Y.; Neumann,G.; Guan,L.; Gu,C.
EPI1564468	PB2	Japan	2018-Mar-01	EPI_ISL_381055	A/duck/Japan/AQ-HE30-1/2018(H7N3)			Shibata,A.; Harada,R.; Okamatsu,M.; Matsuno,K.; Sakoda,Y.; Osaka,H.
EPI459861	PB2	Vietnam	2013-Jan-07	EPI_ISL_143277	A/muscovy duck/Vietnam/LBM330/2013			Soda,K.; Hotta,K.; Le,M.Q.; Ito,T.; Hashimoto,Y.
EPI1009331	PB2	Indonesia	2016-Apr-04	EPI_ISL_266797	A/muscovy duck/Pekalongan/04160460/2016			Wibawa,H.; Poermadjaja,B.; Mulyawan,H.; Dharmawan,R.; Mahawan,T.; Hutagaol,N.M.; Miswati,Y.; Srihanto,E.A.; Hartawan,D.H.W.; Hendrawati,F.; Riyadi,A.; Deswarni; Tri Harsono,A.; Hartaningsih,N.; Azhar,M.; Stegemen,A.; Mc Grane,J.; Rasa,F.S.T.
EPI471128	PB2	Vietnam	2013-Jun-05	EPI_ISL_146766	A/muscovy duck/Vietnam/LBM438/2013			Azuma,N.; Soda,K.; Hotta,K.; Le,M.Q.; Ito,T.
EPI1963157	PB2	Vietnam	2020-Dec-21	EPI_ISL_9009481	A/muscovy duck/Nghe An/6873VTC/2020	State Research Center of Virology and Biotechnology (VECTOR)	State Research Center of Virology and Biotechnology (VECTOR)
EPI527574	PB2	Mongolia	2008-Aug-03	EPI_ISL_149878	A/ruddy shelduck/Mongolia/686C2/2008			Leung,C.Y.; Gilbert,M.; Chow,K.-C.; Ho,C.-K.; Tang,S.-C.; Guan,Y.; Peiris,M.
EPI1526585	PB2	Korea, Republic of	2017-Dec-07	EPI_ISL_372317	A/Aix galericulata/South Korea/K17-1638-5/2017			Jeong,S.; Lee,D.-H.; Kim,Y.-J.; Lee,S.-H.; Cho,A.Y.; Noh,J.-Y.; Erdene-Ochir,T.-O.; Jeong,J.-H.; Song,C.-S.
EPI1737513	PB2	China	2017-May-01	EPI_ISL_436706	A/chick/Guangxi/YL01/2017	Department of Preventive Veterinary Medicine,College of Animal Science & Medicine,Huazhong Agricultural University	State Key Laboratory of Agriculture Microbiology, Huazhong Agric	Meilin,Jin
EPI1759017	PB2	Korea, Republic of	2017-Nov-28	EPI_ISL_492088	Achicken/Korea/LBM563/2017	Animal and Plant Quarantine Agency (O-2015)	Animal and Plant Quarantine Agency (APQA)	GyeongBeom,Heo
EPI1555393	PB2	Vietnam	2017-Aug-20	EPI_ISL_379572	A/chicken/Vietnam/HU8-165/2017			Sakoda,Y.; Okamatsu,M.; Matsuno,K.; Chu,D.H.; Nguyen,L.T.; Jizou,M.
EPI1555320	PB2	Vietnam	2015-Aug-12	EPI_ISL_379563	A/chicken/Vietnam/HU3-9/2015			Sakoda,Y.; Okamatsu,M.; Matsuno,K.; Chu,D.H.; Nguyen,L.T.; Jizou,M.
EPI1508639	PB2	Vietnam	2017-Jan-07	EPI_ISL_368312	A/chicken/Nha Trang/185/2017			Soda,K.; Nguyen,K.H.; Ung,H.T.; Le,Q.M.; Ito,T.
EPI1090120	PB2	Vietnam	2015-Nov-07	EPI_ISL_283463	A/chicken/Vietnam/HU4-2/2015			Sakoda,Y.; Okamatsu,M.; Matsuno,K.; Jizou,M.
EPI1963125	PB2	Vietnam	2020-Jun-12	EPI_ISL_9009477	A/chicken/Thanh Hoa/V1S5VTC/2020	State Research Center of Virology and Biotechnology (VECTOR)	State Research Center of Virology and Biotechnology (VECTOR)
EPI1675463	PB2	Vietnam	2019-Apr-15	EPI_ISL_407897	A/chicken/Vinh/122VTC/2019	State Research Center of Virology and Biotechnology (VECTOR)	State Research Center of Virology and Biotechnology (VECTOR)
EPI1665373	PB2	Vietnam	2019-Aug-02	EPI_ISL_404986	A/chicken/Ba Ria-Vung Tau/21078VTC/2019	State Research Center of Virology and Biotechnology (VECTOR)	State Research Center of Virology and Biotechnology (VECTOR)
EPI1583603	PB2	Vietnam	2015-Nov-17	EPI_ISL_389111	A/chicken/Nghe An/17VTC/2015	State Research Center of Virology and Biotechnology (VECTOR)	State Research Center of Virology and Biotechnology (VECTOR)
EPI1836860	PB2	China	2018-Mar-15	EPI_ISL_707679	A/pigeon/Fujian/3.15_FZHX0001-C/2018			Bi,Y.; Li,J.; Li,S.; Fu,G.; Jin,T.; Zhang,C.; Yang,Y.; Ma,Z.; Tian,W.; Xiao,S.; Li,L.; Yin,R.; Zhang,Y.; Wang,L.; Qin,Y.; Yao,Z.; Meng,F.; Hu,D.; Li,D.; Wong,G.; Liu,F.; Lv,N.; Fu,L.; Peng,Y.; Ma,J.; Sharshov,K.; Shestopalov,A.; Gulyaeva,M.; Gao,G.F.; Chen,J.; Shi,Y.; Liu,W.J.; Chu,D.; Huang,Y.; Liu,Y.; Liu,L.; Chen,Q.; Shi,W.
EPI1816475	PB2	China	2018-Mar-15	EPI_ISL_697225	A/pigeon/Fujian/3.15_FZHX0014-C/2018			Bi,Y.; Li,J.; Li,S.; Fu,G.; Jin,T.; Zhang,C.; Yang,Y.; Ma,Z.; Tian,W.; Xiao,S.; Li,L.; Yin,R.; Zhang,Y.; Wang,L.; Qin,Y.; Yao,Z.; Meng,F.; Hu,D.; Li,D.; Wong,G.; Liu,F.; Lv,N.; Fu,L.; Peng,Y.; Ma,J.; Sharshov,K.; Shestopalov,A.; Gulyaeva,M.; Gao,G.F.; Chen,J.; Shi,Y.; Liu,W.J.; Chu,D.; Huang,Y.; Liu,Y.; Liu,L.; Chen,Q.; Shi,W.
EPI1903359	PB2	Bangladesh	2019-Dec-11	EPI_ISL_4071800	A/quail/Bangladesh/41265/2019			Barman,S.; Turner,J.C.; Hasan,M.; Akhtar,S.; Franks,J.; El-Shesheny,R.; Walker,D.; Seiler,P.; Mukherjee,N.; Kercher,L.; McKenzie,P.; Feeroz,M.; Webby,R.J.
EPI1620343	PB2	Bangladesh	2017-Jul-21	EPI_ISL_397434	A/quail/Bangladesh/33163/2017			Barman,S.; Turner,J.C.; Hasan,M.K.; Akhtar,S.; Franks,J.; El-Shesheny,R.; Walker,D.; Seiler,P.; Friedman,K.; Kercher,L.; Kayali,G.; Jones-Engel,L.; McKenzie,P.; Krauss,S.; Webby,R.J.; Feeroz,M.; Webster,R.G.
EPI1549252	PB2	Vietnam	2017-Mar-31	EPI_ISL_378254	A/duck/Nha Trang/221/2017			Soda,K.; Nguyen,K.H.; Ung,H.T.; Le,Q.M.; Ito,T.
EPI1665325	PB2	Vietnam	2019-Nov-29	EPI_ISL_404208	A/duck/Nghe An/5382VTC/2019	State Research Center of Virology and Biotechnology (VECTOR)	State Research Center of Virology and Biotechnology (VECTOR)
EPI2154260	PB2	Korea, Republic of	2021-Feb-17	EPI_ISL_14835725	A/Bean Goose(Anser fabalis)/South Korea/KNU2021-35/2021			Tran,K.N.T.; Park,H.; Yeo,S.J.; Sung,H.W.
EPI1780770	PB2	Japan	2010-Nov-03	EPI_ISL_504329	A/duck/Shimane/321103/2010			Ito,H.; Kume,T.; Soda,K.; Ito,T.
EPI1600705	PB2	Vietnam	2018-Aug-30	EPI_ISL_393327	A/duck/Vietnam/HU10-1879/2018			Sakoda,Y.; Okamatsu,M.; Matsuno,K.; Le,K.T.; Nguyen,L.T.; Jizou,M.
EPI1584727	PB2	Vietnam	2018-Aug-16	EPI_ISL_389652	A/duck/Vietnam/HU9-521/2018			Sakoda,Y.; Okamatsu,M.; Matsuno,K.; Le,K.T.; Nguyen,L.T.; Jizou,M.
EPI1584711	PB2	Vietnam	2018-Aug-15	EPI_ISL_389650	A/duck/Vietnam/HU9-455/2018			Sakoda,Y.; Okamatsu,M.; Matsuno,K.; Le,K.T.; Nguyen,L.T.; Jizou,M.
EPI1584695	PB2	Vietnam	2018-Aug-14	EPI_ISL_389648	A/duck/Vietnam/HU9-211/2018			Sakoda,Y.; Okamatsu,M.; Matsuno,K.; Le,K.T.; Nguyen,L.T.; Jizou,M.
EPI1557184	PB2	Vietnam	2015-Aug-12	EPI_ISL_379960	A/duck/Vietnam/HU3-184/2015			Sakoda,Y.; Okamatsu,M.; Matsuno,K.; Chu,D.H.; Nguyen,L.T.; Jizou,M.
EPI2195605	PB2	China	2021-Jan-21	EPI_ISL_15435500	A/common crane/Yunnan-Huize/24/2021(H5N8)	Yunnan Tropical and Subtropical Animal Virus Diseases Laboratory	Yunnan Animal Science and Veterinary Institute
EPI2062108	PB2	Bangladesh	2022-Mar-09	EPI_ISL_13243350	A/duck/Bangladesh/19D1874/2022	International Centre for Diarrhoeal Disease Research (ICDDR,B)	International Centre for Diarrhoeal Disease Research (ICDDR,B)	Hossain, M.E.; Miah, M.; Puspo, JA.; Hasan, R.; Davis, C.T.; Mott, A.J.; Davis, W.; Chowdhury, S.; Rahman, M.Z
EPI2109932	PB2	Japan	2022-Feb-10	EPI_ISL_14065167	A/white-tailed eagle/Hokkaido/20220210001/2022	Graduate School of Veterinary Medicine, Hokkaido University	Graduate School of Veterinary Medicine, Hokkaido University	Yoshihiro, Sakoda; Takahiro, Hiono; Norikazu, Isoda
EPI2197765	PB2	Japan	2022-Oct-04	EPI_ISL_15576616	A/white-fronted goose/Miyagi/0410D001/2022	National Institute for Environmental Studies	Graduate School of Veterinary Medicine, Hokkaido University	Manabu,ONUMA; Kei,NABESHIMA; Atsushi,HAGA; Hisako,HONJO; Misako,YOKOYAMA; Yoshihiro,SAKODA; Norikazu,ISODA; Takahiro,HIONO
EPI2197773	PB2	Japan	2022-Oct-08	EPI_ISL_15576617	A/Eurasian wigeon/Hokkaido/Q71/2022	Graduate School of Veterinary Medicine, Hokkaido University	Graduate School of Veterinary Medicine, Hokkaido University	Yoshihiro,SAKODA; Norikazu,ISODA; Takahiro,HIONO
EPI2223228	PB2	Japan	2022-Sep-25	EPI_ISL_15923322	A/peregrine falcon/Kanagawa/1409C001T1/2022	National Institute for Environmental Studies	National Institute of Animal Health	Manabu,Onuma;Kei,Nabeshima;Atsushi,Haga;Hisako,Honjo;Misako,Yokoyama;Yuko,Uchida;Kohtaro,Miyazawa;Ryota,Tsunekuni;Junki,Mine;Saki,Sakuma;Asuka,Kumagai;Yoshihiro,Takadate
EPI2318023	PB2	Japan	2022-Nov-06	EPI_ISL_16698579	A/slaty-backed gull/Hokkaido/0111M111/2022	National Institute for Environmental Studies	Graduate School of Veterinary Medicine, Hokkaido University	Manabu, Onuma; Kei, Nabeshima; Atsushi, Haga; Hisako, Honjo; Misako, Yokoyama; Yoshihiro, Sakoda; Norikazu, Isoda; Takahiro, Hiono; Hew, Yik Lim
EPI2632285	PB2	Japan	2022-Oct-16	EPI_ISL_17999470	A/peregrine falcon/Niigata/1510C001T/2022	National Institute for Environmental Studies	National Agriculture and Food Research Organization	Manabu,Onuma; Kei,Nabeshima; Atsushi,Haga; Hisako,Honjo; Misako,Yokoyama; Yuko,Uchida; Kohtaro,Miyazawa; Ryota,Tsunekuni; Junki,Mine; Saki,Sakuma; Asuka,Kumagai; Yoshihiro,Takadate
EPI2639301	PB2	Japan	2023-Mar-24	EPI_ISL_18007232	A/large-billed crow/Niigata/1503B017/2023	Graduate School of Veterinary Medicine, Hokkaido University	Graduate School of Veterinary Medicine, Hokkaido University	Manabu, Onuma; Kei, Nabeshima; Atsushi, Haga; Hisako, Honjo; Misako, Yokoyama; Yoshihiro, Sakoda; Norikazu, Isoda; Takahiro, Hiono; Hew, Yik Lim
EPI2751737	PB2	Japan	2022-Dec-09	EPI_ISL_18286317	A/chicken/Kagoshima/22H4T/2022	National Institute of Animal Health	National Agriculture and Food Research Organization
EPI2751881	PB2	Japan	2022-Dec-22	EPI_ISL_18286335	A/chicken/Nagasaki/22A6T/2022	National Institute of Animal Health	National Agriculture and Food Research Organization
EPI2752125	PB2	Japan	2022-Dec-17	EPI_ISL_18286366	A/chicken/Saitama/22A10T/2022	National Institute of Animal Health	National Agriculture and Food Research Organization
EPI2885357	PB2	Japan	2022-Jan-19	EPI_ISL_18720766	A/chicken/Chiba/21B5T/2022	National Institute of Animal Health	National Institute of Animal Health	J, Mine
EPI1814671	PB2	Germany	2020-Sep-07	EPI_ISL_661312	A/guinea fowl/Germany-NW/AI01184/2020	Chemisches und Veterinäruntersuchungsamt Münsterland-Emscher-Lippe	Friedrich-Loeffler-Institut
EPI2743583	PB2	Poland	2022-Jul-15	EPI_ISL_18245819	A/swan/Poland/MB152/2022	National Veterinary Research Institut Poland, PIWet-PIB	National Veterinary Research Institute	Swieton, E.; Dziadek, K.; Kozak, E.; Wyrostek, K.; Tarasiuk, K.; Stys Fijol, N.; Smietanka, K.
EPI1947300	PB2	Italy	2021-Oct-11	EPI_ISL_7987337	A/turkey/Italy/21VIR8480-1/2021	Istituto Zooprofilattico Sperimentale Delle Venezie	Istituto Zooprofilattico Sperimentale Delle Venezie	Milani, A.; Fusaro, A.; Schivo, A.; Salviato, A.; Palumbo, E.;Zecchin, B.; Giussani, E.; Pastori, A.; Monne, I.; Terregino, C.
EPI1986086	PB2	Bangladesh	2021-Jan-10	EPI_ISL_9956393	A/environment/Bangladesh/17E82/2021	International Centre for Diarrhoeal Disease Research (ICDDR,B)	International Centre for Diarrhoeal Disease Research (ICDDR,B)	Hossain, M.E.; Miah, M.; Alam, S.; Hasan, R.; Davis, C.T.; Mott, A.J.; Davis, W.; Chowdhury, S.; Rahman, M.Z
EPI1985985	PB2	Bangladesh	2021-Jan-04	EPI_ISL_9951121	A/duck/Bangladesh/18D1577/2021	icddr,b International Centre for Diarrhoeal Disease Research, Bangladesh	International Centre for Diarrhoeal Disease Research (ICDDR,B)	Hossain, M.E.; Miah, M.; Alam, S.; Hasan, R.; Davis, C.T.; Mott, A.J.; Davis, W.; Chowdhury, S.; Rahman, M.Z
EPI1319421	PB2	Russian Federation	2018-Jan-23	EPI_ISL_331307	A/teal/Dagestan/1017/2018	Research Institute of Experimental and Clinical Medicine	Research Institute of Experimental and Clinical Medicine	Sharshov, K.; Sobolev, I.; Kurskaya, O.; Murashkina, T.; Alekseev, A.; Gadzhiev, A.; Magomedova, M.; Alikina, T.; Kabilov, M.; Shestopalov, A.
EPI2197785	PB2	Netherlands	2022-Sep-14	EPI_ISL_15579534	A/Mallard/Netherlands/14/2022	Erasmus Medical Center	Erasmus Medical Center
EPI1966943	PB2	Netherlands	2021-Dec-29	EPI_ISL_9261740	A/Mallard/Netherlands/17/2021	Erasmus Medical Center	Erasmus Medical Center
EPI1963333	PB2	Netherlands	2021-Dec-19	EPI_ISL_9012575	A/Mallard/Netherlands/11/2021	Erasmus Medical Center	Erasmus Medical Center
EPI1807240	PB2	Netherlands	2020-Oct-16	EPI_ISL_603133	A/Eurasian Wigeon/Netherlands/1/2020	Erasmus Medical Center	Erasmus Medical Center
EPI1330315	PB2	Bangladesh	2016-Dec-18	EPI_ISL_333102	A/duck/Bangladesh/17D747/2016	icddr,b International Centre for Diarrhoeal Disease Research, Bangladesh	Centers for Disease Control and Prevention	Yang, G.; Chowdury, S; Hodges, E; Rahman, M.Z.; Jang, Y.; Hossain, M.E.; Jones, J.; Stark, T.; Di, H.; Cook, P.W.; Ghosh, S.; Azziz-Baumgartner, E.; Barnes, J.; Wentworth, D.; Kennedy, E.; Davis, C.T.
EPI1860172	PB2	Ireland	2021-Mar-01	EPI_ISL_2234825	A/chicken/Ireland/005930_20VIR5487-1/2020	Istituto Zooprofilattico Sperimentale delle Venezie, EU/OIE/Reference Laboratory and FAO Reference Centre for AI and ND	Istituto Zooprofilattico Sperimentale Delle Venezie	Garza Cuartero, L.; Flynn, O.; Connaghan, E.; Byrne, C.; O?Neill, R.; Zecchin, B.; Fusaro, A.; Pastori, A.; Salviato, A.; Schivo, A.; Monne, I.; Terregino, C.
EPI1811625	PB2	Iraq	2020-May-12	EPI_ISL_623074	A/chicken/Iraq/1/2020	Central Veterinary Labs	Animal and Plant Health Agency (APHA)
EPI1850473	PB2	Russian Federation	2020-Aug-29	EPI_ISL_1241000	A/mallard/Novosibirsk region/3524k/2020	Research Institute of Experimental and Clinical Medicine	National Institute of Animal Health	Mine, J.; Uchida, Y.; Saito, T.; Shestopalov, A.; Dubovitskiy, N.; Sobolev, I.; Derko, A.; Alekseev, A.; Gluschenko, A.; Sharshov, K.
EPI1640120	PB2	Russian Federation	2018-Sep-29	EPI_ISL_395083	A/mallard/Novosibirsk region/964k/2018	Research Institute of Experimental and Clinical Medicine	Research Institute of Experimental and Clinical Medicine
EPI1818105	PB2	Mongolia	2018-Sep-02	EPI_ISL_697696	A/duck/Mongolia/451/2018			Sakoda,Y.; Okamatsu,M.; Matsuno,K.
EPI1818041	PB2	Mongolia	2018-Sep-02	EPI_ISL_697688	A/duck/Mongolia/210/2018			Sakoda,Y.; Okamatsu,M.; Matsuno,K.
EPI1777586	PB2	Mongolia	2019-Sep-20	EPI_ISL_503358	A/duck/Mongolia/876/2019			Sakoda,Y.; Okamatsu,M.; Matsuno,K.; Enkhbold,B.
EPI2794488	PB2	Norway	2023-Oct-08	EPI_ISL_18514067	A/Eurasian_teal/Norway/2023-07-2933-4/2023	Norwegian Veterinary Institute	Norwegian Veterinary Institute	Britt Gjerset, Cathrine Arnason Bøe
EPI1370641	PB2	Egypt	2017-Nov-19	EPI_ISL_341563	A/Eurasian-teal/Egypt/P2-29/2017	National Laboratory for Veterinary Quality Control on Poultry production- Animal Health Research Inistitute	Animal Health Research Institute	Zanaty,AM; Erfan,AM; Mady,WH; Amer,F; Nour,AA; Neveen,R; Samy,M; Selim,AA; Hassan,WM; Naguib,MM
EPI889410	PB2	Netherlands	2011-Oct-15	EPI_ISL_243513	A/Eurasian teal/Netherlands/1/2011			Poen,M.J.; Verhagen,J.H.; Vuong,O.; Scheuer,R.D.; Pas,S.D.; Fouchier,R.A.M.
EPI1019563	PB2	Netherlands	2016-Dec-05	EPI_ISL_268643	A/Eur_Wig/NL-Groningen/16015376-003/2016	Wageningen Bioveterinary Research	Wageningen Bioveterinary Research	Beerens, Nancy; Heutink, Rene; Harders, Frank; Verschuren-Pritz, Sylvia; Bossers, Alex; Koch, Guus; Bergervoet, Saskia
EPI1777993	PB2	Bangladesh	2019-Jan-15	EPI_ISL_503500	A/mallard/Bangladesh/37909/2019			Barman,S.; Turner,J.C.; Hasan,M.; Akhtar,S.; Franks,J.; El-Shesheny,R.; Walker,D.; Seiler,P.; Mukherjee,N.; Kercher,L.; McKenzie,P.; Feeroz,M.; Webby,R.J.
EPI1775505	PB2	Belgium	2017-Nov-19	EPI_ISL_502736	A/Anas platyrhynchos/Belgium/10402_H195386/2017			Lambrecht,B.; Steensels,M.; Fusaro,A.; Milani,A.; Pastori,A.; Schivo,A.; Salviato,A.; Zamperin,G.; Monne,I.; Terregino,C.
EPI1774511	PB2	Belgium	2018-Aug-29	EPI_ISL_502613	A/Anas platyrhynchos/Belgium/7828/2018			Lambrecht,B.; Steensels,M.; Fusaro,A.; Milani,A.; Pastori,A.; Schivo,A.; Salviato,A.; Zamperin,G.; Monne,I.; Terregino,C.
EPI1774319	PB2	Belgium	2017-Sep-22	EPI_ISL_502597	A/Anas platyrhynchos/Belgium/11025_44/2017			Lambrecht,B.; Steensels,M.; Fusaro,A.; Milani,A.; Pastori,A.; Schivo,A.; Salviato,A.; Zamperin,G.; Monne,I.; Terregino,C.
EPI1306922	PB2	Netherlands	2015-Sep-05	EPI_ISL_328956	A/mallard duck/Netherlands/59/2015			Poen,M.J.; Verhagen,J.H.; Vuong,O.; Scheuer,R.D.; Pas,S.D.; Fouchier,R.A.M.
EPI1013538	PB2	Netherlands	2012-Aug-21	EPI_ISL_267376	A/mallard duck/Netherlands/18/2012
EPI891211	PB2	Netherlands	2014-Feb-17	EPI_ISL_243504	A/mallard duck/Netherlands/1/2014			Poen,M.J.; Verhagen,J.H.; Vuong,O.; Scheuer,R.D.; Pas,S.D.; Fouchier,R.A.M.
EPI1778059	PB2	Bangladesh	2019-Feb-07	EPI_ISL_503509	A/garganey/Bangladesh/38920/2019			Barman,S.; Turner,J.C.; Hasan,M.; Akhtar,S.; Franks,J.; El-Shesheny,R.; Walker,D.; Seiler,P.; Mukherjee,N.; Kercher,L.; McKenzie,P.; Feeroz,M.; Webby,R.J.
EPI1581289	PB2	Egypt	2015-Jan-27	EPI_ISL_387969	A/teal/Egypt/MB-D-125OP/2015			Direct Submission
EPI1581285	PB2	Egypt	2016-Jan-28	EPI_ISL_387968	A/teal/Egypt/MB-D-487OP/2016			Direct Submission
EPI1440601	PB2	Russian Federation	2018-Aug-26	EPI_ISL_355937	A/green sandpiper/Kurgan/1048/2018	State Research Center of Virology and Biotechnology (VECTOR)	State Research Center of Virology and Biotechnology (VECTOR)	Natalia,Goncharova; Ivan,Susloparov; Natalia,Kolosova; Alexey,Danilenko; Juliya,Bulanovich; Vasiliy,Marchenko; Alexander,Ryzhikov
EPI1860044	PB2	Switzerland	2021-Feb-01	EPI_ISL_2234809	A/yellow-legged_gull/Switzerland/15-0039_21VIR3035/2021	Istituto Zooprofilattico Sperimentale delle Venezie, EU/OIE/Reference Laboratory and FAO Reference Centre for AI and ND	Istituto Zooprofilattico Sperimentale Delle Venezie	Albini, S.; H?ssy, D.; Nenniger, C.; V?gtlin, A.; Zimmer, G.; Zecchin, B.; Fusaro, A.; Schivo, A.; Salviato, A.; Giussani, E.; Monne, I.; Terregino, C.
EPI1850644	PB2	France	2020-Dec-07	EPI_ISL_1263541	A/mallard/France/20P017917/2020	Anses (Ploufragan-Plouzané)	ANSES Agence Nationale De Securite Sanitaire De L’alimentation
EPI1638465	PB2	Russian Federation	2019-Sep-08	EPI_ISL_400274	A/mallard/Novosibirsk region/1894k/2019	Research Institute of Experimental and Clinical Medicine	National Institute of Animal Health	Mine, J.; Uchida, Y.; Saito, T.; Shestopalov, A.; Dubovitskiy, N.; Sobolev, I.; Derko, A.; Alekseev, A.; Sharshov, K.
EPI1894530	PB2	Ukraine	2020-Jan-13	EPI_ISL_4056296	A/mallard/Ukraine/AN-221-13-01/2020			Muzyka,D.; Rula,O.; Muzyka,N.; Koethe,S.; Pohlmann,A.; Pantin-Jackwood,M.; Beer,M.
EPI1841790	PB2	Netherlands	2019-Jan-23	EPI_ISL_819124	A/mallard/Netherlands/19001282-001/2019	Wageningen Bioveterinary Research	Wageningen Bioveterinary Research	Beerens, Nancy; Harders, Frank; Pritz-Verschuren, Sylvia; Roose, Marit; Germeraad, Evelien; Engelsma, Marc; Bossers, Alex; Heutink, Rene
EPI1850441	PB2	Russian Federation	2020-Aug-29	EPI_ISL_1240996	A/common teal/Novosibirsk region/3559k/2020	Research Institute of Experimental and Clinical Medicine	National Institute of Animal Health	Mine, J.; Uchida, Y.; Saito, T.; Shestopalov, A.; Dubovitskiy, N.; Sobolev, I.; Derko, A.; Alekseev, A.; Gluschenko, A.; Sharshov, K.
EPI1942887	PB2	Belgium	2021-Dec-09	EPI_ISL_7622539	A/Chroicocephalus_ridibundus/Belgium/13464/2020	Sciensano - Animal Infectious Diseases	Sciensano, Department of Animal Infectious Diseases	Van Borm, Steven; Vandenbussche, Frank; Roupie, Virginie; Lambrecht, Benedicte; Steensels, Mieke
EPI1478994	PB2	Netherlands	2017-Oct-13	EPI_ISL_362150	A/Chicken/Netherlands/17014215-026-030/2017	Wageningen Bioveterinary Research	Wageningen Bioveterinary Research	Bergervoet, Saskia; Heutink, Rene; Harders, Frank; Beerens, Nancy
EPI2116921	PB2	Kazakhstan	2018-Oct-04	EPI_ISL_506013	A/northern shoveler/North-Kazakhstan/20/2018			Sultankulova,K.; Burashev,Y.; Melisbek,A.; Issabek,A.
EPI1942919	PB2	Belgium	2020-Sep-19	EPI_ISL_7622863	A/Anas_platyrhynchos/Belgium/204_0003/2020	Sciensano - Animal Infectious Diseases	Sciensano, Department of Animal Infectious Diseases	Van Borm, Steven; Vandenbussche, Frank; Roupie, Virginie; Lambrecht, Benedicte; Steensels, Mieke
EPI1942391	PB2	Belgium	2020-Oct-04	EPI_ISL_7595492	A/Anas_platyrhynchos/Belgium/10413_0003/2020	Sciensano - Animal Infectious Diseases	Sciensano, Department of Animal Infectious Diseases	Van Borm, Steven; Vandenbussche, Frank; Roupie, Virginie; Lambrecht, Benedicte; Steensels, Mieke
EPI1963862	PB2	United Kingdom	2021-Nov-16	EPI_ISL_9029957	A/turkey/England/057679/2021	Animal and Plant Health Agency (APHA)	Animal and Plant Health Agency (APHA)
