# Supplementary material for: Molecular Characterization of a Clade 2.3.4.4b H5N1 High Pathogenicity Avian Influenza Virus from a 2022 Outbreak in Layer Chickens in the Philippines
Source: Pathogens. 2024 Sep 28;13(10):844. doi: 10.3390/pathogens13100844 (PMC11510588; doi:10.3390/pathogens13100844)
Supplement: Supplementary file 1 [file pathogens-13-00844-s001.zip › Supplementary Table S5-gisaid_acknowledge_table-2-PB1 v3.xls]

## Sheet: Acknowledge Table
We gratefully acknowledge the authors, originating and submitting laboratories of the sequences from GISAID’s EpiFlu™ Database on which this research is based. The list is detailed below.
All submitters of data may be contacted directly via www.gisaid.org
Segment ID	Segment	Country	Collection date	Isolate-ID	Isolate name	Originating Lab	Submitting Lab	Authors
EPI2028691	PB1	Greece	2022-Mar-10	EPI_ISL_12471661	A/pelican/Greece/64_SP_22VIR3126-7/2022	Thessalonica Veterinary Centre (TVC)	Istituto Zooprofilattico Sperimentale delle Venezie	Georgiades, G.; Ragias, B.; Gkolia, A.; Anthopoulou, E.; Barbierato, G.; Zecchin, B.; Fusaro, A.; Schivo, A.; Salviato, A.; Palumbo, E.; Giussani, E.; Monne, I.; Terregino, C.
EPI2152309	PB1	China	2021-Jan-27	EPI_ISL_14823423	A/Wild geese/Hubei/H68/2021	Xi'an Tianlong Science and Technology Co., Ltd.	Chinese Academy of Forestry
EPI1836645	PB1	China	2017-Jan-01	EPI_ISL_707659	A/goose/Henan/01.01_LYGL001-O/2017			Bi,Y.; Li,J.; Li,S.; Fu,G.; Jin,T.; Zhang,C.; Yang,Y.; Ma,Z.; Tian,W.; Xiao,S.; Li,L.; Yin,R.; Zhang,Y.; Wang,L.; Qin,Y.; Yao,Z.; Meng,F.; Hu,D.; Li,D.; Wong,G.; Liu,F.; Lv,N.; Fu,L.; Peng,Y.; Ma,J.; Sharshov,K.; Shestopalov,A.; Gulyaeva,M.; Gao,G.F.; Chen,J.; Shi,Y.; Liu,W.J.; Chu,D.; Huang,Y.; Liu,Y.; Liu,L.; Chen,Q.; Shi,W.
EPI1836509	PB1	China	2016-Oct-11	EPI_ISL_707642	A/goose/Fujian/10.11_FZHX1002-O/2016			Bi,Y.; Li,J.; Li,S.; Fu,G.; Jin,T.; Zhang,C.; Yang,Y.; Ma,Z.; Tian,W.; Xiao,S.; Li,L.; Yin,R.; Zhang,Y.; Wang,L.; Qin,Y.; Yao,Z.; Meng,F.; Hu,D.; Li,D.; Wong,G.; Liu,F.; Lv,N.; Fu,L.; Peng,Y.; Ma,J.; Sharshov,K.; Shestopalov,A.; Gulyaeva,M.; Gao,G.F.; Chen,J.; Shi,Y.; Liu,W.J.; Chu,D.; Huang,Y.; Liu,Y.; Liu,L.; Chen,Q.; Shi,W.
EPI1818486	PB1	China	2018-Mar-15	EPI_ISL_696992	A/goose/Fujian/3.15_FZHX0007-O/2018			Bi,Y.; Li,J.; Li,S.; Fu,G.; Jin,T.; Zhang,C.; Yang,Y.; Ma,Z.; Tian,W.; Xiao,S.; Li,L.; Yin,R.; Zhang,Y.; Wang,L.; Qin,Y.; Yao,Z.; Meng,F.; Hu,D.; Li,D.; Wong,G.; Liu,F.; Lv,N.; Fu,L.; Peng,Y.; Ma,J.; Sharshov,K.; Shestopalov,A.; Gulyaeva,M.; Gao,G.F.; Chen,J.; Shi,Y.; Liu,W.J.; Chu,D.; Huang,Y.; Liu,Y.; Liu,L.; Chen,Q.; Shi,W.
EPI441999	PB1	China	2009-Dec-16	EPI_ISL_139383	A/goose/Shandong/k1204/2009			Zhao,K.; Gu,M.; Zhong,L.; Duan,Z.; Zhang,Y.; Zhu,Y.; Zhao,G.; Zhao,M.; Chen,Z.; Hu,S.; Liu,W.; Liu,X.; Peng,D.
EPI5781	PB1	China	1996-Jan-01	EPI_ISL_1254	A/Goose/Guangdong/1/96
EPI2181373	PB1	China	2021-Oct-10	EPI_ISL_15052970	A/gull/Shandong/W1359/2021	College of Agronomy, Liaocheng University	Liaocheng University
EPI2665425	PB1	Korea, Republic of	2021-Feb-04	EPI_ISL_18059682	A/gull/South Korea/GNU54/2021			Flores,R.A., Kim,W., Cammayo,P.L.T., Nguyen,B.T., Villavicencio,A.G.M., Lee,S.; Min,W.
EPI229933	PB1	Mongolia	2006-Sep-08	EPI_ISL_65834	A/black headed gull/Mongolia/1756/2006			Spackman,E.; Swayne,D.E.; Gilbert,M.; Joly,D.O.; Karesh,W.B.; Suarez,D.L.; Sodnomdarjaa,R.; Dulam,P.; Cardona,C.
EPI1604432	PB1	China	2018-Oct-23	EPI_ISL_393957	A/great black-headed gull/Ningxia/1/2018(H16N3)	Harbin Veterinary Research Institute (CAAS)	Harbin Veterinary Research Institute (CAAS)	Yulei,Li;Minghui,Li;Jingman,Tian;Yanbing,Li
EPI1010910	PB1	Georgia	2011-Oct-28	EPI_ISL_138695	A/yellow-legged gull/Georgia/1/2011			Lewis,N.S.; Javakhishvili,Z.; Russell,C.A.; Machablishvili,A.; Lexmond,P.; Verhagen,J.H.; Vuong,O.; Onashvili,T.; Donduashvili,M.; Smith,D.J.; Fouchier,R.A.; Fouchier,R.A.M.
EPI467295	PB1	United Arab Emirates	2011-Aug-01	EPI_ISL_145650	A/quail/United Arab Emirates/D1556/2011			Wernery,U.; Shanmuganatham,K.K.; Krylov,P.S.; Joseph,S.; Friedman,K.; Krauss,S.; Webster,R.G.
EPI110346	PB1	United Arab Emirates	2000-Jan-01	EPI_ISL_11171	A/quail/Dubai/303/2000			Aamir,U.B.; Wernery,U.; Ilyushina,N.; Webster,R.G.; Ilyushina,N.A.
EPI467279	PB1	United Arab Emirates	2011-Jun-15	EPI_ISL_145648	A/pheasant/United Arab Emirates/D1307.B/2011			Wernery,U.; Shanmuganatham,K.K.; Krylov,P.S.; Joseph,S.; Friedman,K.; Krauss,S.; Webster,R.G.
EPI860451	PB1	Japan	1983-Jan-01	EPI_ISL_237951	A/whistling swan/Shimane/467/83	National Institute of Animal Health	National Institute of Animal Health	Uchida,U.
EPI240293	PB1	Japan	1983-Jan-01	EPI_ISL_68999	A/whistling swan/Shimone/499/1983			Kim,L.M.; Scott,M.A.; Suarez,D.L.; Spackman,E.; Swayne,D.E.; Afonso,C.L.
EPI2008857	PB1	China	2021-Dec-20	EPI_ISL_11633613	A/Cygnus columbianus/Hubei/117/2021	Wuhan Institute of Virology, CAS	Wuhan Institute of Virology, CAS
EPI153728	PB1	Israel	2000-Jan-01	EPI_ISL_10368	A/turkey/Israel/90710/2000
EPI1120586	PB1	Japan	1977-Jan-01	EPI_ISL_288007	A/budgerigar/Aichi/1/77	National Institute of Animal Health	National Institute of Animal Health	Y,Uchida
EPI315971	PB1	Japan	2006-Sep-02	EPI_ISL_89754	A/rufous-necked stint/Japan/6KS0279/2006			Bui,V.N.; Ogawa,H.; Xininigen; Karibe,K.; Matsuo,K.; Yoden,S.; Haneda,H.; Yamamoto,Y.; Nakamura,K.; Saito,K.; Watanabe,Y.; Runstadler,J.A.; Huettmann,F.; Happ,G.M.; Imai,K.
EPI266230	PB1	Japan	2009-Feb-01	EPI_ISL_75883	A/quail/Aichi/1/2009			Uchida,Y.; Mase,M.; Yasuaki,H.; Takehiko,S.
EPI122577	PB1	China	2006-Jan-01	EPI_ISL_13019	A/bird/Guangxi/A1/2006
EPI1995838	PB1	Korea, Republic of	2017-Mar-14	EPI_ISL_11112483	A/Greater white-fronted goose/Korea/K16-727-5/2017	Avian diaseases laboratory, College of Veterinary Medicine, Konkuk University	Kyungpook National University	Jiyun, Kim; Sol, Jeong; Changsun, Song; Junghoon, Kwon
EPI1995454	PB1	Korea, Republic of	2015-Nov-11	EPI_ISL_11110143	A/Mandarin duck/Korea/K15-68/2015	Avian diaseases laboratory, College of Veterinary Medicine, Konkuk University	Kyungpook National University	Jiyun, Kim; Sol, Jeong; Changsun, Song; Junghoon, Kwon
EPI1986142	PB1	Bangladesh	2021-Aug-19	EPI_ISL_9959271	A/duck/Bangladesh/17D1738/2021	International Centre for Diarrhoeal Disease Research (ICDDR,B)	International Centre for Diarrhoeal Disease Research (ICDDR,B)	Hossain, M.E.; Miah, M.; Alam, S.; Hasan, R.; Davis, C.T.; Mott, A.J.; Davis, W.; Chowdhury, S.; Rahman, M.Z
EPI1986092	PB1	Bangladesh	2021-Jan-13	EPI_ISL_9956875	A/duck/Bangladesh/19D1592/2021	International Centre for Diarrhoeal Disease Research (ICDDR,B)	International Centre for Diarrhoeal Disease Research (ICDDR,B)	Hossain, M.E.; Miah, M.; Alam, S.; Hasan, R.; Davis, C.T.; Mott, A.J.; Davis, W.; Chowdhury, S.; Rahman, M.Z
EPI1626668	PB1	China	2019-Jan-18	EPI_ISL_398186	A/wild bird/Hunan/1.18 YYDTHBD241/2019(H9N2)	Wuhan Institute of Virology, CAS	Wuhan Institute of Virology, CAS
EPI958814	PB1	China	2014-Nov-11	EPI_ISL_255852	A/muscovy/duck/Hunan/102/2014		Wuhan Institute of Virology
EPI1055295	PB1	China	2015-Jan-15	EPI_ISL_277028	A/chicken/Wuxi/4859/2015	Beijing Institute of Microbiology and Epidemiology	Beijing Institute of Microbiology and Epidemiology	Maijuan,Ma; Shanhui,Chen; Teng,Zhao
EPI658893	PB1	China	2015-Jan-09	EPI_ISL_199060	A/Phalacrocorax/Hubei/01.09 V1/2015(H5N1)		Institute of Microbiology, Chinese Academy of Sciences
EPI1601904	PB1	Iran, Islamic Republic of	2019-Mar-30	EPI_ISL_393518	A/Avian/Iran/38AMA/2019			Shenagari,M.; Jamali,A.; Abdoli,A.
EPI285819	PB1	Saudi Arabia	2006-Jan-01	EPI_ISL_80922	A/avian/Saudi Arabia/910135/2006			Kim,L.M.; Scott,M.A.; Suarez,D.L.; Spackman,E.; Swayne,D.E.; Afonso,C.L.
EPI703576	PB1	India	2014-Jan-01	EPI_ISL_208842	A/crow/India/01CA02/2014			Tosh,C.; Shukla,S.; Nagarajan,S.; Kumar,M.; Murugkar,H.V.; Tripathi,S.; Kulkarni,D.D.
EPI691626	PB1	Pakistan	2015-Jun-01	EPI_ISL_206693	A/pigeon/Pakistan/25A/2015			Sharma,P.; Rehmani,S.F.; Wajid,A.; Olivier,T.; William-Coplin,D.; Suarez,D.; Swayne,D.; Afonso,C.
EPI683137	PB1	China	2014-Dec-01	EPI_ISL_205137	A/turtledove/Wuhan/WHBJ12/2014			Chen,L.-J.; Lin,X.-D.; Guo,W.-P.; Tian,J.-H.; Zhang,Y.-Z.
EPI439583	PB1	Israel	2001-Feb-01	EPI_ISL_138752	A/avian/Israel/232/2001			Shkoda,I.; Panshin,A.; Shihmanter,E.; Lapin,K.; Lipkind,M.
EPI401324	PB1	Korea, Republic of	2006-Feb-01	EPI_ISL_131206	A/wild bird/Korea/GS26/2006			Kang,H.M.; Choi,J.G.; Kim,K.I.; Park,H.Y.; Park,C.K.; Lee,Y.J.; Kang,H.-M.; Choi,J.-G.; Kim,K.-I.; Lee,Y.-J.
EPI338868	PB1	Korea, Republic of	2005-Nov-01	EPI_ISL_97286	A/aquatic bird/Korea/W69/2005			Song,M.-S.; Baek,Y.H.; Choi,Y.K.
EPI258980	PB1	Korea, Republic of	2007-Nov-01	EPI_ISL_75186	A/aquatic bird/Korea/w209/2007			Baek,Y.H.; Pascua,P.N.; Song,M.-S.; Choi,Y.K.
EPI1677409	PB1	Vietnam	2018-Feb-11	EPI_ISL_408141	A/chicken/Vietnam/NCVD-H5C18LS09/2018	National Centre of Veterinary Diagnostics	Centers for Disease Control and Prevention
EPI351492	PB1	Vietnam	2008-Jan-01	EPI_ISL_80681	A/muscovy duck/Vietnam/NCVD-041/2008	National Centre of Veterinary Diagnostics	Centers for Disease Control and Prevention	Davis,Todd; Rivailler,Pierre; Nguyen,Tung
EPI351499	PB1	Vietnam	2010-Apr-01	EPI_ISL_80665	A/muscovy duck/Vietnam/NCVD-402/2010	National Centre of Veterinary Diagnostics	Centers for Disease Control and Prevention	Davis,Todd; Rivailler,Pierre; Nguyen,Tung
EPI1095741	PB1	Indonesia	2012-Jul-01	EPI_ISL_284316	A/muscovy duck/East Java/LM47/2012	BBalitvet	Centers for Disease Control and Prevention
EPI1677881	PB1	Vietnam	2017-Oct-27	EPI_ISL_408206	A/chicken/Vietnam/Raho6-17S2903/2017	Center for Veterinary Diagnostics - Regional Animal Health Office No.6	Centers for Disease Control and Prevention
EPI540277	PB1	Bangladesh	2011-Jan-19	EPI_ISL_165794	A/duck/Bangladesh/1822/2011	icddr,b International Centre for Diarrhoeal Disease Research, Bangladesh	Centers for Disease Control and Prevention	Gerloff, Nancy; Simpson, Natosha; Davis, C. Todd
EPI2187411	PB1	Bangladesh	2020-Mar-11	EPI_ISL_15187184	A/chicken/Bangladesh/2458-LT2/2020	Bangladesh Agricultural University, Faculty of Veterinary Science, Department of Pathology	Bangladesh Agricultural University
EPI2167409	PB1	China	2022-Mar-08	EPI_ISL_14920023	A/chicken/Shandong/Taian29/2022	China Agricultural University	China Agricultural University
EPI1916686	PB1	China	2019-Sep-05	EPI_ISL_4254452	A/Chicken/Guangdong/GZ14577/2019(H9N2)	Li Ka Shing Faculty of Medicine, The University of Hong Kong	The University of Hong Kong
EPI553229	PB1	China	2009-Sep-01	EPI_ISL_169393	A/Chicken/Shandong/J02/2009	Qingdao Agricultural University	Beijing Institute of Microbiology and Epidemiology	yanbo,yin;dongdong,wang;linlin,liu;xiliang,wang;penghui,yang;xin,liu;keyu,wang;chengcai,lai
EPI1075297	PB1	Japan	2017-Jan-01	EPI_ISL_280891	A/chicken/Japan/AQ-HE28-50/2016/-1/-1	National Institute of Animal Health	National Institute of Animal Health	Uchida,Y
EPI860459	PB1	Japan	2015-Dec-03	EPI_ISL_237952	A/chicken/Japan/AnimalQuarantine-HE144/2016	National Institute of Animal Health	National Institute of Animal Health	Uchida,Y.
EPI556439	PB1	China	2014-Apr-17	EPI_ISL_170078	A/chicken/Changzhou/c02/2013		Jiangsu Provincial Center for Disease Control & Prevention
EPI918787	PB1	China	2017-Jan-04	EPI_ISL_249109	A/Chicken/Guangdong/DG0188/2017(H7N9)	South China Agricultural University	South China Agricultural University	Weixin,Jia;Li,Xing;Zhixian,Li;Wenbao,Qi;Ming,Liao
EPI2747134	PB1	China	2022-Jan-01	EPI_ISL_18276893	A/chicken/China/SCDC-6HAO/2022			Xue,R.
EPI2376511	PB1	China	2019-Jan-20	EPI_ISL_16840595	A/Chicken/China/30/2019			Khadke,S.K.; Yeo,S.J.; Poo,H.; Yang,J.; Huibin,L.; Mok,C.K.; Park,H.
EPI2200655	PB1	China	2020-Dec-23	EPI_ISL_15613537	A/chicken/Shandong/099/2020			Zhao,Y.
EPI2116783	PB1	China	2020-Jan-05	EPI_ISL_14223931	A/chicken/China/2042/2020			Cui,N.; Xie,H.
EPI1904666	PB1	China	2020-Oct-01	EPI_ISL_4073083	A/chicken/China/07/2020			Liao,H.; He,C.; Liu,L.; Chen,P.; Wang,S.; Li,L.; Zhao,Z.; Li,X.
EPI1903669	PB1	China	2016-Oct-01	EPI_ISL_4072009	A/chicken/Zhejiang/102637/2016			Yang,F.; Wu,H.
EPI1901860	PB1	India	2015-Dec-01	EPI_ISL_4070020	A/chicken/India/12CL103075/2015			Sivasankar,P.; Ghoke,S.S.; Kumar,N.; Pateriya,A.K.; Shrivastava,D.; Dixit,R.; Singh,P.; Tripathi,M.; Bhatia,S.; Sood,R.
EPI1898241	PB1	China	2015-Jun-07	EPI_ISL_4063591	A/chicken/Shandong/YT819/2015			Yin,Y.; Xu,S.; Wang,J.; Zhang,Y.; Bi,Y.; Wang,D.; Liu,L.; Fan,D.; Liu,H.; Wang,S.; Luo,N.; Yang,Z.; Li,C.; Cao,Z.; Zhu,M.; Guo,X.; Qi,J.
EPI1891688	PB1	Taiwan	2017-Mar-04	EPI_ISL_4032315	A/chicken/Yunlin/17030021-1/2017			Huang,C.W.; Chen,L.H.; Lee,D.H.; Liu,Y.P.; Li,W.C.; Lee,M.S.; Chen,Y.P.; Lee,F.; Chiou,C.J.; Lin,Y.J.; Lin,Y.-J.
EPI1833461	PB1	China	2016-Dec-01	EPI_ISL_707361	A/chicken/Shanxi/12.01_TGYL002-O/2016			Bi,Y.; Li,J.; Li,S.; Fu,G.; Jin,T.; Zhang,C.; Yang,Y.; Ma,Z.; Tian,W.; Xiao,S.; Li,L.; Yin,R.; Zhang,Y.; Wang,L.; Qin,Y.; Yao,Z.; Meng,F.; Hu,D.; Li,D.; Wong,G.; Liu,F.; Lv,N.; Fu,L.; Peng,Y.; Ma,J.; Sharshov,K.; Shestopalov,A.; Gulyaeva,M.; Gao,G.F.; Chen,J.; Shi,Y.; Liu,W.J.; Chu,D.; Huang,Y.; Liu,Y.; Liu,L.; Chen,Q.; Shi,W.
EPI1827445	PB1	China	2017-Feb-16	EPI_ISL_699410	A/chicken/Henan/02.16_LYGL013-O/2017			Bi,Y.; Li,J.; Li,S.; Fu,G.; Jin,T.; Zhang,C.; Yang,Y.; Ma,Z.; Tian,W.; Xiao,S.; Li,L.; Yin,R.; Zhang,Y.; Wang,L.; Qin,Y.; Yao,Z.; Meng,F.; Hu,D.; Li,D.; Wong,G.; Liu,F.; Lv,N.; Fu,L.; Peng,Y.; Ma,J.; Sharshov,K.; Shestopalov,A.; Gulyaeva,M.; Gao,G.F.; Chen,J.; Shi,Y.; Liu,W.J.; Chu,D.; Huang,Y.; Liu,Y.; Liu,L.; Chen,Q.; Shi,W.
EPI1827437	PB1	China	2017-Feb-16	EPI_ISL_699409	A/chicken/Henan/02.16_LYGL012-O/2017			Bi,Y.; Li,J.; Li,S.; Fu,G.; Jin,T.; Zhang,C.; Yang,Y.; Ma,Z.; Tian,W.; Xiao,S.; Li,L.; Yin,R.; Zhang,Y.; Wang,L.; Qin,Y.; Yao,Z.; Meng,F.; Hu,D.; Li,D.; Wong,G.; Liu,F.; Lv,N.; Fu,L.; Peng,Y.; Ma,J.; Sharshov,K.; Shestopalov,A.; Gulyaeva,M.; Gao,G.F.; Chen,J.; Shi,Y.; Liu,W.J.; Chu,D.; Huang,Y.; Liu,Y.; Liu,L.; Chen,Q.; Shi,W.
EPI1826221	PB1	China	2017-May-24	EPI_ISL_699262	A/chicken/Guangdong/05.24_SZBJ029-C/2017			Bi,Y.; Li,J.; Li,S.; Fu,G.; Jin,T.; Zhang,C.; Yang,Y.; Ma,Z.; Tian,W.; Xiao,S.; Li,L.; Yin,R.; Zhang,Y.; Wang,L.; Qin,Y.; Yao,Z.; Meng,F.; Hu,D.; Li,D.; Wong,G.; Liu,F.; Lv,N.; Fu,L.; Peng,Y.; Ma,J.; Sharshov,K.; Shestopalov,A.; Gulyaeva,M.; Gao,G.F.; Chen,J.; Shi,Y.; Liu,W.J.; Chu,D.; Huang,Y.; Liu,Y.; Liu,L.; Chen,Q.; Shi,W.
EPI1825677	PB1	China	2018-Oct-23	EPI_ISL_699202	A/chicken/Fujian/10.23_FZHX0104-O/2018			Bi,Y.; Li,J.; Li,S.; Fu,G.; Jin,T.; Zhang,C.; Yang,Y.; Ma,Z.; Tian,W.; Xiao,S.; Li,L.; Yin,R.; Zhang,Y.; Wang,L.; Qin,Y.; Yao,Z.; Meng,F.; Hu,D.; Li,D.; Wong,G.; Liu,F.; Lv,N.; Fu,L.; Peng,Y.; Ma,J.; Sharshov,K.; Shestopalov,A.; Gulyaeva,M.; Gao,G.F.; Chen,J.; Shi,Y.; Liu,W.J.; Chu,D.; Huang,Y.; Liu,Y.; Liu,L.; Chen,Q.; Shi,W.
EPI1825309	PB1	China	2018-Dec-25	EPI_ISL_699165	A/chicken/Anhui/12.25_YHZGS004-O/2018			Bi,Y.; Li,J.; Li,S.; Fu,G.; Jin,T.; Zhang,C.; Yang,Y.; Ma,Z.; Tian,W.; Xiao,S.; Li,L.; Yin,R.; Zhang,Y.; Wang,L.; Qin,Y.; Yao,Z.; Meng,F.; Hu,D.; Li,D.; Wong,G.; Liu,F.; Lv,N.; Fu,L.; Peng,Y.; Ma,J.; Sharshov,K.; Shestopalov,A.; Gulyaeva,M.; Gao,G.F.; Chen,J.; Shi,Y.; Liu,W.J.; Chu,D.; Huang,Y.; Liu,Y.; Liu,L.; Chen,Q.; Shi,W.
EPI1828333	PB1	China	2018-Oct-19	EPI_ISL_698039	A/chicken/Jiangxi/10.19_NCDZT40A4-OC/2018			Bi,Y.; Li,J.; Li,S.; Fu,G.; Jin,T.; Zhang,C.; Yang,Y.; Ma,Z.; Tian,W.; Xiao,S.; Li,L.; Yin,R.; Zhang,Y.; Wang,L.; Qin,Y.; Yao,Z.; Meng,F.; Hu,D.; Li,D.; Wong,G.; Liu,F.; Lv,N.; Fu,L.; Peng,Y.; Ma,J.; Sharshov,K.; Shestopalov,A.; Gulyaeva,M.; Gao,G.F.; Chen,J.; Shi,Y.; Liu,W.J.; Chu,D.; Huang,Y.; Liu,Y.; Liu,L.; Chen,Q.; Shi,W.
EPI1818805	PB1	China	2018-Oct-23	EPI_ISL_697815	A/chicken/Shandong/10.23_TAWL024-C/2018			Bi,Y.; Li,J.; Li,S.; Fu,G.; Jin,T.; Zhang,C.; Yang,Y.; Ma,Z.; Tian,W.; Xiao,S.; Li,L.; Yin,R.; Zhang,Y.; Wang,L.; Qin,Y.; Yao,Z.; Meng,F.; Hu,D.; Li,D.; Wong,G.; Liu,F.; Lv,N.; Fu,L.; Peng,Y.; Ma,J.; Sharshov,K.; Shestopalov,A.; Gulyaeva,M.; Gao,G.F.; Chen,J.; Shi,Y.; Liu,W.J.; Chu,D.; Huang,Y.; Liu,Y.; Liu,L.; Chen,Q.; Shi,W.
EPI1817030	PB1	China	2017-Dec-29	EPI_ISL_697514	A/chicken/Hainan/12.29_HKPL006-O/2017			Bi,Y.; Li,J.; Li,S.; Fu,G.; Jin,T.; Zhang,C.; Yang,Y.; Ma,Z.; Tian,W.; Xiao,S.; Li,L.; Yin,R.; Zhang,Y.; Wang,L.; Qin,Y.; Yao,Z.; Meng,F.; Hu,D.; Li,D.; Wong,G.; Liu,F.; Lv,N.; Fu,L.; Peng,Y.; Ma,J.; Sharshov,K.; Shestopalov,A.; Gulyaeva,M.; Gao,G.F.; Chen,J.; Shi,Y.; Liu,W.J.; Chu,D.; Huang,Y.; Liu,Y.; Liu,L.; Chen,Q.; Shi,W.
EPI1817027	PB1	China	2018-Oct-31	EPI_ISL_697512	A/chicken/Jiangxi/10.31_NCDZT014-C/2018			Bi,Y.; Li,J.; Li,S.; Fu,G.; Jin,T.; Zhang,C.; Yang,Y.; Ma,Z.; Tian,W.; Xiao,S.; Li,L.; Yin,R.; Zhang,Y.; Wang,L.; Qin,Y.; Yao,Z.; Meng,F.; Hu,D.; Li,D.; Wong,G.; Liu,F.; Lv,N.; Fu,L.; Peng,Y.; Ma,J.; Sharshov,K.; Shestopalov,A.; Gulyaeva,M.; Gao,G.F.; Chen,J.; Shi,Y.; Liu,W.J.; Chu,D.; Huang,Y.; Liu,Y.; Liu,L.; Chen,Q.; Shi,W.
EPI1818890	PB1	China	2018-Jun-22	EPI_ISL_697395	A/chicken/Hunan/06.22_YYGK2T3-OC/2018			Bi,Y.; Li,J.; Li,S.; Fu,G.; Jin,T.; Zhang,C.; Yang,Y.; Ma,Z.; Tian,W.; Xiao,S.; Li,L.; Yin,R.; Zhang,Y.; Wang,L.; Qin,Y.; Yao,Z.; Meng,F.; Hu,D.; Li,D.; Wong,G.; Liu,F.; Lv,N.; Fu,L.; Peng,Y.; Ma,J.; Sharshov,K.; Shestopalov,A.; Gulyaeva,M.; Gao,G.F.; Chen,J.; Shi,Y.; Liu,W.J.; Chu,D.; Huang,Y.; Liu,Y.; Liu,L.; Chen,Q.; Shi,W.
EPI1818848	PB1	China	2018-Mar-23	EPI_ISL_697353	A/chicken/Jiangxi/3.23_NCDZT44M3-OC/2018			Bi,Y.; Li,J.; Li,S.; Fu,G.; Jin,T.; Zhang,C.; Yang,Y.; Ma,Z.; Tian,W.; Xiao,S.; Li,L.; Yin,R.; Zhang,Y.; Wang,L.; Qin,Y.; Yao,Z.; Meng,F.; Hu,D.; Li,D.; Wong,G.; Liu,F.; Lv,N.; Fu,L.; Peng,Y.; Ma,J.; Sharshov,K.; Shestopalov,A.; Gulyaeva,M.; Gao,G.F.; Chen,J.; Shi,Y.; Liu,W.J.; Chu,D.; Huang,Y.; Liu,Y.; Liu,L.; Chen,Q.; Shi,W.
EPI1818845	PB1	China	2019-Jan-26	EPI_ISL_697350	A/chicken/Shandong/01.26_TAWL017-C/2019			Bi,Y.; Li,J.; Li,S.; Fu,G.; Jin,T.; Zhang,C.; Yang,Y.; Ma,Z.; Tian,W.; Xiao,S.; Li,L.; Yin,R.; Zhang,Y.; Wang,L.; Qin,Y.; Yao,Z.; Meng,F.; Hu,D.; Li,D.; Wong,G.; Liu,F.; Lv,N.; Fu,L.; Peng,Y.; Ma,J.; Sharshov,K.; Shestopalov,A.; Gulyaeva,M.; Gao,G.F.; Chen,J.; Shi,Y.; Liu,W.J.; Chu,D.; Huang,Y.; Liu,Y.; Liu,L.; Chen,Q.; Shi,W.
EPI1818799	PB1	China	2018-Oct-23	EPI_ISL_697306	A/chicken/Shandong/10.23_TAWL002-C/2018			Bi,Y.; Li,J.; Li,S.; Fu,G.; Jin,T.; Zhang,C.; Yang,Y.; Ma,Z.; Tian,W.; Xiao,S.; Li,L.; Yin,R.; Zhang,Y.; Wang,L.; Qin,Y.; Yao,Z.; Meng,F.; Hu,D.; Li,D.; Wong,G.; Liu,F.; Lv,N.; Fu,L.; Peng,Y.; Ma,J.; Sharshov,K.; Shestopalov,A.; Gulyaeva,M.; Gao,G.F.; Chen,J.; Shi,Y.; Liu,W.J.; Chu,D.; Huang,Y.; Liu,Y.; Liu,L.; Chen,Q.; Shi,W.
EPI1818723	PB1	China	2018-Dec-22	EPI_ISL_697231	A/chicken/Guizhou/12.22_ZYLJJ007-O/2018			Bi,Y.; Li,J.; Li,S.; Fu,G.; Jin,T.; Zhang,C.; Yang,Y.; Ma,Z.; Tian,W.; Xiao,S.; Li,L.; Yin,R.; Zhang,Y.; Wang,L.; Qin,Y.; Yao,Z.; Meng,F.; Hu,D.; Li,D.; Wong,G.; Liu,F.; Lv,N.; Fu,L.; Peng,Y.; Ma,J.; Sharshov,K.; Shestopalov,A.; Gulyaeva,M.; Gao,G.F.; Chen,J.; Shi,Y.; Liu,W.J.; Chu,D.; Huang,Y.; Liu,Y.; Liu,L.; Chen,Q.; Shi,W.
EPI1818642	PB1	China	2018-Mar-15	EPI_ISL_697145	A/chicken/Fujian/03.15_FZHX0006-C/2018			Bi,Y.; Li,J.; Li,S.; Fu,G.; Jin,T.; Zhang,C.; Yang,Y.; Ma,Z.; Tian,W.; Xiao,S.; Li,L.; Yin,R.; Zhang,Y.; Wang,L.; Qin,Y.; Yao,Z.; Meng,F.; Hu,D.; Li,D.; Wong,G.; Liu,F.; Lv,N.; Fu,L.; Peng,Y.; Ma,J.; Sharshov,K.; Shestopalov,A.; Gulyaeva,M.; Gao,G.F.; Chen,J.; Shi,Y.; Liu,W.J.; Chu,D.; Huang,Y.; Liu,Y.; Liu,L.; Chen,Q.; Shi,W.
EPI1818578	PB1	China	2017-Oct-28	EPI_ISL_697080	A/chicken/Shanxi/10.28_TGRL019-O/2017			Bi,Y.; Li,J.; Li,S.; Fu,G.; Jin,T.; Zhang,C.; Yang,Y.; Ma,Z.; Tian,W.; Xiao,S.; Li,L.; Yin,R.; Zhang,Y.; Wang,L.; Qin,Y.; Yao,Z.; Meng,F.; Hu,D.; Li,D.; Wong,G.; Liu,F.; Lv,N.; Fu,L.; Peng,Y.; Ma,J.; Sharshov,K.; Shestopalov,A.; Gulyaeva,M.; Gao,G.F.; Chen,J.; Shi,Y.; Liu,W.J.; Chu,D.; Huang,Y.; Liu,Y.; Liu,L.; Chen,Q.; Shi,W.
EPI1818566	PB1	China	2018-Jul-03	EPI_ISL_697072	A/chicken/Shanxi/7.30_TGRL012-O/2018			Bi,Y.; Li,J.; Li,S.; Fu,G.; Jin,T.; Zhang,C.; Yang,Y.; Ma,Z.; Tian,W.; Xiao,S.; Li,L.; Yin,R.; Zhang,Y.; Wang,L.; Qin,Y.; Yao,Z.; Meng,F.; Hu,D.; Li,D.; Wong,G.; Liu,F.; Lv,N.; Fu,L.; Peng,Y.; Ma,J.; Sharshov,K.; Shestopalov,A.; Gulyaeva,M.; Gao,G.F.; Chen,J.; Shi,Y.; Liu,W.J.; Chu,D.; Huang,Y.; Liu,Y.; Liu,L.; Chen,Q.; Shi,W.
EPI1818564	PB1	China	2017-Jul-28	EPI_ISL_697070	A/chicken/Shanxi/7.28_TGRL011-O/2017			Bi,Y.; Li,J.; Li,S.; Fu,G.; Jin,T.; Zhang,C.; Yang,Y.; Ma,Z.; Tian,W.; Xiao,S.; Li,L.; Yin,R.; Zhang,Y.; Wang,L.; Qin,Y.; Yao,Z.; Meng,F.; Hu,D.; Li,D.; Wong,G.; Liu,F.; Lv,N.; Fu,L.; Peng,Y.; Ma,J.; Sharshov,K.; Shestopalov,A.; Gulyaeva,M.; Gao,G.F.; Chen,J.; Shi,Y.; Liu,W.J.; Chu,D.; Huang,Y.; Liu,Y.; Liu,L.; Chen,Q.; Shi,W.
EPI1817046	PB1	China	2018-Dec-25	EPI_ISL_696856	A/chicken/Anhui/12.25_YHZGS005-O/2018			Bi,Y.; Li,J.; Li,S.; Fu,G.; Jin,T.; Zhang,C.; Yang,Y.; Ma,Z.; Tian,W.; Xiao,S.; Li,L.; Yin,R.; Zhang,Y.; Wang,L.; Qin,Y.; Yao,Z.; Meng,F.; Hu,D.; Li,D.; Wong,G.; Liu,F.; Lv,N.; Fu,L.; Peng,Y.; Ma,J.; Sharshov,K.; Shestopalov,A.; Gulyaeva,M.; Gao,G.F.; Chen,J.; Shi,Y.; Liu,W.J.; Chu,D.; Huang,Y.; Liu,Y.; Liu,L.; Chen,Q.; Shi,W.
EPI1817045	PB1	China	2018-Nov-28	EPI_ISL_696855	A/chicken/Chongqing/11.28_RCTYH018-C/2018			Bi,Y.; Li,J.; Li,S.; Fu,G.; Jin,T.; Zhang,C.; Yang,Y.; Ma,Z.; Tian,W.; Xiao,S.; Li,L.; Yin,R.; Zhang,Y.; Wang,L.; Qin,Y.; Yao,Z.; Meng,F.; Hu,D.; Li,D.; Wong,G.; Liu,F.; Lv,N.; Fu,L.; Peng,Y.; Ma,J.; Sharshov,K.; Shestopalov,A.; Gulyaeva,M.; Gao,G.F.; Chen,J.; Shi,Y.; Liu,W.J.; Chu,D.; Huang,Y.; Liu,Y.; Liu,L.; Chen,Q.; Shi,W.
EPI1817011	PB1	China	2018-Oct-31	EPI_ISL_696823	A/chicken/Jiangxi/10.31_NCDZT020-O/2018			Bi,Y.; Li,J.; Li,S.; Fu,G.; Jin,T.; Zhang,C.; Yang,Y.; Ma,Z.; Tian,W.; Xiao,S.; Li,L.; Yin,R.; Zhang,Y.; Wang,L.; Qin,Y.; Yao,Z.; Meng,F.; Hu,D.; Li,D.; Wong,G.; Liu,F.; Lv,N.; Fu,L.; Peng,Y.; Ma,J.; Sharshov,K.; Shestopalov,A.; Gulyaeva,M.; Gao,G.F.; Chen,J.; Shi,Y.; Liu,W.J.; Chu,D.; Huang,Y.; Liu,Y.; Liu,L.; Chen,Q.; Shi,W.
EPI1816761	PB1	China	2018-Nov-03	EPI_ISL_696627	A/chicken/Shanxi/11.30_TGRL018-O/2018			Bi,Y.; Li,J.; Li,S.; Fu,G.; Jin,T.; Zhang,C.; Yang,Y.; Ma,Z.; Tian,W.; Xiao,S.; Li,L.; Yin,R.; Zhang,Y.; Wang,L.; Qin,Y.; Yao,Z.; Meng,F.; Hu,D.; Li,D.; Wong,G.; Liu,F.; Lv,N.; Fu,L.; Peng,Y.; Ma,J.; Sharshov,K.; Shestopalov,A.; Gulyaeva,M.; Gao,G.F.; Chen,J.; Shi,Y.; Liu,W.J.; Chu,D.; Huang,Y.; Liu,Y.; Liu,L.; Chen,Q.; Shi,W.
EPI1816730	PB1	China	2017-Feb-16	EPI_ISL_696595	A/chicken/Henan/02.16_LYGL004-C/2017			Bi,Y.; Li,J.; Li,S.; Fu,G.; Jin,T.; Zhang,C.; Yang,Y.; Ma,Z.; Tian,W.; Xiao,S.; Li,L.; Yin,R.; Zhang,Y.; Wang,L.; Qin,Y.; Yao,Z.; Meng,F.; Hu,D.; Li,D.; Wong,G.; Liu,F.; Lv,N.; Fu,L.; Peng,Y.; Ma,J.; Sharshov,K.; Shestopalov,A.; Gulyaeva,M.; Gao,G.F.; Chen,J.; Shi,Y.; Liu,W.J.; Chu,D.; Huang,Y.; Liu,Y.; Liu,L.; Chen,Q.; Shi,W.
EPI1816726	PB1	China	2018-Oct-28	EPI_ISL_696591	A/chicken/Chongqing/10.28_RCTYH003-O/2018			Bi,Y.; Li,J.; Li,S.; Fu,G.; Jin,T.; Zhang,C.; Yang,Y.; Ma,Z.; Tian,W.; Xiao,S.; Li,L.; Yin,R.; Zhang,Y.; Wang,L.; Qin,Y.; Yao,Z.; Meng,F.; Hu,D.; Li,D.; Wong,G.; Liu,F.; Lv,N.; Fu,L.; Peng,Y.; Ma,J.; Sharshov,K.; Shestopalov,A.; Gulyaeva,M.; Gao,G.F.; Chen,J.; Shi,Y.; Liu,W.J.; Chu,D.; Huang,Y.; Liu,Y.; Liu,L.; Chen,Q.; Shi,W.
EPI1816724	PB1	China	2018-Aug-28	EPI_ISL_696589	A/chicken/Anhui/08.28_YHZGS008-O/2018			Bi,Y.; Li,J.; Li,S.; Fu,G.; Jin,T.; Zhang,C.; Yang,Y.; Ma,Z.; Tian,W.; Xiao,S.; Li,L.; Yin,R.; Zhang,Y.; Wang,L.; Qin,Y.; Yao,Z.; Meng,F.; Hu,D.; Li,D.; Wong,G.; Liu,F.; Lv,N.; Fu,L.; Peng,Y.; Ma,J.; Sharshov,K.; Shestopalov,A.; Gulyaeva,M.; Gao,G.F.; Chen,J.; Shi,Y.; Liu,W.J.; Chu,D.; Huang,Y.; Liu,Y.; Liu,L.; Chen,Q.; Shi,W.
EPI1816716	PB1	China	2018-Nov-29	EPI_ISL_696583	A/chicken/Anhui/11.29_YHZGS019-C/2018			Bi,Y.; Li,J.; Li,S.; Fu,G.; Jin,T.; Zhang,C.; Yang,Y.; Ma,Z.; Tian,W.; Xiao,S.; Li,L.; Yin,R.; Zhang,Y.; Wang,L.; Qin,Y.; Yao,Z.; Meng,F.; Hu,D.; Li,D.; Wong,G.; Liu,F.; Lv,N.; Fu,L.; Peng,Y.; Ma,J.; Sharshov,K.; Shestopalov,A.; Gulyaeva,M.; Gao,G.F.; Chen,J.; Shi,Y.; Liu,W.J.; Chu,D.; Huang,Y.; Liu,Y.; Liu,L.; Chen,Q.; Shi,W.
EPI1890843	PB1	China	2019-Nov-01	EPI_ISL_505804	A/chicken/China/1101/2019			Ge,f.; Xv,z.
EPI1789469	PB1	China	2019-Nov-01	EPI_ISL_505804	A/chicken/China/1101/2019			Ge,f.; Xv,z.
EPI1768290	PB1	China	2013-Feb-01	EPI_ISL_501379	A/chicken/China/D1389/2013			Li,Z.; Teng,Q.; Shi,X.
EPI1767109	PB1	China	2015-Jul-01	EPI_ISL_501341	A/chicken/China/F2991/2015			Yan,W.; Cui,H.; Engelsma,M.; Beerens,N.; van Oers,M.M.; de Jong,M.C.M.; Li,X.; Liu,Q.; Yang,J.; Teng,Q.; Li,Z.
EPI1632806	PB1	China	2016-Feb-01	EPI_ISL_399159	A/chicken/China/G1662PB1,16GD/2016			Chen,X.
EPI1632798	PB1	China	2016-Feb-01	EPI_ISL_399151	A/chicken/China/G1251PB1,16GD/2016			Chen,X.
EPI1517046	PB1	China	2011-Dec-03	EPI_ISL_369824	A/chicken/Jiangxi/25/2011			Dong,G.; Yan,H.; Xie,Y.
EPI1098525	PB1	China	2017-Mar-01	EPI_ISL_284689	A/chicken/Fujian/SD070/2017			Zhao,R.
EPI644403	PB1	India	2013-Dec-30	EPI_ISL_195955	A/chicken/India/12CA01/2013			Nagarajan,S.; Tripathi,S.; Tosh,C.; Murugkar,H.V.; Kumar,M.; Kulkarni,D.D.
EPI621176	PB1	China	2014-Jun-17	EPI_ISL_190703	A/chicken/Jiangsu/2477/2014			Ma,M.-J.; Lu,B.; Yang,X.-X.; Zhao,T.; Zhou,J.-J.; Chen,W.-J.; Gray,G.C.; Qian,Y.-H.; Chen,S.-H.; Ma,G.-Y.; Cao,W.-C.
EPI403526	PB1	Israel	2010-Dec-01	EPI_ISL_131530	A/chicken/Israel/1293/2010			Shkoda,I.; Panshin,A.; Lapin,K.; Perk,S.
EPI403511	PB1	Israel	2010-Oct-01	EPI_ISL_131527	A/chicken/Israel/1067/2010			Shkoda,I.; Panshin,A.; Lapin,K.; Perk,S.
EPI300876	PB1	Korea, Republic of	2009-May-01	EPI_ISL_84591	A/chicken/Korea/SH0910/2009			Park,K.J.; Kwon,H.-i.; Song,M.-S.; Noriel,P.Q.; Baek,Y.H.; Choi,Y.K.
EPI300873	PB1	Korea, Republic of	2009-May-01	EPI_ISL_84588	A/chicken/Korea/SH0907/2009			Park,K.J.; Kwon,H.-i.; Song,M.-S.; Noriel,P.Q.; Baek,Y.H.; Choi,Y.K.
EPI300867	PB1	Korea, Republic of	2009-Jan-01	EPI_ISL_84582	A/chicken/Korea/HC09/2009			Park,K.J.; Kwon,H.-i.; Song,M.-S.; Noriel,P.Q.; Baek,Y.H.; Choi,Y.K.
EPI291935	PB1	India	2008-May-29	EPI_ISL_83300	A/chicken/Tripura/105131/2008			Nagarajan,S.; Tripati,S.; Tosh,C.; Murugkar,H.V.; Dubey,S.C.
EPI592303	PB1	China	2013-Dec-13	EPI_ISL_179922	A/chicken/Shenzhen/2130/2013			Lam,T.Y.; Zhou,B.; Wang,J.; Chai,Y.; Shen,Y.; Chen,X.; Ma,C.; Hong,W.; Chen,Y.; Zhang,Y.; Duan,L.; Chen,P.; Jiang,J.; Li,L.; Poon,L.M.; Webby,R.J.; Smith,D.K.; Leung,G.M.; Peiris,J.M.; Holmes,E.C.; Guan,Y.; Zhu,H.
EPI592295	PB1	China	2013-Dec-13	EPI_ISL_179921	A/chicken/Shenzhen/2122/2013			Lam,T.Y.; Zhou,B.; Wang,J.; Chai,Y.; Shen,Y.; Chen,X.; Ma,C.; Hong,W.; Chen,Y.; Zhang,Y.; Duan,L.; Chen,P.; Jiang,J.; Li,L.; Poon,L.M.; Webby,R.J.; Smith,D.K.; Leung,G.M.; Peiris,J.M.; Holmes,E.C.; Guan,Y.; Zhu,H.
EPI591993	PB1	China	2013-Oct-28	EPI_ISL_179847	A/chicken/Shaoxing/5195/2013			Lam,T.Y.; Zhou,B.; Wang,J.; Chai,Y.; Shen,Y.; Chen,X.; Ma,C.; Hong,W.; Chen,Y.; Zhang,Y.; Duan,L.; Chen,P.; Jiang,J.; Li,L.; Poon,L.M.; Webby,R.J.; Smith,D.K.; Leung,G.M.; Peiris,J.M.; Holmes,E.C.; Guan,Y.; Zhu,H.
EPI590583	PB1	Taiwan	2015-Jan-29	EPI_ISL_179539	A/chicken/SC/a688/2015			Cheng,M.-C.; Tan,D.-H.; Chen,L.-H.; Liu,Y.-P.; Lin,Y.-J.; Tsai,H.-J.; Chang,P.-C.
EPI583430	PB1	China	2013-Dec-11	EPI_ISL_175913	A/chicken/Shenzhen/1196/2013			Lam,T.Y.; Zhou,B.; Wang,J.; Chai,Y.; Shen,Y.; Chen,X.; Ma,C.; Hong,W.; Chen,Y.; Zhang,Y.; Duan,L.; Chen,P.; Jiang,J.; Li,L.; Poon,L.M.; Webby,R.J.; Smith,D.K.; Leung,G.M.; Peiris,J.M.; Holmes,E.C.; Guan,Y.; Zhu,H.
EPI583390	PB1	China	2013-Dec-09	EPI_ISL_175908	A/chicken/Shenzhen/934/2013			Lam,T.Y.; Zhou,B.; Wang,J.; Chai,Y.; Shen,Y.; Chen,X.; Ma,C.; Hong,W.; Chen,Y.; Zhang,Y.; Duan,L.; Chen,P.; Jiang,J.; Li,L.; Poon,L.M.; Webby,R.J.; Smith,D.K.; Leung,G.M.; Peiris,J.M.; Holmes,E.C.; Guan,Y.; Zhu,H.
EPI581664	PB1	China	2013-Dec-18	EPI_ISL_175669	A/chicken/Dongguan/3235/2013			Lam,T.Y.; Zhou,B.; Wang,J.; Chai,Y.; Shen,Y.; Chen,X.; Ma,C.; Hong,W.; Chen,Y.; Zhang,Y.; Duan,L.; Chen,P.; Jiang,J.; Li,L.; Poon,L.M.; Webby,R.J.; Smith,D.K.; Leung,G.M.; Peiris,J.M.; Holmes,E.C.; Guan,Y.; Zhu,H.
EPI602044	PB1	China	2013-Dec-18	EPI_ISL_173493	A/chicken/Dongguan/2818/2013			Ma,C.; Lam,T.T.Y.; Chai,Y.; Wang,J.; Fan,X.; Hong,W.; Zhang,Y.; Li,L.; Liu,Y.; Smith,D.K.; Webby,R.J.; Peiris,J.S.M.; Zhu,H.; Guan,Y.
EPI602101	PB1	China	2013-Dec-13	EPI_ISL_173490	A/chicken/Shenzhen/2072/2013			Ma,C.; Lam,T.T.Y.; Chai,Y.; Wang,J.; Fan,X.; Hong,W.; Zhang,Y.; Li,L.; Liu,Y.; Smith,D.K.; Webby,R.J.; Peiris,J.S.M.; Zhu,H.; Guan,Y.
EPI602092	PB1	China	2013-Dec-10	EPI_ISL_173489	A/chicken/Shenzhen/712/2013			Ma,C.; Lam,T.T.Y.; Chai,Y.; Wang,J.; Fan,X.; Hong,W.; Zhang,Y.; Li,L.; Liu,Y.; Smith,D.K.; Webby,R.J.; Peiris,J.S.M.; Zhu,H.; Guan,Y.
EPI510705	PB1	Taiwan	2013-Mar-22	EPI_ISL_158009	A/chicken/Taiwan/7350/2013			Lee,C.C.; Zhu,H.; Huang,P.Y.; Peng,L.; Chang,Y.C.; Yip,C.H.; Li,Y.T.; Cheung,C.L.; Compans,R.; Yang,C.; Smith,D.K.; Lam,T.T.; King,C.C.; Guan,Y.; Lam,T.T.Y.
EPI510663	PB1	Taiwan	2013-Jan-29	EPI_ISL_158003	A/chicken/Taiwan/1680/2013			Lee,C.C.; Zhu,H.; Huang,P.Y.; Peng,L.; Chang,Y.C.; Yip,C.H.; Li,Y.T.; Cheung,C.L.; Compans,R.; Yang,C.; Smith,D.K.; Lam,T.T.; King,C.C.; Guan,Y.; Lam,T.T.Y.
EPI510635	PB1	Taiwan	2012-Dec-06	EPI_ISL_158000	A/chicken/Taiwan/683/2012			Lee,C.C.; Zhu,H.; Huang,P.Y.; Peng,L.; Chang,Y.C.; Yip,C.H.; Li,Y.T.; Cheung,C.L.; Compans,R.; Yang,C.; Smith,D.K.; Lam,T.T.; King,C.C.; Guan,Y.; Lam,T.T.Y.
EPI487141	PB1	China	2001-Jul-18	EPI_ISL_150420	A/chicken/Shandong/241/2001			Lin,Z.; Liu,B.; Zhu,Q.
EPI471118	PB1	Iran, Islamic Republic of	2010-Feb-01	EPI_ISL_146764	A/chicken/Iran/EBGV-88/2010			Bashashati,M.; Vasfi Marandi,M.; Hemmatzadeh,F.; Sabouri,F.
EPI469298	PB1	China	2010-Jan-01	EPI_ISL_146258	A/chicken/Hong Kong/TSTB27/2010			Lam,T.T.Y.; Wang,J.; Shen,Y.; Zhou,B.; Duan,L.; Cheung,C.L.; Ma,C.; Lycett,S.J.; Leung,C.Y.H.; Chen,X.; Li,L.; Hong,W.; Chai,Y.; Zhou,L.; Liang,H.; Ou,Z.; Liu,Y.; Farooqui,A.; Kelvin,D.J.; Poon,L.L.M.; Smith,D.K.; Pybus,O.G.; Leung,G.M.; Shu,Y.; Webster,R.G.; Webby,R.J.; Peiris,J.S.M.; Rambaut,A.; Zhu,H.; Guan,Y.
EPI460128	PB1	Taiwan	2012-Feb-15	EPI_ISL_143460	A/chicken/Taiwan/A1997/2012			Lee,M.S.
EPI439118	PB1	Taiwan	2010-Dec-14	EPI_ISL_138609	A/chicken/Taiwan/TC128/2010			King,C.-C.
EPI376253	PB1	China	2008-Jun-06	EPI_ISL_121416	A/chicken/Sheny/0606/2008			Zhang,Y.; Sun,Y.; Sun,H.; Pu,J.; Bi,Y.; Shi,Y.; Lu,X.; Li,J.; Zhu,Q.; Gao,G.F.; Yang,H.; Liu,J.
EPI275740	PB1	China	2008-Jan-01	EPI_ISL_77984	A/chicken/Guizhou/7/2008			Li,Y.; Shi,J.; Zhong,G.; Deng,G.; Tian,G.; Ge,J.; Zeng,X.; Song,J.; Zhao,D.; Liu,L.; Jiang,Y.; Guan,Y.; Bu,Z.; Chen,H.
EPI269007	PB1	China	2005-Jan-01	EPI_ISL_76305	A/chicken/Hunan/989/2005			Huang,K.; Bahl,J.; Fan,X.; Vijaykrishna,D.; Cheung,C.; Webby,R.J.; Webster,R.G.; Chen,H.; Smith,G.J.D.; Peiris,M.J.S.; Guan,Y.
EPI266778	PB1	Pakistan	2004-Apr-24	EPI_ISL_76067	A/chicken/Karachi/NARC-100/2004			Abbas,M.A.; Spackman,E.; Ahmed,Z.; Naeem,K.; Siddique,N.; Swayne,D.; Sarmento,L.; Hameed,A.
EPI476933	PB1	Japan	1925-Jan-01	EPI_ISL_69861	A/chicken/Japan/1925			Worobey,M.; Han,G.-Z.; Kawaoka,Y.; Muramoto,Y.; Rambaut,A.
EPI239252	PB1	Korea, Republic of	1996-Jan-01	EPI_ISL_68688	A/chicken/Korea/AI-96004/1996			Kim,L.M.; Scott,M.A.; Suarez,D.L.; Spackman,E.; Swayne,D.E.; Afonso,C.L.
EPI239108	PB1	China	1997-Jan-01	EPI_ISL_68664	A/chicken/Hubei/wj/1997			Liao,X.; Zhang,X.; Wang,J.; Yu,J.; Li,T.
EPI163675	PB1	China	2008-Jan-01	EPI_ISL_63020	A/chicken/Zibo/L2/2008			Huang,Y.; Xu,D.; Hu,B.; Lu,X.; Cao,S.; Wen,X.; Zhang,X.
EPI220302	PB1	China	2008-Nov-01	EPI_ISL_63000	A/chicken/Hunan/8/2008			Zhang,H.; Chen,Z.
EPI180323	PB1	Israel	2009-Feb-15	EPI_ISL_30440	A/chicken/Israel/184/2009
EPI175355	PB1	China	2005-Jan-01	EPI_ISL_23104	A/chicken/Guangdong/1/2005
EPI163676	PB1	China	2008-Jan-01	EPI_ISL_20103	A/chicken/Henan/L1/2008
EPI391485	PB1	Korea, Republic of	2001-Jan-01	EPI_ISL_13845	A/chicken/Korea/01310/2001			Choi,J.G.; Lee,Y.J.; Kim,Y.J.; Lee,E.K.; Jeong,O.M.; Sung,H.W.; Kim,J.H.; Kwon,J.H.; Choi,J.-G.; Lee,Y.-J.; Kim,Y.-J.; Lee,E.-K.; Jeong,O.-M.; Sung,H.-W.; Kim,J.-H.; Kwon,J.-H.
EPI122493	PB1	China	2005-Jan-01	EPI_ISL_13013	A/chicken/Guangxi/55/2005
EPI122282	PB1	China	1999-Jan-01	EPI_ISL_13005	A/chicken/Guangxi/4/1999
EPI102527	PB1	Taiwan	2004-Jan-01	EPI_ISL_10095	A/chicken/Taiwan/ch1006/04
EPI102491	PB1	Taiwan	2001-Jan-01	EPI_ISL_10076	A/chicken/Taiwan/1205/01
EPI102481	PB1	Taiwan	1999-Jan-01	EPI_ISL_10072	A/chicken/Taiwan/165/99
EPI101707	PB1	China	2001-Jan-01	EPI_ISL_10006	A/chicken/Hebei/718/2001
EPI82080	PB1	China	2001-Jan-01	EPI_ISL_8505	A/chicken/Heilongjiang/48/01
EPI82070	PB1	China	1997-Jan-01	EPI_ISL_8500	A/chicken/Guangdong/6/97
EPI82056	PB1	China	2000-Jan-01	EPI_ISL_8494	A/chicken/Fujian/25/00
EPI24946	PB1	China	2002-Jan-01	EPI_ISL_4515	A/chicken/Hebei/1/2002
EPI23746	PB1	China	2004-Jan-01	EPI_ISL_4202	A/chicken/Jilin/9/2004
EPI43115	PB1	Pakistan	1995-Jan-01	EPI_ISL_3218	A/chicken/Pakistan/34669/1995
EPI7951	PB1	Taiwan	1999-Jan-01	EPI_ISL_1452	A/chicken/Taiwan/7-5/99
EPI1710	PB1	Japan	2005-Jan-01	EPI_ISL_360	A/chicken/Ibaraki/1/2005
EPI1476	PB1	Japan	2001-Jan-01	EPI_ISL_336	A/chicken/Osaka/aq58/2001
EPI223073	PB1	Afghanistan	2008-Jan-01	EPI_ISL_63781	A/chicken/Afghanistan/329-2vir09-AFG-Khost1/2008		Istituto Zooprofilattico Sperimentale Delle Venezie	Fusaro,A.; Salviato,A.; Schivo,A.; Monne,I.; Ahmad,Mir; Cattoli,G.; Capua,I.; Valastro,V.; Habib,M.; Ziay,G.; GarciaGarcia,J.
EPI1302309	PB1	Vietnam	2014-Dec-22	EPI_ISL_327752	A/chicken/Vietnam/H7F-HG4-604/2014			Thuy,D.M.; Peacock,T.P.; Bich,V.T.N.; Fabrizio,T.; Hoang,D.N.; Tho,N.D.; Diep,N.T.; Nguyen,M.; Hoa,L.N.M.; Trang,H.T.T.; Choisy,M.; Inui,K.; Newman,S.; Trung,N.V.; van Doorn,R.; To,T.L.; Iqbal,M.; Bryant,J.E.
EPI1302307	PB1	Vietnam	2014-Dec-04	EPI_ISL_327749	A/chicken/Vietnam/H7F-LC4-115/2014			Thuy,D.M.; Peacock,T.P.; Bich,V.T.N.; Fabrizio,T.; Hoang,D.N.; Tho,N.D.; Diep,N.T.; Nguyen,M.; Hoa,L.N.M.; Trang,H.T.T.; Choisy,M.; Inui,K.; Newman,S.; Trung,N.V.; van Doorn,R.; To,T.L.; Iqbal,M.; Bryant,J.E.
EPI965293	PB1	Bangladesh	2015-Dec-23	EPI_ISL_257061	A/chicken/Bangladesh/27871/2015			Barman,S.; Marinova-Petkova,A.; Hasan,M.K.; Akhtar,S.; Turner,J.C.; Franks,J.; Walker,D.; Seiler,P.; Friedman,K.; Kercher,L.; Kayali,G.; Jones-Engel,L.; McKenzie,P.; Krauss,S.; Webby,R.J.; Feeroz,M.M.; Webster,R.G.
EPI965209	PB1	Bangladesh	2015-Sep-12	EPI_ISL_257044	A/chicken/Bangladesh/26223/2015			Barman,S.; Marinova-Petkova,A.; Hasan,M.K.; Akhtar,S.; Turner,J.C.; Franks,J.; Walker,D.; Seiler,P.; Friedman,K.; Kercher,L.; Kayali,G.; Jones-Engel,L.; McKenzie,P.; Krauss,S.; Webby,R.J.; Feeroz,M.M.; Webster,R.G.
EPI548309	PB1	Indonesia	2009-Jun-01	EPI_ISL_167892	A/chicken/Bali/U8661/2009			Mahardika,G.N.; Suartha,N.; Wibawan,W.T.
EPI2056455	PB1	Bangladesh	2022-Feb-13	EPI_ISL_13131033	A/duck/Bangladesh/17D1843/2022	International Centre for Diarrhoeal Disease Research (ICDDR,B)	International Centre for Diarrhoeal Disease Research (ICDDR,B)	Hossain, M.E.; Miah, M.; Puspo, JA.; Hasan, R.; Davis, C.T.; Mott, A.J.; Davis, W.; Chowdhury, S.; Rahman, M.Z
EPI1930360	PB1	China	2021-Jul-01	EPI_ISL_6760683	A/Duck/Sichuan/21898/2021(H5N6)	South China Agricultural University Veterinary Medicine College	South China Agricultural University	Zhang, Jiahao; Ye, Hejia; Liao, Ming; Qi, Wenbao
EPI1929419	PB1	China	2021-Jul-01	EPI_ISL_6760430	A/Duck/Sichuan/21826-1/2021(H5N6)	South China Agricultural University Veterinary Medicine College	South China Agricultural University	Zhang, Jiahao; Ye, Hejia; Liao, Ming; Qi, Wenbao
EPI1929378	PB1	China	2021-Mar-01	EPI_ISL_6757629	A/Duck/Guangdong/21314/2021(H5N6)	South China Agricultural University Veterinary Medicine College	South China Agricultural University	Zhang, Jiahao; Ye, Hejia; Liao, Ming; Qi, Wenbao
EPI979547	PB1	China	2017-Feb-16	EPI_ISL_259751	A/duck/Jiangxi/02.16 ShRSX002-O/2017(Mixed)	CAS Key Laboratory of Pathogenic Microbiology and Immunology, Institute of Microbiology, Chinese Academy of Sciences	Institute of Microbiology, Chinese Academy of Sciences	Yuhai, Bi
EPI431454	PB1	China	2011-Dec-07	EPI_ISL_137255	A/duck/Hebei/3/2011	Institute of Microbiology, Chinese Academy of Sciences	Institute of Microbiology, Chinese Academy of Sciences	Di,Liu; Haigang,Sun; Jinghua,Yan; George F,Gao; Juncai,Ma
EPI667003	PB1	China	2015-Apr-10	EPI_ISL_200586	A/duck/Guangxi/04.10 JX050/2015(Mixed)		Institute of Microbiology, Chinese Academy of Sciences
EPI657752	PB1	China	2014-Dec-17	EPI_ISL_198910	A/duck/Hunan/12.17 YYGK0079-Z-2/2014(H9N2)		Institute of Microbiology, Chinese Academy of Sciences
EPI1200454	PB1	Japan	2008-Jan-01	EPI_ISL_303627	A/duck/Aichi/14/2008	National Institute of Animal Health	National Institute of Animal Health
EPI1186981	PB1	Japan	2005-Jan-01	EPI_ISL_301003	A/duck/Ibaraki/402/05	National Institute of Animal Health	National Institute of Animal Health
EPI866966	PB1	Japan	2015-Dec-18	EPI_ISL_239418	A/wildbird/Niigata/151213/2015	National Institute of Animal Health	National Institute of Animal Health	Mine,J
EPI860686	PB1	Japan	2005-Jan-01	EPI_ISL_237992	A/duck/Japan/AnimalQuarantine-HE103/2015	National Institute of Animal Health	National Institute of Animal Health	Uchida,Y.
EPI866942	PB1	Japan	2015-Oct-30	EPI_ISL_239415	A/duck/Fukui/181015/2015		National Institute of Animal Health
EPI866856	PB1	Japan	2016-Oct-18	EPI_ISL_239396	A/duck/Aichi/231010/2016		National Institute of Animal Health
EPI867654	PB1	Japan	2016-Dec-05	EPI_ISL_239582	A/duck/Gunma/4/2016		National Institute of Animal Health
EPI2582253	PB1	China	2022-Oct-01	EPI_ISL_17760698	A/duck/China/10-24/2022	Sun Yat-Sen University of Medical Sciences		Zhu,P.
EPI2256876	PB1	Mongolia	2021-Aug-01	EPI_ISL_16209281	A/Duck/Mongolia/2021-MG07/2021			Durairaj,K.; Ankhanbaatar,U.; Yeo,S.J.; Park,H.
EPI2256860	PB1	Mongolia	2021-May-01	EPI_ISL_16209279	A/Duck/Mongolia/2021-MG05/2021			Durairaj,K.; Ankhanbaatar,U.; Yeo,S.J.; Park,H.
EPI1931898	PB1	Mongolia	2019-May-08	EPI_ISL_6795223	A/Duck/Sangiin Dalai lake/#230/2019			Durairaj,K.; Ulaankhuu,A.; Yeo,S.J.; Park,H.
EPI1892056	PB1	Taiwan	2015-Jan-20	EPI_ISL_4032440	A/duck/Tainan/15010403/2015			Huang,C.W.; Chen,L.H.; Lee,D.H.; Liu,Y.P.; Li,W.C.; Lee,M.S.; Chen,Y.P.; Lee,F.; Chiou,C.J.; Lin,Y.J.; Lin,Y.-J.
EPI1891992	PB1	Taiwan	2015-Dec-07	EPI_ISL_4032432	A/duck/Pingtung/15120006/2015			Huang,C.W.; Chen,L.H.; Lee,D.H.; Liu,Y.P.; Li,W.C.; Lee,M.S.; Chen,Y.P.; Lee,F.; Chiou,C.J.; Lin,Y.J.; Lin,Y.-J.
EPI1834661	PB1	China	2017-Jan-17	EPI_ISL_707497	A/duck/Hunan/1.17_YYGKK99-OC/2017			Bi,Y.; Li,J.; Li,S.; Fu,G.; Jin,T.; Zhang,C.; Yang,Y.; Ma,Z.; Tian,W.; Xiao,S.; Li,L.; Yin,R.; Zhang,Y.; Wang,L.; Qin,Y.; Yao,Z.; Meng,F.; Hu,D.; Li,D.; Wong,G.; Liu,F.; Lv,N.; Fu,L.; Peng,Y.; Ma,J.; Sharshov,K.; Shestopalov,A.; Gulyaeva,M.; Gao,G.F.; Chen,J.; Shi,Y.; Liu,W.J.; Chu,D.; Huang,Y.; Liu,Y.; Liu,L.; Chen,Q.; Shi,W.
EPI1834165	PB1	China	2017-Jun-22	EPI_ISL_707441	A/duck/Fujian/6.22_FZHX06119-O/2017			Bi,Y.; Li,J.; Li,S.; Fu,G.; Jin,T.; Zhang,C.; Yang,Y.; Ma,Z.; Tian,W.; Xiao,S.; Li,L.; Yin,R.; Zhang,Y.; Wang,L.; Qin,Y.; Yao,Z.; Meng,F.; Hu,D.; Li,D.; Wong,G.; Liu,F.; Lv,N.; Fu,L.; Peng,Y.; Ma,J.; Sharshov,K.; Shestopalov,A.; Gulyaeva,M.; Gao,G.F.; Chen,J.; Shi,Y.; Liu,W.J.; Chu,D.; Huang,Y.; Liu,Y.; Liu,L.; Chen,Q.; Shi,W.
EPI1834109	PB1	China	2017-Apr-21	EPI_ISL_707434	A/duck/Fujian/4.21_FZHX06101-O/2017			Bi,Y.; Li,J.; Li,S.; Fu,G.; Jin,T.; Zhang,C.; Yang,Y.; Ma,Z.; Tian,W.; Xiao,S.; Li,L.; Yin,R.; Zhang,Y.; Wang,L.; Qin,Y.; Yao,Z.; Meng,F.; Hu,D.; Li,D.; Wong,G.; Liu,F.; Lv,N.; Fu,L.; Peng,Y.; Ma,J.; Sharshov,K.; Shestopalov,A.; Gulyaeva,M.; Gao,G.F.; Chen,J.; Shi,Y.; Liu,W.J.; Chu,D.; Huang,Y.; Liu,Y.; Liu,L.; Chen,Q.; Shi,W.
EPI1835677	PB1	China	2018-Oct-26	EPI_ISL_697931	A/duck/Zhejiang/10.26_HZBX003-C/2018			Bi,Y.; Li,J.; Li,S.; Fu,G.; Jin,T.; Zhang,C.; Yang,Y.; Ma,Z.; Tian,W.; Xiao,S.; Li,L.; Yin,R.; Zhang,Y.; Wang,L.; Qin,Y.; Yao,Z.; Meng,F.; Hu,D.; Li,D.; Wong,G.; Liu,F.; Lv,N.; Fu,L.; Peng,Y.; Ma,J.; Sharshov,K.; Shestopalov,A.; Gulyaeva,M.; Gao,G.F.; Chen,J.; Shi,Y.; Liu,W.J.; Chu,D.; Huang,Y.; Liu,Y.; Liu,L.; Chen,Q.; Shi,W.
EPI1818680	PB1	China	2018-Jan-25	EPI_ISL_697811	A/duck/Fujian/1.25_FZHX0022-C/2018			Bi,Y.; Li,J.; Li,S.; Fu,G.; Jin,T.; Zhang,C.; Yang,Y.; Ma,Z.; Tian,W.; Xiao,S.; Li,L.; Yin,R.; Zhang,Y.; Wang,L.; Qin,Y.; Yao,Z.; Meng,F.; Hu,D.; Li,D.; Wong,G.; Liu,F.; Lv,N.; Fu,L.; Peng,Y.; Ma,J.; Sharshov,K.; Shestopalov,A.; Gulyaeva,M.; Gao,G.F.; Chen,J.; Shi,Y.; Liu,W.J.; Chu,D.; Huang,Y.; Liu,Y.; Liu,L.; Chen,Q.; Shi,W.
EPI1818678	PB1	China	2017-Jan-17	EPI_ISL_697181	A/duck/Fujian/1.17_FZHX0111-O/2017			Bi,Y.; Li,J.; Li,S.; Fu,G.; Jin,T.; Zhang,C.; Yang,Y.; Ma,Z.; Tian,W.; Xiao,S.; Li,L.; Yin,R.; Zhang,Y.; Wang,L.; Qin,Y.; Yao,Z.; Meng,F.; Hu,D.; Li,D.; Wong,G.; Liu,F.; Lv,N.; Fu,L.; Peng,Y.; Ma,J.; Sharshov,K.; Shestopalov,A.; Gulyaeva,M.; Gao,G.F.; Chen,J.; Shi,Y.; Liu,W.J.; Chu,D.; Huang,Y.; Liu,Y.; Liu,L.; Chen,Q.; Shi,W.
EPI1818606	PB1	China	2018-May-11	EPI_ISL_697110	A/duck/Zhejiang/05.11_HZBX011-O/2018			Bi,Y.; Li,J.; Li,S.; Fu,G.; Jin,T.; Zhang,C.; Yang,Y.; Ma,Z.; Tian,W.; Xiao,S.; Li,L.; Yin,R.; Zhang,Y.; Wang,L.; Qin,Y.; Yao,Z.; Meng,F.; Hu,D.; Li,D.; Wong,G.; Liu,F.; Lv,N.; Fu,L.; Peng,Y.; Ma,J.; Sharshov,K.; Shestopalov,A.; Gulyaeva,M.; Gao,G.F.; Chen,J.; Shi,Y.; Liu,W.J.; Chu,D.; Huang,Y.; Liu,Y.; Liu,L.; Chen,Q.; Shi,W.
EPI1768098	PB1	China	2018-May-24	EPI_ISL_501514	A/duck/China/330D17/2018			Li,M.; Xie,Z.; Li,D.
EPI1635117	PB1	Cambodia	2018-Apr-10	EPI_ISL_399748	A/duck/Cambodia/14T-24-1-D11/2018			Vijaykrishna,D.; Deng,Y.M.; Grau,M.L.; Kay,M.; Suttie,A.; Horwood,P.F.; Kalpravidh,W.; Claes,F.; Osbjer,K.; Dussart,P.; Barr,I.G.; Karlsson,E.A.; Dhanasekaran,V.; Deng,Y.-M.; L Grau,M.
EPI1580003	PB1	Vietnam	2014-Jan-06	EPI_ISL_387766	A/duck/Viet Nam/HN-1230/2014			Tan,G.; Pickett,B.; Fedorova,N.; Amedeo,P.; Isom,R.; Hu,L.; Christensen,J.; Miller,J.; Durbin,A.; Williams,T.; Arumemi,F.; Kawaoka,Y.; Zhong,G.; Neumann,G.
EPI1517078	PB1	China	2011-Dec-03	EPI_ISL_369828	A/duck/Jiangxi/35/2011			Dong,G.; Yan,H.; Xie,Y.
EPI942336	PB1	China	2010-Dec-01	EPI_ISL_252871	A/duck/Fujian/1761/2010			Zhang,M.; Zhang,X.; Xu,K.; Teng,Q.; Liu,Q.; Li,X.; Yang,J.; Xu,J.; Chen,H.; Li,Z.; Ruan,T.
EPI823938	PB1	China	2016-Apr-21	EPI_ISL_231747	A/duck/Hubei/SZY250/2016			Yao,Y.; Chen,J.
EPI703547	PB1	China	2012-Oct-21	EPI_ISL_208828	A/duck/Eastern China/L1021/2012			Sun,H.; Sun,Y.; Pu,J.; Liu,L.; Li,C.; Xu,G.; Qin,M.; Zhang,Y.; Zhao,H.; Wei,K.; Liu,J.
EPI692524	PB1	China	2011-Jun-03	EPI_ISL_206834	A/duck/Hunan/S2046/2011			Liang,L.; Deng,G.; Shi,J.; Wang,S.; Zhang,Q.; Kong,H.; Gu,C.; Guan,Y.; Suzuki,Y.; Li,Y.; Jiang,Y.; Tian,G.; Liu,L.; Li,C.; Chen,H.
EPI598950	PB1	China	2013-Jul-10	EPI_ISL_181847	A/duck/Wuxi/2/2013			Ma,M.J.; Yang,X.X.; Qian,Y.H.; Zhao,S.Y.; Hua,S.; Wang,T.C.; Chen,S.H.; Ma,G.Y.; Sang,X.Y.; Liu,L.N.; Wu,A.P.; Jiang,T.J.; Gao,Y.W.; Gray,G.C.; Zhao,T.; Ling,X.; Wang,J.L.; Lu,B.; Qian,J.; Cao,W.C.; Ma,M.-J.; Yang,X.-X.; Cao,W.-C.
EPI471871	PB1	China	2009-Nov-14	EPI_ISL_146881	A/duck/Guangxi/GXd-4/2009			Xie,Z.; Zhou,C.; Peng,Y.; Liu,J.; Pang,Y.; Deng,X.; Xie,L.; Fan,Q.
EPI470941	PB1	Hong Kong (SAR)	1997-Sep-01	EPI_ISL_146723	A/duck/Hong Kong/Y439/1997			Baranovich,T.; Marathe,B.M.; Bridges,O.; Burnham,A.; Carey,D.; Cline,T.D.; Crumpton,J.-C.; DeBeauchamp,J.; Duan,S.; Ducatez,M.; Elhabesh,H.; Fabrizio,T.; Forrest,H.; Franks,J.; Freiden,P.; Jeevan,T.; Jones,J.; Bryan,K.S.; Erik,K.A.; Lisa,K.A.; Kocer,Z.A.; Little,B.; McLaren,L.; Meliopoulos,V.A.; O&apos;Brien,K.; Oguin,T.; Oshansky,C.M.; Rubrum,A.; Sanders,C.J.; Seiler,P.; Seufzer,B.; Shanmuganath…
EPI461094	PB1	China	2009-Nov-27	EPI_ISL_143816	A/duck/Guangxi/GXd-1/2009			Xie,Z.; Zhou,C.; Peng,Y.; Liu,J.; Pang,Y.; Deng,X.; Xie,L.; Fan,Q.
EPI457909	PB1	China	2011-Feb-17	EPI_ISL_142936	A/duck/Guangxi/GXd-1/2011			Guo,J.; Xie,Z.; Peng,Y.; Luo,S.; Liu,J.; Pang,Y.; Deng,X.; Xie,L.; Fan,Q.
EPI417472	PB1	China	2009-Aug-20	EPI_ISL_134538	A/duck/Guangxi/GXd-3/2009			Xie,Z.; Zhou,C.; Peng,Y.; Liu,J.; Pang,Y.; Deng,X.; Xie,L.; Fan,Q.
EPI401606	PB1	China	2010-May-08	EPI_ISL_131251	A/duck/Guangxi/GXd-5/2010			Xie,Z.; Xie,L.; Zhou,C.; Liu,J.; Pang,Y.; Deng,X.; Fan,Q.; Peng,Y.
EPI389967	PB1	China	2011-Dec-22	EPI_ISL_127582	A/duck/Guangdong/W12/2011			Tian,J.; Zhang,C.; Qi,W.; Xu,C.; Huang,L.; Li,H.; Liao,M.
EPI389959	PB1	China	2011-Oct-01	EPI_ISL_127581	A/duck/Jiangsu/10-d4/2011			Chen,C.; Zhao,G.; Gu,X.; Ji,X.; Gu,M.; Hu,J.; Wang,X.; Liu,X.
EPI341437	PB1	Cambodia	2010-Apr-30	EPI_ISL_98724	A/duck/Cambodia/PV027D1/2010			Buchy,P.; Mardy,S.; San,S.
EPI336735	PB1	Malaysia	2001-Jan-01	EPI_ISL_96739	A/duck/Malaysia/2001			Sutejo,R.; Yeo,D.S.-Y.; Lin,Y.-N.; Lim,C.-W.; Tan,B.H.; Sugrue,R.J.
EPI328888	PB1	China	2008-Dec-15	EPI_ISL_94331	A/duck/Eastern China/108/2008			Gu,M.; Liu,W.; Zhao,G.; Xu,Q.; Zhang,W.; Zhang,X.; Cao,Y.; Li,Y.; Peng,D.; Liu,X.
EPI321564	PB1	Japan	1999-Jan-01	EPI_ISL_91542	A/duck/Shimane/188/1999			Shinya,K.; Tanaka,M.
EPI1161300	PB1	Vietnam	2017-Aug-21	EPI_ISL_295795	A/duck/Vietnam/HU8-1817/2017			Nguyen,L.T.; Chu,D.H.; Okamatsu,M.; Matsuno,K.; Sakoda,Y.; Jizou,M.
EPI601633	PB1	China	2013-Jan-27	EPI_ISL_181766	A/duck/Jiangxi/5576/2013			Ma,C.; Lam,T.T.Y.; Chai,Y.; Wang,J.; Fan,X.; Hong,W.; Zhang,Y.; Li,L.; Liu,Y.; Smith,D.K.; Webby,R.J.; Peiris,J.S.M.; Zhu,H.; Guan,Y.
EPI601680	PB1	China	2013-Jan-20	EPI_ISL_181762	A/duck/Jiangxi/3961/2013			Ma,C.; Lam,T.T.Y.; Chai,Y.; Wang,J.; Fan,X.; Hong,W.; Zhang,Y.; Li,L.; Liu,Y.; Smith,D.K.; Webby,R.J.; Peiris,J.S.M.; Zhu,H.; Guan,Y.
EPI601758	PB1	China	2013-Jan-07	EPI_ISL_181729	A/duck/Jiangxi/262/2013			Ma,C.; Lam,T.T.Y.; Chai,Y.; Wang,J.; Fan,X.; Hong,W.; Zhang,Y.; Li,L.; Liu,Y.; Smith,D.K.; Webby,R.J.; Peiris,J.S.M.; Zhu,H.; Guan,Y.
EPI599794	PB1	China	2013-Jun-23	EPI_ISL_181449	A/duck/Jiangxi/15846/2013			Ma,C.; Lam,T.T.Y.; Chai,Y.; Wang,J.; Fan,X.; Hong,W.; Zhang,Y.; Li,L.; Liu,Y.; Smith,D.K.; Webby,R.J.; Peiris,J.S.M.; Zhu,H.; Guan,Y.
EPI591622	PB1	China	2013-Sep-08	EPI_ISL_179741	A/duck/Jiangxi/21213/2013			Lam,T.Y.; Zhou,B.; Wang,J.; Chai,Y.; Shen,Y.; Chen,X.; Ma,C.; Hong,W.; Chen,Y.; Zhang,Y.; Duan,L.; Chen,P.; Jiang,J.; Li,L.; Poon,L.M.; Webby,R.J.; Smith,D.K.; Leung,G.M.; Peiris,J.M.; Holmes,E.C.; Guan,Y.; Zhu,H.
EPI590200	PB1	Japan	2014-Sep-23	EPI_ISL_179427	A/duck/Hokkaido/K04/2014			Kida,H.; Sakoda,Y.; Okamatsu,M.; Matsuno,K.; Masani,K.; Hatamachi,J.
EPI584411	PB1	China	2013-Dec-19	EPI_ISL_177499	A/duck/Jiangxi/S3574/2013			Deng,G.; Shi,J.; Wang,J.; Kong,H.; Cui,P.; Zhang,F.; Tan,D.; Suzuki,Y.; Liu,L.; Jiang,Y.; Guan,Y.; Chen,H.
EPI510747	PB1	Taiwan	2013-Jan-10	EPI_ISL_158015	A/duck/Taiwan/755/2013			Lee,C.C.; Zhu,H.; Huang,P.Y.; Peng,L.; Chang,Y.C.; Yip,C.H.; Li,Y.T.; Cheung,C.L.; Compans,R.; Yang,C.; Smith,D.K.; Lam,T.T.; King,C.C.; Guan,Y.; Lam,T.T.Y.
EPI469384	PB1	China	2010-Jan-01	EPI_ISL_146398	A/duck/Jiangxi/16326/2010			Lam,T.T.Y.; Wang,J.; Shen,Y.; Zhou,B.; Duan,L.; Cheung,C.L.; Ma,C.; Lycett,S.J.; Leung,C.Y.H.; Chen,X.; Li,L.; Hong,W.; Chai,Y.; Zhou,L.; Liang,H.; Ou,Z.; Liu,Y.; Farooqui,A.; Kelvin,D.J.; Poon,L.L.M.; Smith,D.K.; Pybus,O.G.; Leung,G.M.; Shu,Y.; Webster,R.G.; Webby,R.J.; Peiris,J.S.M.; Rambaut,A.; Zhu,H.; Guan,Y.
EPI469396	PB1	China	2012-Jan-01	EPI_ISL_146325	A/duck/Jiangxi/22620/2012			Lam,T.T.Y.; Wang,J.; Shen,Y.; Zhou,B.; Duan,L.; Cheung,C.L.; Ma,C.; Lycett,S.J.; Leung,C.Y.H.; Chen,X.; Li,L.; Hong,W.; Chai,Y.; Zhou,L.; Liang,H.; Ou,Z.; Liu,Y.; Farooqui,A.; Kelvin,D.J.; Poon,L.L.M.; Smith,D.K.; Pybus,O.G.; Leung,G.M.; Shu,Y.; Webster,R.G.; Webby,R.J.; Peiris,J.S.M.; Rambaut,A.; Zhu,H.; Guan,Y.
EPI461613	PB1	China	2012-Mar-25	EPI_ISL_143935	A/duck/Hunan/S11893/2012			Deng,G.; Tan,D.; Shi,J.; Cui,P.; Jiang,Y.; Liu,L.; Tian,G.; Kawaoka,Y.; Li,C.; Chen,H.
EPI461561	PB1	China	2012-Mar-25	EPI_ISL_143931	A/duck/Hunan/S11205/2012			Deng,G.; Tan,D.; Shi,J.; Cui,P.; Jiang,Y.; Liu,L.; Tian,G.; Kawaoka,Y.; Li,C.; Chen,H.
EPI387933	PB1	Vietnam	2011-Dec-06	EPI_ISL_125934	A/muscovy duck/Vietnam/LBM66/2011			Soda,K.; Hotta,K.; Nagai,Y.; Ito,T.; Mimura,W.
EPI370834	PB1	China	2000-Feb-17	EPI_ISL_119075	A/duck/Nanchang/2-0485/2000			Wentworth,D.E.; Dugan,V.; Halpin,R.; Lin,X.; Wester,E.; Ghedin,E.; Fedorova,N.; Overton,L.; Tsitrin,T.; Stockwell,T.; Amedeo,P.; Bishop,B.; Chen,H.; Edworthy,P.; Gupta,N.; Katzel,D.; Li,K.; Schobel,S.; Shrivastava,S.; Thovarai,V.; Wang,S.; Webster,R.; Webby,R.; Krauss,S.; Bao,Y.; Sanders,R.; Dernovoy,D.; Kiryutin,B.; Lipman,D.J.; Tatusova,T.
EPI364900	PB1	China	2007-Nov-01	EPI_ISL_113599	A/duck/Fujian/6567/2007			Huang,K.; Zhu,H.; Fan,X.; Wang,J.; Cheung,C.L.; Duan,L.; Hong,W.; Liu,Y.; Li,L.; Smith,D.K.; Chen,H.; Webster,R.G.; Webby,R.J.; Peiris,M.; Guan,Y.; Cheung,C.-L.
EPI364089	PB1	China	2007-Jul-01	EPI_ISL_112670	A/duck/Fujian/2018/2007			Huang,K.; Zhu,H.; Fan,X.; Wang,J.; Cheung,C.L.; Duan,L.; Hong,W.; Liu,Y.; Li,L.; Smith,D.K.; Chen,H.; Webster,R.G.; Webby,R.J.; Peiris,M.; Guan,Y.; Cheung,C.-L.
EPI364041	PB1	China	2007-Aug-01	EPI_ISL_112615	A/duck/Shantou/1984/2007			Huang,K.; Zhu,H.; Fan,X.; Wang,J.; Cheung,C.L.; Duan,L.; Hong,W.; Liu,Y.; Li,L.; Smith,D.K.; Chen,H.; Webster,R.G.; Webby,R.J.; Peiris,M.; Guan,Y.; Cheung,C.-L.
EPI363905	PB1	China	2007-Jun-01	EPI_ISL_112494	A/duck/Guangxi/2281/2007			Huang,K.; Zhu,H.; Fan,X.; Wang,J.; Cheung,C.L.; Duan,L.; Hong,W.; Liu,Y.; Li,L.; Smith,D.K.; Chen,H.; Webster,R.G.; Webby,R.J.; Peiris,M.; Guan,Y.; Cheung,C.-L.
EPI363637	PB1	China	2006-Jul-01	EPI_ISL_112233	A/duck/Shantou/14167/2006			Huang,K.; Zhu,H.; Fan,X.; Wang,J.; Cheung,C.L.; Duan,L.; Hong,W.; Liu,Y.; Li,L.; Smith,D.K.; Chen,H.; Webster,R.G.; Webby,R.J.; Peiris,M.; Guan,Y.; Cheung,C.-L.
EPI359223	PB1	China	2010-May-22	EPI_ISL_107986	A/duck/Hubei/10/2010			Yao,Y.
EPI335187	PB1	Lao, People's Democratic Republic	2010-Mar-01	EPI_ISL_95824	A/duck/Lao/471/2010			Sonnberg,S.; Phommachanh,P.; Naipospos,T.S.P.; McKenzie,J.; Chanthavisouk,C.; Pathammavong,S.; Darnell,D.; Meeduangchanh,P.; Rubrum,A.M.; Souriya,M.; Khambounheuang,B.; Webby,R.J.; Douangngeun,B.; Webster,R.G.
EPI335079	PB1	Lao, People's Democratic Republic	2010-Mar-01	EPI_ISL_95810	A/duck/Lao/987/2010			Sonnberg,S.; Phommachanh,P.; Naipospos,T.S.P.; McKenzie,J.; Chanthavisouk,C.; Pathammavong,S.; Darnell,D.; Meeduangchanh,P.; Rubrum,A.M.; Souriya,M.; Khambounheuang,B.; Webby,R.J.; Douangngeun,B.; Webster,R.G.
EPI269112	PB1	China	2001-Jan-01	EPI_ISL_76409	A/duck/Shantou/1586/2001			Huang,K.; Bahl,J.; Fan,X.; Vijaykrishna,D.; Cheung,C.; Webby,R.J.; Webster,R.G.; Chen,H.; Smith,G.J.D.; Peiris,M.J.S.; Guan,Y.
EPI269054	PB1	China	2003-Jan-01	EPI_ISL_76352	A/duck/Shantou/1658/2003			Huang,K.; Bahl,J.; Fan,X.; Vijaykrishna,D.; Cheung,C.; Webby,R.J.; Webster,R.G.; Chen,H.; Smith,G.J.D.; Peiris,M.J.S.; Guan,Y.
EPI269047	PB1	China	2003-Jan-01	EPI_ISL_76345	A/wild duck/Shantou/3433/2003			Huang,K.; Bahl,J.; Fan,X.; Vijaykrishna,D.; Cheung,C.; Webby,R.J.; Webster,R.G.; Chen,H.; Smith,G.J.D.; Peiris,M.J.S.; Guan,Y.
EPI269035	PB1	China	2004-Jan-01	EPI_ISL_76333	A/duck/Shantou/7880/2004			Huang,K.; Bahl,J.; Fan,X.; Vijaykrishna,D.; Cheung,C.; Webby,R.J.; Webster,R.G.; Chen,H.; Smith,G.J.D.; Peiris,M.J.S.; Guan,Y.
EPI269013	PB1	China	2005-Jan-01	EPI_ISL_76311	A/duck/Shantou/22596/2005			Huang,K.; Bahl,J.; Fan,X.; Vijaykrishna,D.; Cheung,C.; Webby,R.J.; Webster,R.G.; Chen,H.; Smith,G.J.D.; Peiris,M.J.S.; Guan,Y.
EPI269010	PB1	China	2005-Jan-01	EPI_ISL_76308	A/duck/Guangxi/3459/2005			Huang,K.; Bahl,J.; Fan,X.; Vijaykrishna,D.; Cheung,C.; Webby,R.J.; Webster,R.G.; Chen,H.; Smith,G.J.D.; Peiris,M.J.S.; Guan,Y.
EPI268998	PB1	China	2005-Jan-01	EPI_ISL_76296	A/duck/Fujian/4125/2005			Huang,K.; Bahl,J.; Fan,X.; Vijaykrishna,D.; Cheung,C.; Webby,R.J.; Webster,R.G.; Chen,H.; Smith,G.J.D.; Peiris,M.J.S.; Guan,Y.
EPI268991	PB1	China	2005-Jan-01	EPI_ISL_76289	A/duck/Fujian/12371/2005			Huang,K.; Bahl,J.; Fan,X.; Vijaykrishna,D.; Cheung,C.; Webby,R.J.; Webster,R.G.; Chen,H.; Smith,G.J.D.; Peiris,M.J.S.; Guan,Y.
EPI247153	PB1	China	2009-Jan-15	EPI_ISL_71340	A/duck/Jiangsu/022/2009			Gu,M.; Song,Q.; Li,Y.; Zhao,G.; Liu,W.; Peng,D.; Liu,X.
EPI239180	PB1	Singapore	1997-Jan-01	EPI_ISL_68676	A/duck/Singapore/F119/3/1997			Kim,L.M.; Scott,M.A.; Suarez,D.L.; Spackman,E.; Swayne,D.E.; Afonso,C.L.
EPI222834	PB1	Korea, Republic of	2005-Nov-04	EPI_ISL_63700	A/wild duck/Korea/7-D19/2005			Lee,D.-H.; Lee,H.-J.; Lee,Y.-N.; Jeong,S.-H.; Lim,T.-H.; Youn,H.-N.; Lee,J.-B.; Park,S.-Y.; Choi,I.-S.; Song,C.-S.
EPI220389	PB1	China	2008-Nov-01	EPI_ISL_63022	A/duck/Hunan/8/2008			Zhang,H.; Chen,Z.
EPI138844	PB1	China	2001-Jan-01	EPI_ISL_15611	A/duck/Shantou/1101/2001
EPI122491	PB1	China	2005-Jan-01	EPI_ISL_13011	A/duck/Guangxi/51/2005
EPI118363	PB1	China	2005-Jan-01	EPI_ISL_12424	A/duck/Jiang Xi/2374/2005
EPI102529	PB1	Taiwan	2004-Jan-01	EPI_ISL_10096	A/duck/Kingmen/E322/04
EPI140281	PB1	Malaysia	2004-Jan-01	EPI_ISL_9371	A/duck/Malaysia/F118-08-04/2004
EPI89431	PB1	China	1978-Jan-01	EPI_ISL_8933	A/duck/Hong Kong/293/1978
EPI89274	PB1	Hong Kong (SAR)	1975-Jan-01	EPI_ISL_8925	A/duck/Hong Kong/7/1975
EPI89221	PB1	China	1992-Dec-01	EPI_ISL_8923	A/duck/Nanchang/1749/1992
EPI89087	PB1	China	1997-Nov-15	EPI_ISL_8921	A/duck/Nanchang/d106/1997
EPI25754	PB1	China	2004-Jan-01	EPI_ISL_4662	A/duck/Shandong/093/2004
EPI2966	PB1	Japan	2001-Jan-01	EPI_ISL_587	A/duck/Hokkaido/120/2001
EPI1738	PB1	Japan	1999-Jan-01	EPI_ISL_245	A/duck/Hokkaido/9/99
EPI1881494	PB1	China	2017-Nov-06	EPI_ISL_2825528	A/duck/Hunan/S41299/2017	Harbin Veterinary Research Institute (CAAS)	Harbin Veterinary Research Institute (CAAS)	Guohua Deng, Jiaqi Cui
EPI500988	PB1	China	2010-Oct-14	EPI_ISL_154173	A/Duck/Guangdong/S3073/2010	Harbin Veterinary Research Institute (CAAS)	Harbin Veterinary Research Institute (CAAS)	Wang, G.J.; Deng,G.H.; Shi, J.Z.; Luo, W.Y.; Zhang, G.Q.; Zhang, Q.Y.; Liu, L.L.; Jiang, Y.P.; Li, C.J.; Sriwilaijaroen, N.; Hiramatsu, H.; Suzuki, Y.; Kawaoka, Y.; Chen, H.L.
EPI439066	PB1	China	2006-Mar-16	EPI_ISL_138602	A/domestic green-winged teal/Hunan/3450/2006			Xiong,C.; Chen,J.
EPI1159887	PB1	China	2015-Nov-11	EPI_ISL_295502	A/Shoveller/Ningxia/483-28/2015			Lu,S.; Zhao,Z.; Zhang,J.; Wang,W.; He,X.; Yu,M.; Zhang,C.; Li,X.; Guo,Z.; Yang,X.; Liu,L.; Zhi,M.; Fu,T.; Lv,X.; Ma,W.; Liao,M.; Chai,H.; Qian,J.; Ma,J.; Jin,H.; Hua,Y.
EPI895477	PB1	China	2015-Dec-22	EPI_ISL_244614	A/mallard/Xuyi/14/2015			Wang,C.; Fei,R.
EPI704452	PB1	Hong Kong (SAR)	1980-Jan-01	EPI_ISL_209136	A/duck/Hong Kong/934/1980			Okamatsu,M.; Hatamachi,J.; Kida,H.; Sakoda,Y.
EPI704436	PB1	Mongolia	2015-Aug-31	EPI_ISL_209134	A/duck/Mongolia/777/2015			Okamatsu,M.; Hatamachi,J.; Kida,H.; Sakoda,Y.
EPI704289	PB1	Mongolia	2015-Aug-30	EPI_ISL_209115	A/duck/Mongolia/127/2015			Okamatsu,M.; Hatamachi,J.; Kida,H.; Sakoda,Y.
EPI585388	PB1	Vietnam	2014-Nov-18	EPI_ISL_177700	A/duck/Vietnam/1151/2014			Hatamachi,J.; Ogaswara,K.; Chu,D.H.; Okamatsu,M.; Sakoda,Y.; Kida,H.; Ogasawara,K.
EPI545894	PB1	China	2010-Jan-14	EPI_ISL_167462	A/mallard/Jiangxi/2-5/2010			Na,Z.
EPI542419	PB1	Vietnam	2013-Nov-22	EPI_ISL_166546	A/duck/Nha Trang/60/2013			Soda,K.; Yamashiro,T.; Le,Q.M.; Ito,T.
EPI508041	PB1	Korea, Republic of	2007-Nov-01	EPI_ISL_156982	A/mallard/Korea/GG1/2007			Kang,H.-M.; Park,H.-Y.; Lee,K.-J.; Choi,J.-G.; Lee,E.-K.; Song,B.-M.; Lee,H.-S.; Lee,Y.-J.; Kim,K.-I.
EPI438253	PB1	Vietnam	2011-Jan-01	EPI_ISL_138235	A/duck/Vietnam/G18-1/2011			Hashimoto,Y.; Nagai,Y.; Soda,K.; Hotta,K.; Ito,T.
EPI227369	PB1	China	2005-Oct-01	EPI_ISL_64901	A/mallard/Yan chen/2005			Peng,Y.; Xue,F.; Li,Y.F.; Peng,D.X.; Liu,X.F.
EPI1200341	PB1	Georgia	2018-Jan-28	EPI_ISL_303520	A/Mallard/Republic of Georgia/1/2018	National Center for Disease Control and Public Health, Georgia	Erasmus Medical Center	Poen, MJ; Bestebroer, TH; Machablishvili, A; Ninua,L; Chkhaidze, M; Vuong, O; Scheuer, RD; Fouchier, RAM; Lewis, NS
EPI119081	PB1	China	2006-Jan-01	EPI_ISL_12638	A/garganey/SanJiang/160/2006
EPI1494332	PB1	Indonesia	2018-Jan-29	EPI_ISL_365545	A/duck/East_Java/Spg75/2018	Institute of Tropical Disease, Universitas Airlangga	Kobe University Graduate School of Medicine	K,Rahardjo; AN,Novianti; RR,Prasetya; AM,Nastri; JR,Dewantari; AP,Rahardjo; ATS,Estoepangestie; YK,Shimizu; ED,Poetranto; G,Soegiarto; Y,Mori; K,Shimizu
EPI1494180	PB1	Indonesia	2017-Jan-18	EPI_ISL_365526	A/duck/East_Java/Spg60/2017	Institute of Tropical Disease, Universitas Airlangga	Kobe University Graduate School of Medicine	K,Rahardjo; AN,Novianti; RR,Prasetya; AM,Nastri; JR,Dewantari; AP,Rahardjo; ATS,Estoepangestie; YK,Shimizu; ED,Poetranto; G,Soegiarto; Y,Mori; K,Shimizu
EPI2439932	PB1	Vietnam	2016-Oct-11	EPI_ISL_17090183	A/duck/Vietnam/QN3328/2016			Guan,L.; Zhong,G.; Fan,S.; Plisch,E.M.; Presler,R.; Gu,C.; Babujee,L.; Pattinson,D.; Hang,N.L.K.; Phuong,H.V.M.; Le,M.Q.; van Bakel,H.; Neumann,G.; Kawaoka,Y.
EPI2439856	PB1	Vietnam	2017-Jan-21	EPI_ISL_17090171	A/duck/Vietnam/QN3556/2017			Guan,L.; Zhong,G.; Fan,S.; Plisch,E.M.; Presler,R.; Gu,C.; Babujee,L.; Pattinson,D.; Hang,N.L.K.; Phuong,H.V.M.; Le,M.Q.; van Bakel,H.; Neumann,G.; Kawaoka,Y.
EPI2376684	PB1	Bangladesh	2022-Aug-07	EPI_ISL_16840750	A/Duck/Bangladesh/55253/2022			Barman,S.; Turner,J.C.; Hasan,M.; Akhtar,S.; Franks,J.; Walker,D.; Seiler,P.; Mukherjee,N.; Kercher,L.; McKenzie,P.; Feeroz,M.; Webby,R.J.
EPI1974667	PB1	Vietnam	2019-Dec-30	EPI_ISL_9572802	A/duck/Vietnam/HN6039/2019			Kawaoka,Y.; Neumann,G.; Guan,L.; Gu,C.
EPI1974616	PB1	Vietnam	2019-Dec-09	EPI_ISL_9572795	A/duck/Vietnam/HN5983/2019			Kawaoka,Y.; Neumann,G.; Guan,L.; Gu,C.
EPI1903039	PB1	Bangladesh	2020-Jan-28	EPI_ISL_4071614	A/duck/Bangladesh/43146/2020			Barman,S.; Turner,J.C.; Hasan,M.; Akhtar,S.; Franks,J.; El-Shesheny,R.; Walker,D.; Seiler,P.; Mukherjee,N.; Kercher,L.; McKenzie,P.; Feeroz,M.; Webby,R.J.
EPI167749	PB1	Vietnam	2007-Jan-01	EPI_ISL_25657	A/duck/Vietnam/NCVD-43/2007
EPI110270	PB1	China	2005-Jan-01	EPI_ISL_11168	A/duck/Yangzhou/02/2005
EPI168451	PB1	Vietnam	2001-Jan-01	EPI_ISL_25901	A/duck/Vietnam/342/2001		Centers for Disease Control and Prevention
EPI2436644	PB1	China	2013-May-07	EPI_ISL_13984063	A/wood sandpiper/Hebei/QHD660/2013(H10N7)	College of Wildlife and Protected Areas, Northeast Forestry University	Northeast Forestry University
EPI1620092	PB1	China	2015-Apr-13	EPI_ISL_397402	A/wild bird/Anhui/BLH12/2015			Ge,Y.; Yao,Q.; Chai,H.; Hua,Y.; Deng,G.; Hualan,C.
EPI2153493	PB1	Korea, Republic of	2021-Mar-10	EPI_ISL_14835465	A/Mallard(Anas platyrhynchos)/South Korea/KNU2021-44/2021			Beiranvand,M.; Park,H.; Yeo,S.J.; Sung,H.W.
EPI2153469	PB1	Korea, Republic of	2021-Feb-15	EPI_ISL_14835462	A/Mallard(Anas platyrhynchos)/South Korea/KNU2021-17/2021			Beiranvand,M.; Park,H.; Yeo,S.J.; Sung,H.W.
EPI1902628	PB1	Korea, Republic of	2019-Sep-18	EPI_ISL_4071035	A/Mallard(Anas platyrhynchos)/South Korea/KNU 2019-48/2019			Durairaj,K.; Nguyen,N.M.; Tuong,H.T.; Yeo,S.J.; Park,H.; Sung,H.W.
EPI1790563	PB1	Korea, Republic of	2012-Nov-27	EPI_ISL_506153	A/mallard/South Korea/N12-032/2012			Youk,S.-s.; Jung,J.-H.; Pantin-Jackwood,M.J.; Swayne,D.E.; Song,C.-s.; Lee,D.-h.; Tseren-Ochir,E.-O.; Noh,J.
EPI1790473	PB1	Korea, Republic of	2006-Dec-27	EPI_ISL_506063	A/mallard/South Korea/N06-1355/2006			Youk,S.-s.; Jung,J.-H.; Pantin-Jackwood,M.J.; Swayne,D.E.; Song,C.-s.; Lee,D.-h.; Tseren-Ochir,E.-O.; Noh,J.
EPI1549479	PB1	Bangladesh	2016-Feb-03	EPI_ISL_378282	A/quail/Bangladesh/1615/2016			Goraichuk,I.V.; Alfonso,C.L.; Suarez,D.L.
EPI1785745	PB1	China	2014-Feb-22	EPI_ISL_505075	A/wild birds/Hubei/140/2014			Ge,Y.; Deng,G.; Chen,H.
EPI2439959	PB1	Vietnam	2016-Oct-11	EPI_ISL_17090187	A/duck/Vietnam/QN3318/2016			Guan,L.; Zhong,G.; Fan,S.; Plisch,E.M.; Presler,R.; Gu,C.; Babujee,L.; Pattinson,D.; Hang,N.L.K.; Phuong,H.V.M.; Le,M.Q.; van Bakel,H.; Neumann,G.; Kawaoka,Y.
EPI1564461	PB1	Japan	2017-Sep-21	EPI_ISL_381054	A/duck/Japan/AQ-HE29-52/2017			Shibata,A.; Okamatsu,M.; Sumiyoshi,R.; Matsuno,K.; Osaka,H.; Sakoda,Y.
EPI527619	PB1	Mongolia	2010-Jun-22	EPI_ISL_161002	A/ruddy shelduck/Mongolia/593/2010			Leung,C.Y.; Gilbert,M.; Chow,K.-C.; Ho,C.-K.; Tang,S.-C.; Guan,Y.; Peiris,M.
EPI527633	PB1	Mongolia	2010-Jun-19	EPI_ISL_149869	A/ruddy shelduck/Mongolia/436/2010			Leung,C.Y.; Gilbert,M.; Chow,K.-C.; Ho,C.-K.; Tang,S.-C.; Guan,Y.; Peiris,M.
EPI441824	PB1	Vietnam	2006-Dec-01	EPI_ISL_139368	A/Chinese Hwamei/Vietnam/38/2006			Takakuwa,H.
EPI1526584	PB1	Korea, Republic of	2017-Dec-07	EPI_ISL_372317	A/Aix galericulata/South Korea/K17-1638-5/2017			Jeong,S.; Lee,D.-H.; Kim,Y.-J.; Lee,S.-H.; Cho,A.Y.; Noh,J.-Y.; Erdene-Ochir,T.-O.; Jeong,J.-H.; Song,C.-S.
EPI527604	PB1	Mongolia	2011-Oct-09	EPI_ISL_149868	A/common shelduck/Mongolia/2157/2011			Leung,C.Y.; Gilbert,M.; Chow,K.-C.; Ho,C.-K.; Tang,S.-C.; Guan,Y.; Peiris,M.
EPI2085868	PB1	Indonesia	2022-Mar-05	EPI_ISL_13690275	A/chicken/East_Java/Av1955/2022	Institute of Tropical Disease, Universitas Airlangga	Institute of Tropical Disease, Universitas Airlangga	S,Rehman;FA,Rantam;J,Rahmahani;AM,Witaningrum;RR,Prasetya;K,Rahardjo;AM,Nastri;JR,Dewantari;Y,Mori;K,Shimizu;MH,Effendi
EPI1759114	PB1	Korea, Republic of	2017-Nov-28	EPI_ISL_492088	Achicken/Korea/LBM563/2017	Animal and Plant Quarantine Agency (O-2015)	Animal and Plant Quarantine Agency (APQA)	GyeongBeom,Heo
EPI1555321	PB1	Vietnam	2015-Aug-12	EPI_ISL_379563	A/chicken/Vietnam/HU3-9/2015			Sakoda,Y.; Okamatsu,M.; Matsuno,K.; Chu,D.H.; Nguyen,L.T.; Jizou,M.
EPI1153480	PB1	Vietnam	2015-Nov-07	EPI_ISL_293988	A/chicken/Vietnam/HU4-26/2015			Sakoda,Y.; Okamatsu,M.; Matsuno,K.; Jizou,M.
EPI1090121	PB1	Vietnam	2015-Nov-07	EPI_ISL_283463	A/chicken/Vietnam/HU4-2/2015			Sakoda,Y.; Okamatsu,M.; Matsuno,K.; Jizou,M.
EPI1836861	PB1	China	2018-Mar-15	EPI_ISL_707679	A/pigeon/Fujian/3.15_FZHX0001-C/2018			Bi,Y.; Li,J.; Li,S.; Fu,G.; Jin,T.; Zhang,C.; Yang,Y.; Ma,Z.; Tian,W.; Xiao,S.; Li,L.; Yin,R.; Zhang,Y.; Wang,L.; Qin,Y.; Yao,Z.; Meng,F.; Hu,D.; Li,D.; Wong,G.; Liu,F.; Lv,N.; Fu,L.; Peng,Y.; Ma,J.; Sharshov,K.; Shestopalov,A.; Gulyaeva,M.; Gao,G.F.; Chen,J.; Shi,Y.; Liu,W.J.; Chu,D.; Huang,Y.; Liu,Y.; Liu,L.; Chen,Q.; Shi,W.
EPI1816990	PB1	China	2018-Jan-31	EPI_ISL_696802	A/pigeon/Guizhou/1.31_ZYLJJ024-C/2018			Bi,Y.; Li,J.; Li,S.; Fu,G.; Jin,T.; Zhang,C.; Yang,Y.; Ma,Z.; Tian,W.; Xiao,S.; Li,L.; Yin,R.; Zhang,Y.; Wang,L.; Qin,Y.; Yao,Z.; Meng,F.; Hu,D.; Li,D.; Wong,G.; Liu,F.; Lv,N.; Fu,L.; Peng,Y.; Ma,J.; Sharshov,K.; Shestopalov,A.; Gulyaeva,M.; Gao,G.F.; Chen,J.; Shi,Y.; Liu,W.J.; Chu,D.; Huang,Y.; Liu,Y.; Liu,L.; Chen,Q.; Shi,W.
EPI1620084	PB1	China	2015-Apr-13	EPI_ISL_397401	A/pigeon/Anhui/DGG4/2015			Ge,Y.; Yao,Q.; Chai,H.; Hua,Y.; Deng,G.; Hualan,C.
EPI1567322	PB1	Japan	2017-Mar-27	EPI_ISL_381833	A/whooper swan/Iwate/21/2017			Sakoda,Y.; Okamatsu,M.; Matsuno,K.
EPI1552356	PB1	China	2014-Apr-10	EPI_ISL_379002	A/Anthropoides virgo/Baicheng/220/2014			Yang,W.; Wang,C.; Yang,G.
EPI1931696	PB1	Korea, Republic of	2020-Oct-14	EPI_ISL_6785008	A/White-fronted Goose/South Korea/KNU2020-152/2020			Durairaj,K.; Yoon,S.; Yeo,S.J.; Park,H.; Sung,H.W.
EPI1814495	PB1	Vietnam	2020-Feb-22	EPI_ISL_654853	A/duck/Thanh Hoa/923VTC/2020	State Research Center of Virology and Biotechnology (VECTOR)	State Research Center of Virology and Biotechnology (VECTOR)
EPI1675546	PB1	Vietnam	2019-Apr-15	EPI_ISL_407904	A/duck/Vinh/126VTC/2019	State Research Center of Virology and Biotechnology (VECTOR)	State Research Center of Virology and Biotechnology (VECTOR)
EPI2153461	PB1	Korea, Republic of	2021-Mar-02	EPI_ISL_14835461	A/Bean Goose(Anser fabalis)/South Korea/Wild bird feces/2021			Beiranvand,M.; Park,H.; Yeo,S.J.; Sung,H.W.
EPI1931890	PB1	Korea, Republic of	2020-Feb-03	EPI_ISL_6795222	A/Bean goose (Anser fabalis)/South Korea/KNU2020-8/2020			Bal,J.; Sung,H.W.; Yeo,S.J.; Park,H.
EPI1557249	PB1	Vietnam	2017-Aug-22	EPI_ISL_379968	A/duck/Vietnam/HU8-1918/2017			Sakoda,Y.; Okamatsu,M.; Matsuno,K.; Chu,D.H.; Nguyen,L.T.; Jizou,M.
EPI1557185	PB1	Vietnam	2015-Aug-12	EPI_ISL_379960	A/duck/Vietnam/HU3-184/2015			Sakoda,Y.; Okamatsu,M.; Matsuno,K.; Chu,D.H.; Nguyen,L.T.; Jizou,M.
EPI2195614	PB1	China	2021-Jan-21	EPI_ISL_15435511	A/common crane/Yunnan-Huize/27/2021(H5N8)	Yunnan Tropical and Subtropical Animal Virus Diseases Laboratory	Yunnan Animal Science and Veterinary Institute
EPI2062109	PB1	Bangladesh	2022-Mar-09	EPI_ISL_13243350	A/duck/Bangladesh/19D1874/2022	International Centre for Diarrhoeal Disease Research (ICDDR,B)	International Centre for Diarrhoeal Disease Research (ICDDR,B)	Hossain, M.E.; Miah, M.; Puspo, JA.; Hasan, R.; Davis, C.T.; Mott, A.J.; Davis, W.; Chowdhury, S.; Rahman, M.Z
EPI2109933	PB1	Japan	2022-Feb-10	EPI_ISL_14065167	A/white-tailed eagle/Hokkaido/20220210001/2022	Graduate School of Veterinary Medicine, Hokkaido University	Graduate School of Veterinary Medicine, Hokkaido University	Yoshihiro, Sakoda; Takahiro, Hiono; Norikazu, Isoda
EPI2197766	PB1	Japan	2022-Oct-04	EPI_ISL_15576616	A/white-fronted goose/Miyagi/0410D001/2022	National Institute for Environmental Studies	Graduate School of Veterinary Medicine, Hokkaido University	Manabu,ONUMA; Kei,NABESHIMA; Atsushi,HAGA; Hisako,HONJO; Misako,YOKOYAMA; Yoshihiro,SAKODA; Norikazu,ISODA; Takahiro,HIONO
EPI2197774	PB1	Japan	2022-Oct-08	EPI_ISL_15576617	A/Eurasian wigeon/Hokkaido/Q71/2022	Graduate School of Veterinary Medicine, Hokkaido University	Graduate School of Veterinary Medicine, Hokkaido University	Yoshihiro,SAKODA; Norikazu,ISODA; Takahiro,HIONO
EPI2223229	PB1	Japan	2022-Sep-25	EPI_ISL_15923322	A/peregrine falcon/Kanagawa/1409C001T1/2022	National Institute for Environmental Studies	National Institute of Animal Health	Manabu,Onuma;Kei,Nabeshima;Atsushi,Haga;Hisako,Honjo;Misako,Yokoyama;Yuko,Uchida;Kohtaro,Miyazawa;Ryota,Tsunekuni;Junki,Mine;Saki,Sakuma;Asuka,Kumagai;Yoshihiro,Takadate
EPI2318024	PB1	Japan	2022-Nov-06	EPI_ISL_16698579	A/slaty-backed gull/Hokkaido/0111M111/2022	National Institute for Environmental Studies	Graduate School of Veterinary Medicine, Hokkaido University	Manabu, Onuma; Kei, Nabeshima; Atsushi, Haga; Hisako, Honjo; Misako, Yokoyama; Yoshihiro, Sakoda; Norikazu, Isoda; Takahiro, Hiono; Hew, Yik Lim
EPI2632286	PB1	Japan	2022-Oct-16	EPI_ISL_17999470	A/peregrine falcon/Niigata/1510C001T/2022	National Institute for Environmental Studies	National Agriculture and Food Research Organization	Manabu,Onuma; Kei,Nabeshima; Atsushi,Haga; Hisako,Honjo; Misako,Yokoyama; Yuko,Uchida; Kohtaro,Miyazawa; Ryota,Tsunekuni; Junki,Mine; Saki,Sakuma; Asuka,Kumagai; Yoshihiro,Takadate
EPI2639302	PB1	Japan	2023-Mar-24	EPI_ISL_18007232	A/large-billed crow/Niigata/1503B017/2023	Graduate School of Veterinary Medicine, Hokkaido University	Graduate School of Veterinary Medicine, Hokkaido University	Manabu, Onuma; Kei, Nabeshima; Atsushi, Haga; Hisako, Honjo; Misako, Yokoyama; Yoshihiro, Sakoda; Norikazu, Isoda; Takahiro, Hiono; Hew, Yik Lim
EPI2751738	PB1	Japan	2022-Dec-09	EPI_ISL_18286317	A/chicken/Kagoshima/22H4T/2022	National Institute of Animal Health	National Agriculture and Food Research Organization
EPI2751882	PB1	Japan	2022-Dec-22	EPI_ISL_18286335	A/chicken/Nagasaki/22A6T/2022	National Institute of Animal Health	National Agriculture and Food Research Organization
EPI2752126	PB1	Japan	2022-Dec-17	EPI_ISL_18286366	A/chicken/Saitama/22A10T/2022	National Institute of Animal Health	National Agriculture and Food Research Organization
EPI2885358	PB1	Japan	2022-Jan-19	EPI_ISL_18720766	A/chicken/Chiba/21B5T/2022	National Institute of Animal Health	National Institute of Animal Health	J, Mine
EPI1814670	PB1	Germany	2020-Sep-07	EPI_ISL_661312	A/guinea fowl/Germany-NW/AI01184/2020	Chemisches und Veterinäruntersuchungsamt Münsterland-Emscher-Lippe	Friedrich-Loeffler-Institut
EPI2743584	PB1	Poland	2022-Jul-15	EPI_ISL_18245819	A/swan/Poland/MB152/2022	National Veterinary Research Institut Poland, PIWet-PIB	National Veterinary Research Institute	Swieton, E.; Dziadek, K.; Kozak, E.; Wyrostek, K.; Tarasiuk, K.; Stys Fijol, N.; Smietanka, K.
EPI1947301	PB1	Italy	2021-Oct-11	EPI_ISL_7987337	A/turkey/Italy/21VIR8480-1/2021	Istituto Zooprofilattico Sperimentale Delle Venezie	Istituto Zooprofilattico Sperimentale Delle Venezie	Milani, A.; Fusaro, A.; Schivo, A.; Salviato, A.; Palumbo, E.;Zecchin, B.; Giussani, E.; Pastori, A.; Monne, I.; Terregino, C.
EPI1985986	PB1	Bangladesh	2021-Jan-04	EPI_ISL_9951121	A/duck/Bangladesh/18D1577/2021	icddr,b International Centre for Diarrhoeal Disease Research, Bangladesh	International Centre for Diarrhoeal Disease Research (ICDDR,B)	Hossain, M.E.; Miah, M.; Alam, S.; Hasan, R.; Davis, C.T.; Mott, A.J.; Davis, W.; Chowdhury, S.; Rahman, M.Z
EPI1319422	PB1	Russian Federation	2018-Jan-23	EPI_ISL_331307	A/teal/Dagestan/1017/2018	Research Institute of Experimental and Clinical Medicine	Research Institute of Experimental and Clinical Medicine	Sharshov, K.; Sobolev, I.; Kurskaya, O.; Murashkina, T.; Alekseev, A.; Gadzhiev, A.; Magomedova, M.; Alikina, T.; Kabilov, M.; Shestopalov, A.
EPI1966944	PB1	Netherlands	2021-Dec-29	EPI_ISL_9261740	A/Mallard/Netherlands/17/2021	Erasmus Medical Center	Erasmus Medical Center
EPI1963334	PB1	Netherlands	2021-Dec-19	EPI_ISL_9012575	A/Mallard/Netherlands/11/2021	Erasmus Medical Center	Erasmus Medical Center
EPI1807241	PB1	Netherlands	2020-Oct-16	EPI_ISL_603133	A/Eurasian Wigeon/Netherlands/1/2020	Erasmus Medical Center	Erasmus Medical Center
EPI1330316	PB1	Bangladesh	2016-Dec-18	EPI_ISL_333102	A/duck/Bangladesh/17D747/2016	icddr,b International Centre for Diarrhoeal Disease Research, Bangladesh	Centers for Disease Control and Prevention	Yang, G.; Chowdury, S; Hodges, E; Rahman, M.Z.; Jang, Y.; Hossain, M.E.; Jones, J.; Stark, T.; Di, H.; Cook, P.W.; Ghosh, S.; Azziz-Baumgartner, E.; Barnes, J.; Wentworth, D.; Kennedy, E.; Davis, C.T.
EPI1860173	PB1	Ireland	2021-Mar-01	EPI_ISL_2234825	A/chicken/Ireland/005930_20VIR5487-1/2020	Istituto Zooprofilattico Sperimentale delle Venezie, EU/OIE/Reference Laboratory and FAO Reference Centre for AI and ND	Istituto Zooprofilattico Sperimentale Delle Venezie	Garza Cuartero, L.; Flynn, O.; Connaghan, E.; Byrne, C.; O?Neill, R.; Zecchin, B.; Fusaro, A.; Pastori, A.; Salviato, A.; Schivo, A.; Monne, I.; Terregino, C.
EPI1811626	PB1	Iraq	2020-May-12	EPI_ISL_623074	A/chicken/Iraq/1/2020	Central Veterinary Labs	Animal and Plant Health Agency (APHA)
EPI1850474	PB1	Russian Federation	2020-Aug-29	EPI_ISL_1241000	A/mallard/Novosibirsk region/3524k/2020	Research Institute of Experimental and Clinical Medicine	National Institute of Animal Health	Mine, J.; Uchida, Y.; Saito, T.; Shestopalov, A.; Dubovitskiy, N.; Sobolev, I.; Derko, A.; Alekseev, A.; Gluschenko, A.; Sharshov, K.
EPI1640121	PB1	Russian Federation	2018-Sep-29	EPI_ISL_395083	A/mallard/Novosibirsk region/964k/2018	Research Institute of Experimental and Clinical Medicine	Research Institute of Experimental and Clinical Medicine
EPI1818106	PB1	Mongolia	2018-Sep-02	EPI_ISL_697696	A/duck/Mongolia/451/2018			Sakoda,Y.; Okamatsu,M.; Matsuno,K.
EPI1818042	PB1	Mongolia	2018-Sep-02	EPI_ISL_697688	A/duck/Mongolia/210/2018			Sakoda,Y.; Okamatsu,M.; Matsuno,K.
EPI1777587	PB1	Mongolia	2019-Sep-20	EPI_ISL_503358	A/duck/Mongolia/876/2019			Sakoda,Y.; Okamatsu,M.; Matsuno,K.; Enkhbold,B.
EPI1370642	PB1	Egypt	2017-Nov-19	EPI_ISL_341563	A/Eurasian-teal/Egypt/P2-29/2017	National Laboratory for Veterinary Quality Control on Poultry production- Animal Health Research Inistitute	Animal Health Research Institute	Zanaty,AM; Erfan,AM; Mady,WH; Amer,F; Nour,AA; Neveen,R; Samy,M; Selim,AA; Hassan,WM; Naguib,MM
EPI891234	PB1	Netherlands	2011-Oct-15	EPI_ISL_243513	A/Eurasian teal/Netherlands/1/2011			Poen,M.J.; Verhagen,J.H.; Vuong,O.; Scheuer,R.D.; Pas,S.D.; Fouchier,R.A.M.
EPI1019564	PB1	Netherlands	2016-Dec-05	EPI_ISL_268643	A/Eur_Wig/NL-Groningen/16015376-003/2016	Wageningen Bioveterinary Research	Wageningen Bioveterinary Research	Beerens, Nancy; Heutink, Rene; Harders, Frank; Verschuren-Pritz, Sylvia; Bossers, Alex; Koch, Guus; Bergervoet, Saskia
EPI1777989	PB1	Bangladesh	2019-Jan-15	EPI_ISL_503500	A/mallard/Bangladesh/37909/2019			Barman,S.; Turner,J.C.; Hasan,M.; Akhtar,S.; Franks,J.; El-Shesheny,R.; Walker,D.; Seiler,P.; Mukherjee,N.; Kercher,L.; McKenzie,P.; Feeroz,M.; Webby,R.J.
EPI1775504	PB1	Belgium	2017-Nov-19	EPI_ISL_502736	A/Anas platyrhynchos/Belgium/10402_H195386/2017			Lambrecht,B.; Steensels,M.; Fusaro,A.; Milani,A.; Pastori,A.; Schivo,A.; Salviato,A.; Zamperin,G.; Monne,I.; Terregino,C.
EPI1774510	PB1	Belgium	2018-Aug-29	EPI_ISL_502613	A/Anas platyrhynchos/Belgium/7828/2018			Lambrecht,B.; Steensels,M.; Fusaro,A.; Milani,A.; Pastori,A.; Schivo,A.; Salviato,A.; Zamperin,G.; Monne,I.; Terregino,C.
EPI1774318	PB1	Belgium	2017-Sep-22	EPI_ISL_502597	A/Anas platyrhynchos/Belgium/11025_44/2017			Lambrecht,B.; Steensels,M.; Fusaro,A.; Milani,A.; Pastori,A.; Schivo,A.; Salviato,A.; Zamperin,G.; Monne,I.; Terregino,C.
EPI1306924	PB1	Netherlands	2015-Sep-05	EPI_ISL_328956	A/mallard duck/Netherlands/59/2015			Poen,M.J.; Verhagen,J.H.; Vuong,O.; Scheuer,R.D.; Pas,S.D.; Fouchier,R.A.M.
EPI1010949	PB1	Netherlands	2012-Aug-21	EPI_ISL_267376	A/mallard duck/Netherlands/18/2012
EPI891298	PB1	Netherlands	2014-Feb-17	EPI_ISL_243504	A/mallard duck/Netherlands/1/2014			Poen,M.J.; Verhagen,J.H.; Vuong,O.; Scheuer,R.D.; Pas,S.D.; Fouchier,R.A.M.
EPI1778055	PB1	Bangladesh	2019-Feb-07	EPI_ISL_503509	A/garganey/Bangladesh/38920/2019			Barman,S.; Turner,J.C.; Hasan,M.; Akhtar,S.; Franks,J.; El-Shesheny,R.; Walker,D.; Seiler,P.; Mukherjee,N.; Kercher,L.; McKenzie,P.; Feeroz,M.; Webby,R.J.
EPI1581290	PB1	Egypt	2015-Jan-27	EPI_ISL_387969	A/teal/Egypt/MB-D-125OP/2015			Direct Submission
EPI1581286	PB1	Egypt	2016-Jan-28	EPI_ISL_387968	A/teal/Egypt/MB-D-487OP/2016			Direct Submission
EPI1440602	PB1	Russian Federation	2018-Aug-26	EPI_ISL_355937	A/green sandpiper/Kurgan/1048/2018	State Research Center of Virology and Biotechnology (VECTOR)	State Research Center of Virology and Biotechnology (VECTOR)	Natalia,Goncharova; Ivan,Susloparov; Natalia,Kolosova; Alexey,Danilenko; Juliya,Bulanovich; Vasiliy,Marchenko; Alexander,Ryzhikov
EPI1860045	PB1	Switzerland	2021-Feb-01	EPI_ISL_2234809	A/yellow-legged_gull/Switzerland/15-0039_21VIR3035/2021	Istituto Zooprofilattico Sperimentale delle Venezie, EU/OIE/Reference Laboratory and FAO Reference Centre for AI and ND	Istituto Zooprofilattico Sperimentale Delle Venezie	Albini, S.; H?ssy, D.; Nenniger, C.; V?gtlin, A.; Zimmer, G.; Zecchin, B.; Fusaro, A.; Schivo, A.; Salviato, A.; Giussani, E.; Monne, I.; Terregino, C.
EPI1850645	PB1	France	2020-Dec-07	EPI_ISL_1263541	A/mallard/France/20P017917/2020	Anses (Ploufragan-Plouzané)	ANSES Agence Nationale De Securite Sanitaire De L’alimentation
EPI1638466	PB1	Russian Federation	2019-Sep-08	EPI_ISL_400274	A/mallard/Novosibirsk region/1894k/2019	Research Institute of Experimental and Clinical Medicine	National Institute of Animal Health	Mine, J.; Uchida, Y.; Saito, T.; Shestopalov, A.; Dubovitskiy, N.; Sobolev, I.; Derko, A.; Alekseev, A.; Sharshov, K.
EPI1894529	PB1	Ukraine	2020-Jan-13	EPI_ISL_4056296	A/mallard/Ukraine/AN-221-13-01/2020			Muzyka,D.; Rula,O.; Muzyka,N.; Koethe,S.; Pohlmann,A.; Pantin-Jackwood,M.; Beer,M.
EPI1841791	PB1	Netherlands	2019-Jan-23	EPI_ISL_819124	A/mallard/Netherlands/19001282-001/2019	Wageningen Bioveterinary Research	Wageningen Bioveterinary Research	Beerens, Nancy; Harders, Frank; Pritz-Verschuren, Sylvia; Roose, Marit; Germeraad, Evelien; Engelsma, Marc; Bossers, Alex; Heutink, Rene
EPI1850442	PB1	Russian Federation	2020-Aug-29	EPI_ISL_1240996	A/common teal/Novosibirsk region/3559k/2020	Research Institute of Experimental and Clinical Medicine	National Institute of Animal Health	Mine, J.; Uchida, Y.; Saito, T.; Shestopalov, A.; Dubovitskiy, N.; Sobolev, I.; Derko, A.; Alekseev, A.; Gluschenko, A.; Sharshov, K.
EPI1942888	PB1	Belgium	2021-Dec-09	EPI_ISL_7622539	A/Chroicocephalus_ridibundus/Belgium/13464/2020	Sciensano - Animal Infectious Diseases	Sciensano, Department of Animal Infectious Diseases	Van Borm, Steven; Vandenbussche, Frank; Roupie, Virginie; Lambrecht, Benedicte; Steensels, Mieke
EPI1478995	PB1	Netherlands	2017-Oct-13	EPI_ISL_362150	A/Chicken/Netherlands/17014215-026-030/2017	Wageningen Bioveterinary Research	Wageningen Bioveterinary Research	Bergervoet, Saskia; Heutink, Rene; Harders, Frank; Beerens, Nancy
EPI2116920	PB1	Kazakhstan	2018-Oct-04	EPI_ISL_506013	A/northern shoveler/North-Kazakhstan/20/2018			Sultankulova,K.; Burashev,Y.; Melisbek,A.; Issabek,A.
EPI1942920	PB1	Belgium	2020-Sep-19	EPI_ISL_7622863	A/Anas_platyrhynchos/Belgium/204_0003/2020	Sciensano - Animal Infectious Diseases	Sciensano, Department of Animal Infectious Diseases	Van Borm, Steven; Vandenbussche, Frank; Roupie, Virginie; Lambrecht, Benedicte; Steensels, Mieke
EPI1942392	PB1	Belgium	2020-Oct-04	EPI_ISL_7595492	A/Anas_platyrhynchos/Belgium/10413_0003/2020	Sciensano - Animal Infectious Diseases	Sciensano, Department of Animal Infectious Diseases	Van Borm, Steven; Vandenbussche, Frank; Roupie, Virginie; Lambrecht, Benedicte; Steensels, Mieke
EPI1963863	PB1	United Kingdom	2021-Nov-16	EPI_ISL_9029957	A/turkey/England/057679/2021	Animal and Plant Health Agency (APHA)	Animal and Plant Health Agency (APHA)
