# Supplementary material for: Molecular Characterization of a Clade 2.3.4.4b H5N1 High Pathogenicity Avian Influenza Virus from a 2022 Outbreak in Layer Chickens in the Philippines
Source: Pathogens. 2024 Sep 28;13(10):844. doi: 10.3390/pathogens13100844 (PMC11510588; doi:10.3390/pathogens13100844)
Supplement: Supplementary file 1 [file pathogens-13-00844-s001.zip › Supplementary Table S6-gisaid_acknowledge_table-3-PA v3.xls]

## Sheet: Acknowledge Table
We gratefully acknowledge the authors, originating and submitting laboratories of the sequences from GISAID’s EpiFlu™ Database on which this research is based. The list is detailed below.
All submitters of data may be contacted directly via www.gisaid.org
Segment ID	Segment	Country	Collection date	Isolate-ID	Isolate name	Originating Lab	Submitting Lab	Authors
EPI2028689	PA	Greece	2022-Mar-10	EPI_ISL_12471661	A/pelican/Greece/64_SP_22VIR3126-7/2022	Thessalonica Veterinary Centre (TVC)	Istituto Zooprofilattico Sperimentale delle Venezie	Georgiades, G.; Ragias, B.; Gkolia, A.; Anthopoulou, E.; Barbierato, G.; Zecchin, B.; Fusaro, A.; Schivo, A.; Salviato, A.; Palumbo, E.; Giussani, E.; Monne, I.; Terregino, C.
EPI659627	PA	China	2015-Jan-01	EPI_ISL_199160	A/goose/Shandong/01.01 JY-GS/2015(H5N2)		Institute of Microbiology, Chinese Academy of Sciences
EPI681270	PA	China	2014-Sep-25	EPI_ISL_203752	A/goose/Zhejiang/925037/2014			Wu,H.; Peng,X.; Cheng,L.; Lu,X.; Jin,C.; Xie,T.; Yao,H.; Wu,N.
EPI5783	PA	China	1996-Jan-01	EPI_ISL_1254	A/Goose/Guangdong/1/96
EPI299335	PA	Japan	2006-Jul-26	EPI_ISL_85157	A/slaty-backed gull/Japan/6KS0185/2006			The NIAID Influenza Genome Sequencing Consortium
EPI229934	PA	Mongolia	2006-Sep-08	EPI_ISL_65834	A/black headed gull/Mongolia/1756/2006			Spackman,E.; Swayne,D.E.; Gilbert,M.; Joly,D.O.; Karesh,W.B.; Suarez,D.L.; Sodnomdarjaa,R.; Dulam,P.; Cardona,C.
EPI614272	PA	Georgia	2013-Mar-07	EPI_ISL_189707	A/yellow-legged gull/Republic of Georgia/2/2013			Wentworth,D.E.; Halpin,R.A.; Lin,X.; Simenauer,A.; Akopov,A.; Mohan,M.; Fedorova,N.; Tsitrin,T.; Puri,V.; Stockwell,T.; Amedeo,P.; Bishop,B.; Gupta,N.; Hoover,J.; Katzel,D.; Schobel,S.; Shrivastava,S.; Thovarai,V.; Bao,Y.; Sanders,R.; Zhdanov,S.; Kiryutin,B.; Lipman,D.J.; Tatusova,T.; Fouchier,R.A.M.
EPI614276	PA	Georgia	2012-Oct-02	EPI_ISL_189711	A/yellow-legged gull/Republic of Georgia/6/2012			Wentworth,D.E.; Halpin,R.A.; Lin,X.; Simenauer,A.; Akopov,A.; Mohan,M.; Fedorova,N.; Tsitrin,T.; Puri,V.; Stockwell,T.; Amedeo,P.; Bishop,B.; Gupta,N.; Hoover,J.; Katzel,D.; Schobel,S.; Shrivastava,S.; Thovarai,V.; Bao,Y.; Sanders,R.; Zhdanov,S.; Kiryutin,B.; Lipman,D.J.; Tatusova,T.; Fouchier,R.A.M.
EPI614270	PA	Georgia	2012-Feb-22	EPI_ISL_189705	A/black-headed gull/Republic of Georgia/9/2012			Wentworth,D.E.; Halpin,R.A.; Lin,X.; Simenauer,A.; Akopov,A.; Mohan,M.; Fedorova,N.; Tsitrin,T.; Puri,V.; Stockwell,T.; Amedeo,P.; Bishop,B.; Gupta,N.; Hoover,J.; Katzel,D.; Schobel,S.; Shrivastava,S.; Thovarai,V.; Bao,Y.; Sanders,R.; Zhdanov,S.; Kiryutin,B.; Lipman,D.J.; Tatusova,T.; Fouchier,R.A.M.
EPI614261	PA	Georgia	2011-May-01	EPI_ISL_189696	A/black-headed gull/Republic of Georgia/8/2011			Wentworth,D.E.; Halpin,R.A.; Lin,X.; Simenauer,A.; Akopov,A.; Mohan,M.; Fedorova,N.; Tsitrin,T.; Puri,V.; Stockwell,T.; Amedeo,P.; Bishop,B.; Gupta,N.; Hoover,J.; Katzel,D.; Schobel,S.; Shrivastava,S.; Thovarai,V.; Bao,Y.; Sanders,R.; Zhdanov,S.; Kiryutin,B.; Lipman,D.J.; Tatusova,T.; Fouchier,R.A.M.
EPI614254	PA	Georgia	2011-Nov-14	EPI_ISL_189689	A/black-headed gull/Republic of Georgia/7/2011			Wentworth,D.E.; Halpin,R.A.; Lin,X.; Simenauer,A.; Akopov,A.; Mohan,M.; Fedorova,N.; Tsitrin,T.; Puri,V.; Stockwell,T.; Amedeo,P.; Bishop,B.; Gupta,N.; Hoover,J.; Katzel,D.; Schobel,S.; Shrivastava,S.; Thovarai,V.; Bao,Y.; Sanders,R.; Zhdanov,S.; Kiryutin,B.; Lipman,D.J.; Tatusova,T.; Fouchier,R.A.M.
EPI106089	PA	China	2004-Jan-01	EPI_ISL_10394	A/slaty-backed gull/Shandong/38/04
EPI467298	PA	United Arab Emirates	2011-Aug-01	EPI_ISL_145650	A/quail/United Arab Emirates/D1556/2011			Wernery,U.; Shanmuganatham,K.K.; Krylov,P.S.; Joseph,S.; Friedman,K.; Krauss,S.; Webster,R.G.
EPI466486	PA	China	2013-Apr-06	EPI_ISL_145392	A/quail/Jiangsu/WX3/2013	Yangzhou University	Chinese Academy of Sciences	Daxin, P
EPI610281	PA	China	2010-May-10	EPI_ISL_188534	A/Chinese francolin/Guangxi/B7/2010			Peng,Y.; Xie,Z.; Liu,J.; Pang,Y.; Xie,L.; Luo,S.; Fan,Q.
EPI467274	PA	United Arab Emirates	2011-Jul-24	EPI_ISL_145647	A/pheasant/United Arab Emirates/D1521/2011			Wernery,U.; Shanmuganatham,K.K.; Krylov,P.S.; Joseph,S.; Friedman,K.; Krauss,S.; Webster,R.G.
EPI169474	PA	Japan	1988-Jan-01	EPI_ISL_26346	A/WhistlingSwan/Shimane/468/1988		Swedish Veterinary Agency (SVA)
EPI384826	PA	China	2004-Dec-29	EPI_ISL_124534	A/parrot/Guangdong/258/2004			Jiao,P.; Wei,L.; Yuan,R.; Gong,L.; Cao,L.; Song,Y.; Luo,K.; Ren,T.; Liao,M.
EPI383282	PA	China	2003-Jan-23	EPI_ISL_123967	A/condor/Guangdong/139/2003			Jiao,P.; Yuan,R.; Song,Y.; Wei,L.; Ren,T.; Liao,M.; Luo,K.
EPI368285	PA	Thailand	2007-Jan-01	EPI_ISL_116929	A/pigeon/Thailand/TS01/2007			Songserm,T.; Wiboon-ut,S.; Kanchongkittiphon,W.; Na-Ek,P.; Thitithanyanont,A.
EPI266229	PA	Japan	2009-Feb-01	EPI_ISL_75883	A/quail/Aichi/1/2009			Uchida,Y.; Mase,M.; Yasuaki,H.; Takehiko,S.
EPI644584	PA	China	2014-Mar-17	EPI_ISL_196051	A/pigeon/Guangxi/161/2014			Li,M.; Xie,Z.X.; Xie,L.J.; Deng,X.W.; Xie,Q.Z.; Liu,J.B.; Fan,Q.; Pang,Y.S.; Luo,S.S.
EPI502517	PA	China	2012-Mar-01	EPI_ISL_154570	A/wild waterfowl/Dongting/PC2540/2012			Zhu,Y.; Shu,Y.
EPI407044	PA	Korea, Republic of	2005-Nov-05	EPI_ISL_132522	A/wild bird/Korea/8G39/2005			Lee,D.-H.; Song,C.-S.
EPI335401	PA	Korea, Republic of	2009-Nov-01	EPI_ISL_95913	A/aquatic bird/Korea/CN20/2009			Kim,J.-K.; Nam,J.-H.; Kim,E.-H.; Poo,H.
EPI321743	PA	Vietnam	2011-Jun-01	EPI_ISL_91622	A/muscovy duck/Vietnam/OIE-559/2011			Hatamachi,J.; Kida,H.; Sakoda,Y.; Okamatsu,M.
EPI515787	PA	China	2013-Apr-09	EPI_ISL_159062	A/Chicken/Nanjing/761/2013	Beijing Institute of Microbiology and Epidemiology	Beijing Institute of Microbiology and Epidemiology	Fan, Hang; Liu, Wei; Tong, Yigang; Cao, Wuchun
EPI665505	PA	China	2015-Feb-07	EPI_ISL_200399	A/chicken/Hunan/02.07 YYFQHJ7Y-O/2015(Mixed)		Institute of Microbiology, Chinese Academy of Sciences
EPI665401	PA	China	2014-Dec-17	EPI_ISL_200386	A/chicken/Hunan/12.17 YYGK0025-P/2014(Mixed)		Institute of Microbiology, Chinese Academy of Sciences
EPI666705	PA	China	2015-Apr-10	EPI_ISL_200549	A/chicken/Guangxi/04.10 NM074-P/2015(Mixed)		Institute of Microbiology, Chinese Academy of Sciences
EPI556437	PA	China	2014-Apr-17	EPI_ISL_170078	A/chicken/Changzhou/c02/2013		Jiangsu Provincial Center for Disease Control & Prevention
EPI680760	PA	China	2013-Oct-16	EPI_ISL_203678	A/chicken/Zhejiang/C46/2013			Wu,H.; Peng,X.; Cheng,L.; Lu,X.; Jin,C.; Xie,T.; Yao,H.; Wu,N.
EPI610280	PA	China	2008-Dec-12	EPI_ISL_188533	A/chicken/Guangxi/DX/2008			Peng,Y.; Xie,Z.; Liu,J.; Pang,Y.; Xie,L.; Luo,S.; Fan,Q.
EPI440909	PA	China	2012-Nov-17	EPI_ISL_139107	A/chicken/Shaanxi/11/2012			Ren,J.; Wang,J.
EPI407769	PA	Pakistan	2008-Feb-23	EPI_ISL_132829	A/chicken/Sihala/NARC-12103/2008			Siddique,N.; Abbas,M.A.; Ahmed,Z.; Naeem,K.
EPI403530	PA	Israel	2010-Dec-01	EPI_ISL_131531	A/chicken/Israel/1302/2010			Shkoda,I.; Panshin,A.; Lapin,K.; Perk,S.
EPI403515	PA	Israel	2010-Nov-01	EPI_ISL_131528	A/chicken/Israel/1167/2010			Shkoda,I.; Panshin,A.; Lapin,K.; Perk,S.
EPI403510	PA	Israel	2010-Oct-01	EPI_ISL_131527	A/chicken/Israel/1067/2010			Shkoda,I.; Panshin,A.; Lapin,K.; Perk,S.
EPI383209	PA	China	2011-Nov-29	EPI_ISL_123954	A/chicken/Guangdong/C273/2011			Jiao,P.; Yuan,R.; Wei,L.; Jia,B.; Cao,L.; Song,Y.; Gong,L.; Xu,C.; Ren,T.; Liao,M.
EPI476621	PA	Bangladesh	2010-Jan-15	EPI_ISL_106146	A/chicken/Bangladesh/BL-470/2010			Haque,M.E.; Parvin,R.; Giasuddin,M.; Samad,M.A.; Chowdhury,E.H.; Islam,M.R.
EPI345610	PA	China	2007-Jun-01	EPI_ISL_99556	A/chicken/Eastern China/44/2007			Zhao,G.; Liu,X.
EPI300941	PA	Korea, Republic of	2009-Mar-01	EPI_ISL_84584	A/chicken/Korea/SH0903/2009			Park,K.J.; Kwon,H.-i.; Song,M.-S.; Noriel,P.Q.; Baek,Y.H.; Choi,Y.K.
EPI300938	PA	Korea, Republic of	2008-Nov-01	EPI_ISL_84581	A/chicken/Korea/SH0802/2008			Park,K.J.; Kwon,H.-i.; Song,M.-S.; Noriel,P.Q.; Baek,Y.H.; Choi,Y.K.
EPI651982	PA	India	2008-Jan-24	EPI_ISL_197829	A/chicken/India/82565/2008			Majhi,S.; Nagarajan,S.; Tosh,C.; Murugkar,H.V.; Behera,P.; Dubey,S.C.
EPI577880	PA	China	2014-Feb-21	EPI_ISL_176434	A/chicken/Dongguan/1100/2014			Lam,T.Y.; Zhou,B.; Wang,J.; Chai,Y.; Shen,Y.; Chen,X.; Ma,C.; Hong,W.; Chen,Y.; Zhang,Y.; Duan,L.; Chen,P.; Jiang,J.; Li,L.; Poon,L.M.; Webby,R.J.; Smith,D.K.; Leung,G.M.; Peiris,J.M.; Holmes,E.C.; Guan,Y.; Zhu,H.
EPI576834	PA	China	2013-Oct-28	EPI_ISL_175786	A/chicken/Shaoxing/5085/2013			Lam,T.Y.; Zhou,B.; Wang,J.; Chai,Y.; Shen,Y.; Chen,X.; Ma,C.; Hong,W.; Chen,Y.; Zhang,Y.; Duan,L.; Chen,P.; Jiang,J.; Li,L.; Poon,L.M.; Webby,R.J.; Smith,D.K.; Leung,G.M.; Peiris,J.M.; Holmes,E.C.; Guan,Y.; Zhu,H.
EPI594008	PA	China	2008-Dec-01	EPI_ISL_173921	A/chicken/Henan/12/2008			Zhao,M.; Gu,X.; Chen,H.; Liu,Q.; Zhong,L.; Huang,J.; Gu,M.; Liu,X.
EPI568400	PA	China	2014-Feb-17	EPI_ISL_173497	A/black chicken/Jiangxi/10139/2014			Ma,C.; Lam,T.T.Y.; Chai,Y.; Wang,J.; Fan,X.; Hong,W.; Zhang,Y.; Li,L.; Liu,Y.; Smith,D.K.; Webby,R.J.; Peiris,J.S.M.; Zhu,H.; Guan,Y.
EPI598687	PA	China	2014-Feb-17	EPI_ISL_173497	A/black chicken/Jiangxi/10139/2014			Ma,C.; Lam,T.T.Y.; Chai,Y.; Wang,J.; Fan,X.; Hong,W.; Zhang,Y.; Li,L.; Liu,Y.; Smith,D.K.; Webby,R.J.; Peiris,J.S.M.; Zhu,H.; Guan,Y.
EPI568392	PA	China	2013-Dec-18	EPI_ISL_173493	A/chicken/Dongguan/2818/2013			Ma,C.; Lam,T.T.Y.; Chai,Y.; Wang,J.; Fan,X.; Hong,W.; Zhang,Y.; Li,L.; Liu,Y.; Smith,D.K.; Webby,R.J.; Peiris,J.S.M.; Zhu,H.; Guan,Y.
EPI538218	PA	China	2013-Nov-23	EPI_ISL_164906	A/chicken/Guangxi/LS/2013			Xu,Q.; Xie,Z.X.; Xie,L.J.; Luo,S.S.; Xie,Z.Q.; Deng,X.W.; Liu,J.B.; Huang,J.L.; Zeng,T.T.
EPI526581	PA	Bangladesh	2013-May-25	EPI_ISL_161197	A/chicken/Bangladesh/19870/2013			Shanmuganatham,K.; Feeroz,M.; Jones Engel,L.; Walker,D.; McClenaghan,L.; Alam,R.S.; Hasan,K.; McKenzie,P.; Webby,R.J.; Webster,R.G.
EPI510601	PA	Taiwan	2013-Jan-29	EPI_ISL_158003	A/chicken/Taiwan/1680/2013			Lee,C.C.; Zhu,H.; Huang,P.Y.; Peng,L.; Chang,Y.C.; Yip,C.H.; Li,Y.T.; Cheung,C.L.; Compans,R.; Yang,C.; Smith,D.K.; Lam,T.T.; King,C.C.; Guan,Y.; Lam,T.T.Y.
EPI492489	PA	China	2007-Sep-18	EPI_ISL_151738	A/chicken/Shandong/317/2007			Lin,Z.; Liu,B.; Zhu,Q.
EPI460136	PA	Taiwan	2012-Jan-05	EPI_ISL_143459	A/chicken/Taiwan/0101/2012			Lee,M.S.
EPI354435	PA	Pakistan	2010-Jan-25	EPI_ISL_104409	A/chicken/Pakistan/NARC-16945/2010			Siddique,N.; Abbas,M.A.; Farooq,S.; Ahmed,Z.; Naeem,K.
EPI315122	PA	Vietnam	2008-Jan-01	EPI_ISL_89570	A/chicken/Vietnam/G14/2008			Takakuwa,H.; Otsuki,K.
EPI275853	PA	China	2006-Jan-01	EPI_ISL_77998	A/chicken/Shandong/A-5/2006			Li,Y.; Shi,J.; Zhong,G.; Deng,G.; Tian,G.; Ge,J.; Zeng,X.; Song,J.; Zhao,D.; Liu,L.; Jiang,Y.; Guan,Y.; Bu,Z.; Chen,H.
EPI275741	PA	China	2008-Jan-01	EPI_ISL_77984	A/chicken/Guizhou/7/2008			Li,Y.; Shi,J.; Zhong,G.; Deng,G.; Tian,G.; Ge,J.; Zeng,X.; Song,J.; Zhao,D.; Liu,L.; Jiang,Y.; Guan,Y.; Bu,Z.; Chen,H.
EPI476931	PA	Japan	1925-Jan-01	EPI_ISL_69861	A/chicken/Japan/1925			Worobey,M.; Han,G.-Z.; Kawaoka,Y.; Muramoto,Y.; Rambaut,A.
EPI239251	PA	Korea, Republic of	1996-Jan-01	EPI_ISL_68688	A/chicken/Korea/AI-96004/1996			Kim,L.M.; Scott,M.A.; Suarez,D.L.; Spackman,E.; Swayne,D.E.; Afonso,C.L.
EPI238436	PA		1999-Jan-01	EPI_ISL_68504	A/chicken/Middle East/ED-1/1999			Kim,L.M.; Scott,M.A.; Suarez,D.L.; Spackman,E.; Swayne,D.E.; Afonso,C.L.
EPI488128	PA	Iran, Islamic Republic of	1999-Aug-29	EPI_ISL_68497	A/chicken/Iran/772/1999			Shoushtari,A.; Dadras,H.; Homayounimehr,A.; Ebrahimi,M.
EPI235826	PA	China	2002-Jan-01	EPI_ISL_67734	A/chicken/Jilin/hg/2002			Liao,X.; Zhang,X.; Wang,J.; Yu,J.; Jin,N.
EPI235053	PA	China	2003-Jan-01	EPI_ISL_67380	A/chicken/Jilin/hj/2003			Liao,X.; Zhang,X.; Wang,J.; Yu,J.; Jin,N.
EPI488134	PA	Iran, Islamic Republic of	2005-Nov-08	EPI_ISL_64829	A/chicken/Iran/86/2005			Shoushtari,A.; Dadras,H.; Homayounimehr,A.; Ebrahimi,M.
EPI170735	PA	Vietnam	2005-Dec-02	EPI_ISL_27349	A/chicken/Vietnam/200/2005
EPI391481	PA	Korea, Republic of	2001-Jan-01	EPI_ISL_13845	A/chicken/Korea/01310/2001			Choi,J.G.; Lee,Y.J.; Kim,Y.J.; Lee,E.K.; Jeong,O.M.; Sung,H.W.; Kim,J.H.; Kwon,J.H.; Choi,J.-G.; Lee,Y.-J.; Kim,Y.-J.; Lee,E.-K.; Jeong,O.-M.; Sung,H.-W.; Kim,J.-H.; Kwon,J.-H.
EPI122487	PA	China	2005-Jan-01	EPI_ISL_13013	A/chicken/Guangxi/55/2005
EPI122450	PA	China	2000-Jan-01	EPI_ISL_13012	A/chicken/Guangxi/6/2000
EPI122280	PA	China	1999-Jan-01	EPI_ISL_13005	A/chicken/Guangxi/4/1999
EPI119791	PA	Taiwan	2000-Jan-01	EPI_ISL_12742	A/chicken/Taiwan/2838N/00
EPI110388	PA	United Arab Emirates	2001-Jan-01	EPI_ISL_11172	A/chicken/Dubai/338/2001			Aamir,U.B.; Wernery,U.; Ilyushina,N.; Webster,R.G.; Ilyushina,N.A.; Barman,S.
EPI106738	PA	China	2006-Jan-01	EPI_ISL_10544	A/chicken/Shanxi/2/2006
EPI103273	PA	China	2000-Mar-20	EPI_ISL_10168	A/chicken/China/Guangxi1/2000
EPI102425	PA	Taiwan	2002-Jan-01	EPI_ISL_10080	A/chicken/Taiwan/0222/02
EPI89400	PA	Hong Kong (SAR)	1977-Jan-01	EPI_ISL_8932	A/chicken/Hong Kong/17/1977
EPI82028	PA	China	2000-Jan-01	EPI_ISL_8506	A/chicken/Henan/26/00
EPI82026	PA	China	2001-Jan-01	EPI_ISL_8505	A/chicken/Heilongjiang/48/01
EPI82018	PA	China	1999-Jan-01	EPI_ISL_8501	A/chicken/Guangxi/10/99
EPI82006	PA	China	2002-Jan-01	EPI_ISL_8495	A/chicken/Guangdong/21/02
EPI82002	PA	China	2000-Jan-01	EPI_ISL_8494	A/chicken/Fujian/25/00
EPI26466	PA	China	2004-Jan-01	EPI_ISL_4853	A/Chicken/Henan/210/2004
EPI24944	PA	China	2002-Jan-01	EPI_ISL_4515	A/chicken/Hebei/1/2002
EPI23460	PA	China	2002-Jan-01	EPI_ISL_4170	A/SCk/HK/YU100/2002
EPI43113	PA	Pakistan	1995-Jan-01	EPI_ISL_3218	A/chicken/Pakistan/34669/1995
EPI1712	PA	Japan	2005-Jan-01	EPI_ISL_360	A/chicken/Ibaraki/1/2005
EPI466358	PA	China	2012-Feb-12	EPI_ISL_145376	A/chicken/Jiangsu/DT0112/2012	Yangzhou University	Chinese Academy of Sciences	Daxin, P
EPI466310	PA	China	2011-May-21	EPI_ISL_145370	A/chicken/Jiangsu/ZJDT/2011	Yangzhou University	Chinese Academy of Sciences	Daxin, P
EPI466278	PA	China	2012-May-09	EPI_ISL_145366	A/chicken/Shangdong/SDWF14/2012	Yangzhou University	Chinese Academy of Sciences	Daxin, P
EPI164736	PA	China	2004-Jan-01	EPI_ISL_24749	A/Chicken/Jiangxi/25/2004	Harbin Veterinary Research Institute (CAAS)	Harbin Veterinary Research Institute (CAAS)
EPI301603	PA	Iran, Islamic Republic of	2008-Jan-01	EPI_ISL_85791	A/chicken/Iran/10VIR854-5/2008	Istituto Zooprofilattico Sperimentale Delle Venezie	Istituto Zooprofilattico Sperimentale Delle Venezie	Fusaro,A.; Monne,I.; Salviato,A.; Valastro,V.; Schivo,A.; Amarin,N.M.; Gonzalez,C.; Ismail,M.M.; AlBlowi,M.H.; Khan,O.A.; MakenAli,A.S.; Hedayati,A.; Garcia,J.G.; Ziay,G.M.; Shoushtari,A.; AlQahtani,K.N.; Capua,I.; Holmes,E.C.; Cattoli,G.
EPI301564	PA	Saudi Arabia	2007-Jan-01	EPI_ISL_85786	A/chicken/Saudi Arabia/08vir3489-47-as215/2007	Istituto Zooprofilattico Sperimentale Delle Venezie	Istituto Zooprofilattico Sperimentale Delle Venezie	Fusaro,A.; Monne,I.; Salviato,A.; Valastro,V.; Schivo,A.; Amarin,N.M.; Gonzalez,C.; Ismail,M.M.; AlBlowi,M.H.; Khan,O.A.; MakenAli,A.S.; Hedayati,A.; Garcia,J.G.; Ziay,G.M.; Shoushtari,A.; AlQahtani,K.N.; Capua,I.; Holmes,E.C.; Cattoli,G.
EPI301556	PA	Saudi Arabia	2007-Jan-01	EPI_ISL_85785	A/chicken/Saudi Arabia/08vir3489-48-as997/2007	Istituto Zooprofilattico Sperimentale Delle Venezie	Istituto Zooprofilattico Sperimentale Delle Venezie	Fusaro,A.; Monne,I.; Salviato,A.; Valastro,V.; Schivo,A.; Amarin,N.M.; Gonzalez,C.; Ismail,M.M.; AlBlowi,M.H.; Khan,O.A.; MakenAli,A.S.; Hedayati,A.; Garcia,J.G.; Ziay,G.M.; Shoushtari,A.; AlQahtani,K.N.; Capua,I.; Holmes,E.C.; Cattoli,G.
EPI431447	PA	China	2011-Dec-01	EPI_ISL_137254	A/duck/Hebei/2/2011	Institute of Microbiology, Chinese Academy of Sciences	Institute of Microbiology, Chinese Academy of Sciences	Di,Liu; Haigang,Sun; Jinghua,Yan; George F,Gao; Juncai,Ma
EPI667265	PA	China	2015-Apr-16	EPI_ISL_200619	A/duck/Guangdong/04.16 SZLGWL012/2015(Mixed)		Institute of Microbiology, Chinese Academy of Sciences
EPI661691	PA	China	2015-Apr-10	EPI_ISL_199418	A/duck/Guangxi/04.10 JX036/2015(Mixed)		Institute of Microbiology, Chinese Academy of Sciences
EPI660355	PA	China	2015-Apr-22	EPI_ISL_199251	A/duck/Guangdong/04.22 DGCP083-P/2015(H3N8)		Institute of Microbiology, Chinese Academy of Sciences
EPI659675	PA	China	2015-Apr-08	EPI_ISL_199166	A/duck/Sichuan/04.08 CDLQ021-P/2015(H4N3)		Institute of Microbiology, Chinese Academy of Sciences
EPI649222	PA	China	2013-Oct-16	EPI_ISL_197464	A/duck/Zhejiang/D9/2013			Wu,H.; Peng,X.; Cheng,L.; Lu,X.; Jin,C.; Xie,T.; Yao,H.; Wu,N.
EPI615109	PA	China	2014-Jul-01	EPI_ISL_190031	A/duck/Guangxi/175D12/2014			Liu,T.T.; Xie,Z.X.; Xie,L.J.; Xie,Z.Q.; Deng,X.W.; Liu,J.B.; Luo,S.S.; Fan,Q.; Pang,Y.S.
EPI610300	PA	China	2006-Jan-25	EPI_ISL_188536	A/duck/Guangxi/NN/2006			Peng,Y.; Xie,Z.; Liu,J.; Pang,Y.; Xie,L.; Luo,S.; Fan,Q.
EPI573560	PA	China	2014-Jan-12	EPI_ISL_174489	A/duck/Zhejiang/LS02/2014			Lei,Y.L.; Wang,X.G.
EPI534821	PA	China	2013-Oct-16	EPI_ISL_163897	A/duck/Zhejiang/D11/2013			Wu,H.; Wu,N.; Peng,X.; Jin,C.; Lu,X.; Cheng,L.; Yao,H.; Li,L.
EPI471870	PA	China	2009-Nov-14	EPI_ISL_146881	A/duck/Guangxi/GXd-4/2009			Xie,Z.; Zhou,C.; Peng,Y.; Liu,J.; Pang,Y.; Deng,X.; Xie,L.; Fan,Q.
EPI457924	PA	China	2012-Mar-19	EPI_ISL_142939	A/duck/Guangxi/GXd-2/2012			Guo,J.; Xie,Z.; Peng,Y.; Luo,S.; Liu,J.; Pang,Y.; Deng,X.; Xie,L.; Fan,Q.
EPI417473	PA	China	2009-Aug-20	EPI_ISL_134538	A/duck/Guangxi/GXd-3/2009			Xie,Z.; Zhou,C.; Peng,Y.; Liu,J.; Pang,Y.; Deng,X.; Xie,L.; Fan,Q.
EPI401605	PA	China	2010-May-08	EPI_ISL_131251	A/duck/Guangxi/GXd-5/2010			Xie,Z.; Xie,L.; Zhou,C.; Liu,J.; Pang,Y.; Deng,X.; Fan,Q.; Peng,Y.
EPI389960	PA	China	2011-Oct-01	EPI_ISL_127581	A/duck/Jiangsu/10-d4/2011			Chen,C.; Zhao,G.; Gu,X.; Ji,X.; Gu,M.; Hu,J.; Wang,X.; Liu,X.
EPI383287	PA	China	1996-Aug-01	EPI_ISL_123969	A/duck/Guangdong/1/1996			Jiao,P.; Wei,L.; Yuan,R.; Song,Y.; Cao,L.; Liao,M.
EPI336734	PA	Malaysia	2001-Jan-01	EPI_ISL_96739	A/duck/Malaysia/2001			Sutejo,R.; Yeo,D.S.-Y.; Lin,Y.-N.; Lim,C.-W.; Tan,B.H.; Sugrue,R.J.
EPI326812	PA	Korea, Republic of	2004-Dec-05	EPI_ISL_93961	A/duck/Korea/JS53/2004			Choi,J.G.; Kang,H.M.; Kim,M.C.; Paek,M.R.; Kim,H.R.; Kim,B.S.; Kwon,J.H.; Kim,J.H.; Lee,Y.J.
EPI326802	PA	Korea, Republic of	2007-May-15	EPI_ISL_93951	A/duck/Korea/U14-1/2007			Choi,J.G.; Kang,H.M.; Kim,M.C.; Paek,M.R.; Kim,H.R.; Kim,B.S.; Kwon,J.H.; Kim,J.H.; Lee,Y.J.
EPI326790	PA	Korea, Republic of	2007-Nov-29	EPI_ISL_93939	A/duck/Korea/GJ87/2007			Choi,J.G.; Kang,H.M.; Kim,M.C.; Paek,M.R.; Kim,H.R.; Kim,B.S.; Kwon,J.H.; Kim,J.H.; Lee,Y.J.
EPI314011	PA	China	2009-Sep-10	EPI_ISL_89133	A/duck/Tibet/S2/2009			Suolang,S.; Jin,M.
EPI300947	PA	Korea, Republic of	2009-May-01	EPI_ISL_84590	A/duck/Korea/SH0909/2009			Park,K.J.; Kwon,H.-i.; Song,M.-S.; Noriel,P.Q.; Baek,Y.H.; Choi,Y.K.
EPI292304	PA	China	2007-Dec-01	EPI_ISL_83491	A/duck/Fujian/FQ107/2007			Lin,Q.; Huang,Y.
EPI683206	PA	China	2015-Jan-01	EPI_ISL_205107	A/duck/Wenzhou/YJYF78/2015			Chen,L.-J.; Lin,X.-D.; Guo,W.-P.; Tian,J.-H.; Zhang,Y.-Z.
EPI598736	PA	China	2013-Dec-23	EPI_ISL_181736	A/duck/Jiangxi/34846/2013			Ma,C.; Lam,T.T.Y.; Chai,Y.; Wang,J.; Fan,X.; Hong,W.; Zhang,Y.; Li,L.; Liu,Y.; Smith,D.K.; Webby,R.J.; Peiris,J.S.M.; Zhu,H.; Guan,Y.
EPI598726	PA	China	2013-Jan-07	EPI_ISL_181729	A/duck/Jiangxi/262/2013			Ma,C.; Lam,T.T.Y.; Chai,Y.; Wang,J.; Fan,X.; Hong,W.; Zhang,Y.; Li,L.; Liu,Y.; Smith,D.K.; Webby,R.J.; Peiris,J.S.M.; Zhu,H.; Guan,Y.
EPI560307	PA	China	2013-Apr-08	EPI_ISL_170462	A/duck/Zhejiang/D486/2013			Peng,X.R.; Wu,H.B.; Jin,C.Z.; Yao,H.P.; Lu,X.Y.; Cheng,L.F.; Wu,N.P.
EPI531455	PA	China	2014-Mar-01	EPI_ISL_162467	A/duck/Guangdong/GD01/2014			Shen,H.; Xie,Q.
EPI510624	PA	Taiwan	2013-Jul-18	EPI_ISL_158026	A/duck/Taiwan/11213/2013			Lee,C.C.; Zhu,H.; Huang,P.Y.; Peng,L.; Chang,Y.C.; Yip,C.H.; Li,Y.T.; Cheung,C.L.; Compans,R.; Yang,C.; Smith,D.K.; Lam,T.T.; King,C.C.; Guan,Y.; Lam,T.T.Y.
EPI476603	PA	Thailand	2011-Jan-18	EPI_ISL_148370	A/duck/Thailand/CU-10510C/2011			Chaiyawomg,S.; Nonthabenjawan,N.; Bunpapong,N.; Boonyapisitsopa,S.; Jairak,W.; Wongphatcharachai,M.; Thanawongnuwech,R.; Amonsin,A.
EPI475562	PA	China	2011-Apr-12	EPI_ISL_148124	A/wild duck/Shandong/1/2011			Liu,Y.; Liu,M.; Liu,C.
EPI487474	PA	China	2009-Jan-01	EPI_ISL_146390	A/duck/Jiangxi/19521/2009			Lam,T.T.Y.; Wang,J.; Shen,Y.; Zhou,B.; Duan,L.; Cheung,C.L.; Ma,C.; Lycett,S.J.; Leung,C.Y.H.; Chen,X.; Li,L.; Hong,W.; Chai,Y.; Zhou,L.; Liang,H.; Ou,Z.; Liu,Y.; Farooqui,A.; Kelvin,D.J.; Poon,L.L.M.; Smith,D.K.; Pybus,O.G.; Leung,G.M.; Shu,Y.; Webster,R.G.; Webby,R.J.; Peiris,J.S.M.; Rambaut,A.; Zhu,H.; Guan,Y.
EPI487578	PA	China	2007-Jan-01	EPI_ISL_146332	A/duck/Yunnan/1282/2007			Lam,T.T.Y.; Wang,J.; Shen,Y.; Zhou,B.; Duan,L.; Cheung,C.L.; Ma,C.; Lycett,S.J.; Leung,C.Y.H.; Chen,X.; Li,L.; Hong,W.; Chai,Y.; Zhou,L.; Liang,H.; Ou,Z.; Liu,Y.; Farooqui,A.; Kelvin,D.J.; Poon,L.L.M.; Smith,D.K.; Pybus,O.G.; Leung,G.M.; Shu,Y.; Webster,R.G.; Webby,R.J.; Peiris,J.S.M.; Rambaut,A.; Zhu,H.; Guan,Y.
EPI487554	PA	China	2011-Jan-01	EPI_ISL_146320	A/duck/Jiangxi/21714/2011			Lam,T.T.Y.; Wang,J.; Shen,Y.; Zhou,B.; Duan,L.; Cheung,C.L.; Ma,C.; Lycett,S.J.; Leung,C.Y.H.; Chen,X.; Li,L.; Hong,W.; Chai,Y.; Zhou,L.; Liang,H.; Ou,Z.; Liu,Y.; Farooqui,A.; Kelvin,D.J.; Poon,L.L.M.; Smith,D.K.; Pybus,O.G.; Leung,G.M.; Shu,Y.; Webster,R.G.; Webby,R.J.; Peiris,J.S.M.; Rambaut,A.; Zhu,H.; Guan,Y.
EPI441577	PA	Taiwan	2009-Nov-06	EPI_ISL_139242	A/duck/Taiwan/DC91/2009			King,C.-C.
EPI441591	PA	China	2007-Dec-25	EPI_ISL_139167	A/duck/Shanghai/C60/2007			Ge,F.; Liu,J.; Yang,D.; Ju,H.; Zhou,J.
EPI376190	PA	China	1997-Sep-13	EPI_ISL_121374	A/Muscovy duck/Fujian/CL/1997			Fu,G.; Wan,C.; Huang,Y.
EPI392514	PA	Korea, Republic of	2011-Jan-01	EPI_ISL_120874	A/duck/Korea/109/11			Kim,H.R.; Park,C.K.; Lee,Y.J.; Oem,J.K.; Kang,H.M.; Choi,J.G.; Lee,O.S.; Bae,Y.C.; Kwon,J.H.
EPI370833	PA	China	2000-Feb-17	EPI_ISL_119075	A/duck/Nanchang/2-0485/2000			Wentworth,D.E.; Dugan,V.; Halpin,R.; Lin,X.; Wester,E.; Ghedin,E.; Fedorova,N.; Overton,L.; Tsitrin,T.; Stockwell,T.; Amedeo,P.; Bishop,B.; Chen,H.; Edworthy,P.; Gupta,N.; Katzel,D.; Li,K.; Schobel,S.; Shrivastava,S.; Thovarai,V.; Wang,S.; Webster,R.; Webby,R.; Krauss,S.; Bao,Y.; Sanders,R.; Dernovoy,D.; Kiryutin,B.; Lipman,D.J.; Tatusova,T.
EPI364154	PA	China	2007-Oct-01	EPI_ISL_112728	A/duck/Fujian/5744/2007			Huang,K.; Zhu,H.; Fan,X.; Wang,J.; Cheung,C.L.; Duan,L.; Hong,W.; Liu,Y.; Li,L.; Smith,D.K.; Chen,H.; Webster,R.G.; Webby,R.J.; Peiris,M.; Guan,Y.; Cheung,C.-L.
EPI364057	PA	China	2007-May-01	EPI_ISL_112642	A/duck/Fujian/378/2007			Huang,K.; Zhu,H.; Fan,X.; Wang,J.; Cheung,C.L.; Duan,L.; Hong,W.; Liu,Y.; Li,L.; Smith,D.K.; Chen,H.; Webster,R.G.; Webby,R.J.; Peiris,M.; Guan,Y.; Cheung,C.-L.
EPI363962	PA	China	2007-Jul-01	EPI_ISL_112526	A/duck/Hunan/1590/2007			Huang,K.; Zhu,H.; Fan,X.; Wang,J.; Cheung,C.L.; Duan,L.; Hong,W.; Liu,Y.; Li,L.; Smith,D.K.; Chen,H.; Webster,R.G.; Webby,R.J.; Peiris,M.; Guan,Y.; Cheung,C.-L.
EPI363906	PA	China	2007-Jun-01	EPI_ISL_112494	A/duck/Guangxi/2281/2007			Huang,K.; Zhu,H.; Fan,X.; Wang,J.; Cheung,C.L.; Duan,L.; Hong,W.; Liu,Y.; Li,L.; Smith,D.K.; Chen,H.; Webster,R.G.; Webby,R.J.; Peiris,M.; Guan,Y.; Cheung,C.-L.
EPI363502	PA	China	2006-Sep-01	EPI_ISL_112127	A/duck/Guangxi/3574/2006			Huang,K.; Zhu,H.; Fan,X.; Wang,J.; Cheung,C.L.; Duan,L.; Hong,W.; Liu,Y.; Li,L.; Smith,D.K.; Chen,H.; Webster,R.G.; Webby,R.J.; Peiris,M.; Guan,Y.; Cheung,C.-L.
EPI335086	PA	Lao, People's Democratic Republic	2010-Mar-01	EPI_ISL_95811	A/duck/Lao/986/2010			Sonnberg,S.; Phommachanh,P.; Naipospos,T.S.P.; McKenzie,J.; Chanthavisouk,C.; Pathammavong,S.; Darnell,D.; Meeduangchanh,P.; Rubrum,A.M.; Souriya,M.; Khambounheuang,B.; Webby,R.J.; Douangngeun,B.; Webster,R.G.
EPI268934	PA	China	2001-Jan-01	EPI_ISL_76400	A/duck/Shantou/4002/2001			Huang,K.; Bahl,J.; Fan,X.; Vijaykrishna,D.; Cheung,C.; Webby,R.J.; Webster,R.G.; Chen,H.; Smith,G.J.D.; Peiris,M.J.S.; Guan,Y.
EPI268873	PA	China	2004-Jan-01	EPI_ISL_76340	A/duck/Shantou/887/2004			Huang,K.; Bahl,J.; Fan,X.; Vijaykrishna,D.; Cheung,C.; Webby,R.J.; Webster,R.G.; Chen,H.; Smith,G.J.D.; Peiris,M.J.S.; Guan,Y.
EPI268839	PA	China	2005-Jan-01	EPI_ISL_76306	A/duck/Hunan/908/2005			Huang,K.; Bahl,J.; Fan,X.; Vijaykrishna,D.; Cheung,C.; Webby,R.J.; Webster,R.G.; Chen,H.; Smith,G.J.D.; Peiris,M.J.S.; Guan,Y.
EPI268822	PA	China	2005-Jan-01	EPI_ISL_76289	A/duck/Fujian/12371/2005			Huang,K.; Bahl,J.; Fan,X.; Vijaykrishna,D.; Cheung,C.; Webby,R.J.; Webster,R.G.; Chen,H.; Smith,G.J.D.; Peiris,M.J.S.; Guan,Y.
EPI247154	PA	China	2009-Jan-15	EPI_ISL_71340	A/duck/Jiangsu/022/2009			Gu,M.; Song,Q.; Li,Y.; Zhao,G.; Liu,W.; Peng,D.; Liu,X.
EPI316860	PA	China	2008-Mar-17	EPI_ISL_70634	A/Muscovy duck/Fujian/FZ01/2008			Wan,C.; Fu,G.; Huang,Y.
EPI235906	PA	China	2002-Jan-01	EPI_ISL_67753	A/duck/Zhejiang/bj/2002			Liao,X.; Zhang,X.; Wang,J.; Yu,J.; Liu,J.
EPI231026	PA	Korea, Republic of	2008-May-01	EPI_ISL_66183	A/duck/Korea/412-4/2008			Kim,H.R.; Lee,Y.J.; Lee,K.K.; Oem,J.K.; Kim,S.H.; Joo,Y.S.; Lee,O.S.; Lee,M.H.; Park,C.K.
EPI140259	PA	China	2003-Jan-01	EPI_ISL_12429	A/migratory duck/Hong Kong/MP2553/2003
EPI140255	PA	China	2000-Jan-01	EPI_ISL_12426	A/wild duck/Shantou/19988/2000
EPI102459	PA	Taiwan	2004-Jan-01	EPI_ISL_10097	A/duck/Taiwan/WB459/04
EPI102457	PA	Taiwan	2004-Jan-01	EPI_ISL_10096	A/duck/Kingmen/E322/04
EPI102449	PA	Taiwan	2003-Jan-01	EPI_ISL_10092	A/duck/Taiwan/A68/03
EPI140282	PA	Malaysia	2004-Jan-01	EPI_ISL_9371	A/duck/Malaysia/F118-08-04/2004
EPI89328	PA	Hong Kong (SAR)	1978-Jan-01	EPI_ISL_8929	A/duck/Hong Kong/342/1978
EPI89309	PA	Hong Kong (SAR)	1978-Jan-01	EPI_ISL_8928	A/duck/Hong Kong/365/1978
EPI89297	PA	Hong Kong (SAR)	1977-Sep-05	EPI_ISL_8927	A/duck/HK/231/1977
EPI89272	PA	Hong Kong (SAR)	1975-Jan-01	EPI_ISL_8925	A/duck/Hong Kong/7/1975
EPI89069	PA	China	1992-Dec-01	EPI_ISL_8919	A/duck/Nanchang/1681/1992
EPI25756	PA	China	2004-Jan-01	EPI_ISL_4662	A/duck/Shandong/093/2004
EPI20153	PA	China	2003-Jan-01	EPI_ISL_3740	A/duck/China/E319-2/03
EPI152074	PA	Hong Kong (SAR)	1979-Jan-01	EPI_ISL_139	A/Duck/Hong Kong/702/79
EPI500954	PA	China	2011-Mar-09	EPI_ISL_154169	A/Duck/Guangdong/S1419/2011	Harbin Veterinary Research Institute (CAAS)	Harbin Veterinary Research Institute (CAAS)	Wang, G.J.; Deng,G.H.; Shi, J.Z.; Luo, W.Y.; Zhang, G.Q.; Zhang, Q.Y.; Liu, L.L.; Jiang, Y.P.; Li, C.J.; Sriwilaijaroen, N.; Hiramatsu, H.; Suzuki, Y.; Kawaoka, Y.; Chen, H.L.
EPI276141	PA	Japan	2008-Jan-01	EPI_ISL_78036	A/pintail/Aomori/1192/2008			Takehara,K.; Jahangir,A.; Sultana,N.
EPI589846	PA	Vietnam	2014-Aug-16	EPI_ISL_179375	A/duck/Nha Trang/84/2014			Soda,K.; Hotta,K.; Trang,H.U.; Le,Q.M.; Yamashiro,T.; Ito,T.
EPI589351	PA	Vietnam	2012-Jul-11	EPI_ISL_179173	A/duck/Vietnam/LBM211/2012			Soda,K.; Hotta,K.; Trang,H.U.; Le,Q.M.; Yamashiro,T.; Ito,T.
EPI515129	PA	Vietnam	2013-Jul-24	EPI_ISL_158815	A/duck/Nha Trang/15/2013			Soda,K.; Hotta, K.; Le, M.Q.; Toshihiro, I.
EPI515044	PA	Vietnam	2013-Aug-13	EPI_ISL_158786	A/duck/Vietnam/LBM473/2013			Soda, K.; Hotta, K.; Le, M.Q.; Toshihiro, I.
EPI438254	PA	Vietnam	2011-Jan-01	EPI_ISL_138235	A/duck/Vietnam/G18-1/2011			Hashimoto,Y.; Nagai,Y.; Soda,K.; Hotta,K.; Ito,T.
EPI418292	PA	Vietnam	2011-Jan-01	EPI_ISL_134863	A/duck/Vietnam/G17-1/2011			Hashimoto,Y.; Nagai,Y.; Soda,K.; Hotta,K.; Ito,T.
EPI383769	PA	Korea, Republic of	2010-Mar-22	EPI_ISL_124206	A/mallard/Korea/SH38-45/2010			Kang,H.M.; Choi,J.G.; Kim,M.C.; Kim,H.R.; Oem,J.K.; Bae,Y.C.; Paek,M.R.; Kwon,J.H.; Lee,Y.J.; Kang,H.-M.; Lee,Y.-J.; Choi,J.-G.
EPI268816	PA	China	2005-Jan-01	EPI_ISL_76283	A/mallard/Jiangxi/10071/2005			Huang,K.; Bahl,J.; Fan,X.; Vijaykrishna,D.; Cheung,C.; Webby,R.J.; Webster,R.G.; Chen,H.; Smith,G.J.D.; Peiris,M.J.S.; Guan,Y.
EPI165817	PA	China	2004-Aug-08	EPI_ISL_25104	A/mallard/ZhaLong/88/2004
EPI169688	PA	Mongolia	2001-Jan-01	EPI_ISL_377	A/duck/Mongolia/47/01
EPI268865	PA	China	2004-Jan-01	EPI_ISL_76332	A/wild duck/Shantou/7900/2004			Huang,K.; Bahl,J.; Fan,X.; Vijaykrishna,D.; Cheung,C.; Webby,R.J.; Webster,R.G.; Chen,H.; Smith,G.J.D.; Peiris,M.J.S.; Guan,Y.
EPI567088	PA	Vietnam	2014-Jul-12	EPI_ISL_173154	A/muscovy duck/Long An/88/2014			Soda,K.; Yamashiro,T.; Le,Q.M.; Ito,T.
EPI289693	PA	Mongolia	2009-Aug-01	EPI_ISL_82213	A/ruddy shelduck/Mongolia/X42/2009			Kang,H.-M.; Batchuluun,D.; Kim,M.-C.; Choi,J.-G.; Erdene-Ochir,T.-O.; Paek,M.-R.; Sugir,T.; Sodnomdarjaa,R.; Kwon,J.-H.
EPI2062110	PA	Bangladesh	2022-Mar-09	EPI_ISL_13243350	A/duck/Bangladesh/19D1874/2022	International Centre for Diarrhoeal Disease Research (ICDDR,B)	International Centre for Diarrhoeal Disease Research (ICDDR,B)	Hossain, M.E.; Miah, M.; Puspo, JA.; Hasan, R.; Davis, C.T.; Mott, A.J.; Davis, W.; Chowdhury, S.; Rahman, M.Z
EPI2109934	PA	Japan	2022-Feb-10	EPI_ISL_14065167	A/white-tailed eagle/Hokkaido/20220210001/2022	Graduate School of Veterinary Medicine, Hokkaido University	Graduate School of Veterinary Medicine, Hokkaido University	Yoshihiro, Sakoda; Takahiro, Hiono; Norikazu, Isoda
EPI2197767	PA	Japan	2022-Oct-04	EPI_ISL_15576616	A/white-fronted goose/Miyagi/0410D001/2022	National Institute for Environmental Studies	Graduate School of Veterinary Medicine, Hokkaido University	Manabu,ONUMA; Kei,NABESHIMA; Atsushi,HAGA; Hisako,HONJO; Misako,YOKOYAMA; Yoshihiro,SAKODA; Norikazu,ISODA; Takahiro,HIONO
EPI2197775	PA	Japan	2022-Oct-08	EPI_ISL_15576617	A/Eurasian wigeon/Hokkaido/Q71/2022	Graduate School of Veterinary Medicine, Hokkaido University	Graduate School of Veterinary Medicine, Hokkaido University	Yoshihiro,SAKODA; Norikazu,ISODA; Takahiro,HIONO
EPI2223230	PA	Japan	2022-Sep-25	EPI_ISL_15923322	A/peregrine falcon/Kanagawa/1409C001T1/2022	National Institute for Environmental Studies	National Institute of Animal Health	Manabu,Onuma;Kei,Nabeshima;Atsushi,Haga;Hisako,Honjo;Misako,Yokoyama;Yuko,Uchida;Kohtaro,Miyazawa;Ryota,Tsunekuni;Junki,Mine;Saki,Sakuma;Asuka,Kumagai;Yoshihiro,Takadate
EPI2318025	PA	Japan	2022-Nov-06	EPI_ISL_16698579	A/slaty-backed gull/Hokkaido/0111M111/2022	National Institute for Environmental Studies	Graduate School of Veterinary Medicine, Hokkaido University	Manabu, Onuma; Kei, Nabeshima; Atsushi, Haga; Hisako, Honjo; Misako, Yokoyama; Yoshihiro, Sakoda; Norikazu, Isoda; Takahiro, Hiono; Hew, Yik Lim
EPI2632287	PA	Japan	2022-Oct-16	EPI_ISL_17999470	A/peregrine falcon/Niigata/1510C001T/2022	National Institute for Environmental Studies	National Agriculture and Food Research Organization	Manabu,Onuma; Kei,Nabeshima; Atsushi,Haga; Hisako,Honjo; Misako,Yokoyama; Yuko,Uchida; Kohtaro,Miyazawa; Ryota,Tsunekuni; Junki,Mine; Saki,Sakuma; Asuka,Kumagai; Yoshihiro,Takadate
EPI2639303	PA	Japan	2023-Mar-24	EPI_ISL_18007232	A/large-billed crow/Niigata/1503B017/2023	Graduate School of Veterinary Medicine, Hokkaido University	Graduate School of Veterinary Medicine, Hokkaido University	Manabu, Onuma; Kei, Nabeshima; Atsushi, Haga; Hisako, Honjo; Misako, Yokoyama; Yoshihiro, Sakoda; Norikazu, Isoda; Takahiro, Hiono; Hew, Yik Lim
EPI2751736	PA	Japan	2022-Dec-09	EPI_ISL_18286317	A/chicken/Kagoshima/22H4T/2022	National Institute of Animal Health	National Agriculture and Food Research Organization
EPI2751880	PA	Japan	2022-Dec-22	EPI_ISL_18286335	A/chicken/Nagasaki/22A6T/2022	National Institute of Animal Health	National Agriculture and Food Research Organization
EPI2752124	PA	Japan	2022-Dec-17	EPI_ISL_18286366	A/chicken/Saitama/22A10T/2022	National Institute of Animal Health	National Agriculture and Food Research Organization
EPI2885356	PA	Japan	2022-Jan-19	EPI_ISL_18720766	A/chicken/Chiba/21B5T/2022	National Institute of Animal Health	National Institute of Animal Health	J, Mine
EPI1814669	PA	Germany	2020-Sep-07	EPI_ISL_661312	A/guinea fowl/Germany-NW/AI01184/2020	Chemisches und Veterinäruntersuchungsamt Münsterland-Emscher-Lippe	Friedrich-Loeffler-Institut
EPI2743585	PA	Poland	2022-Jul-15	EPI_ISL_18245819	A/swan/Poland/MB152/2022	National Veterinary Research Institut Poland, PIWet-PIB	National Veterinary Research Institute	Swieton, E.; Dziadek, K.; Kozak, E.; Wyrostek, K.; Tarasiuk, K.; Stys Fijol, N.; Smietanka, K.
EPI1947299	PA	Italy	2021-Oct-11	EPI_ISL_7987337	A/turkey/Italy/21VIR8480-1/2021	Istituto Zooprofilattico Sperimentale Delle Venezie	Istituto Zooprofilattico Sperimentale Delle Venezie	Milani, A.; Fusaro, A.; Schivo, A.; Salviato, A.; Palumbo, E.;Zecchin, B.; Giussani, E.; Pastori, A.; Monne, I.; Terregino, C.
EPI1985987	PA	Bangladesh	2021-Jan-04	EPI_ISL_9951121	A/duck/Bangladesh/18D1577/2021	icddr,b International Centre for Diarrhoeal Disease Research, Bangladesh	International Centre for Diarrhoeal Disease Research (ICDDR,B)	Hossain, M.E.; Miah, M.; Alam, S.; Hasan, R.; Davis, C.T.; Mott, A.J.; Davis, W.; Chowdhury, S.; Rahman, M.Z
EPI1319420	PA	Russian Federation	2018-Jan-23	EPI_ISL_331307	A/teal/Dagestan/1017/2018	Research Institute of Experimental and Clinical Medicine	Research Institute of Experimental and Clinical Medicine	Sharshov, K.; Sobolev, I.; Kurskaya, O.; Murashkina, T.; Alekseev, A.; Gadzhiev, A.; Magomedova, M.; Alikina, T.; Kabilov, M.; Shestopalov, A.
EPI2197784	PA	Netherlands	2022-Sep-14	EPI_ISL_15579534	A/Mallard/Netherlands/14/2022	Erasmus Medical Center	Erasmus Medical Center
EPI1966942	PA	Netherlands	2021-Dec-29	EPI_ISL_9261740	A/Mallard/Netherlands/17/2021	Erasmus Medical Center	Erasmus Medical Center
EPI1963332	PA	Netherlands	2021-Dec-19	EPI_ISL_9012575	A/Mallard/Netherlands/11/2021	Erasmus Medical Center	Erasmus Medical Center
EPI1807239	PA	Netherlands	2020-Oct-16	EPI_ISL_603133	A/Eurasian Wigeon/Netherlands/1/2020	Erasmus Medical Center	Erasmus Medical Center
EPI1330314	PA	Bangladesh	2016-Dec-18	EPI_ISL_333102	A/duck/Bangladesh/17D747/2016	icddr,b International Centre for Diarrhoeal Disease Research, Bangladesh	Centers for Disease Control and Prevention	Yang, G.; Chowdury, S; Hodges, E; Rahman, M.Z.; Jang, Y.; Hossain, M.E.; Jones, J.; Stark, T.; Di, H.; Cook, P.W.; Ghosh, S.; Azziz-Baumgartner, E.; Barnes, J.; Wentworth, D.; Kennedy, E.; Davis, C.T.
EPI1860171	PA	Ireland	2021-Mar-01	EPI_ISL_2234825	A/chicken/Ireland/005930_20VIR5487-1/2020	Istituto Zooprofilattico Sperimentale delle Venezie, EU/OIE/Reference Laboratory and FAO Reference Centre for AI and ND	Istituto Zooprofilattico Sperimentale Delle Venezie	Garza Cuartero, L.; Flynn, O.; Connaghan, E.; Byrne, C.; O?Neill, R.; Zecchin, B.; Fusaro, A.; Pastori, A.; Salviato, A.; Schivo, A.; Monne, I.; Terregino, C.
EPI1811627	PA	Iraq	2020-May-12	EPI_ISL_623074	A/chicken/Iraq/1/2020	Central Veterinary Labs	Animal and Plant Health Agency (APHA)
EPI1850472	PA	Russian Federation	2020-Aug-29	EPI_ISL_1241000	A/mallard/Novosibirsk region/3524k/2020	Research Institute of Experimental and Clinical Medicine	National Institute of Animal Health	Mine, J.; Uchida, Y.; Saito, T.; Shestopalov, A.; Dubovitskiy, N.; Sobolev, I.; Derko, A.; Alekseev, A.; Gluschenko, A.; Sharshov, K.
EPI1640122	PA	Russian Federation	2018-Sep-29	EPI_ISL_395083	A/mallard/Novosibirsk region/964k/2018	Research Institute of Experimental and Clinical Medicine	Research Institute of Experimental and Clinical Medicine
EPI1818107	PA	Mongolia	2018-Sep-02	EPI_ISL_697696	A/duck/Mongolia/451/2018			Sakoda,Y.; Okamatsu,M.; Matsuno,K.
EPI1818043	PA	Mongolia	2018-Sep-02	EPI_ISL_697688	A/duck/Mongolia/210/2018			Sakoda,Y.; Okamatsu,M.; Matsuno,K.
EPI1777588	PA	Mongolia	2019-Sep-20	EPI_ISL_503358	A/duck/Mongolia/876/2019			Sakoda,Y.; Okamatsu,M.; Matsuno,K.; Enkhbold,B.
EPI2794490	PA	Norway	2023-Oct-08	EPI_ISL_18514067	A/Eurasian_teal/Norway/2023-07-2933-4/2023	Norwegian Veterinary Institute	Norwegian Veterinary Institute	Britt Gjerset, Cathrine Arnason Bøe
EPI1370643	PA	Egypt	2017-Nov-19	EPI_ISL_341563	A/Eurasian-teal/Egypt/P2-29/2017	National Laboratory for Veterinary Quality Control on Poultry production- Animal Health Research Inistitute	Animal Health Research Institute	Zanaty,AM; Erfan,AM; Mady,WH; Amer,F; Nour,AA; Neveen,R; Samy,M; Selim,AA; Hassan,WM; Naguib,MM
EPI889575	PA	Netherlands	2011-Oct-15	EPI_ISL_243513	A/Eurasian teal/Netherlands/1/2011			Poen,M.J.; Verhagen,J.H.; Vuong,O.; Scheuer,R.D.; Pas,S.D.; Fouchier,R.A.M.
EPI1019562	PA	Netherlands	2016-Dec-05	EPI_ISL_268643	A/Eur_Wig/NL-Groningen/16015376-003/2016	Wageningen Bioveterinary Research	Wageningen Bioveterinary Research	Beerens, Nancy; Heutink, Rene; Harders, Frank; Verschuren-Pritz, Sylvia; Bossers, Alex; Koch, Guus; Bergervoet, Saskia
EPI1777992	PA	Bangladesh	2019-Jan-15	EPI_ISL_503500	A/mallard/Bangladesh/37909/2019			Barman,S.; Turner,J.C.; Hasan,M.; Akhtar,S.; Franks,J.; El-Shesheny,R.; Walker,D.; Seiler,P.; Mukherjee,N.; Kercher,L.; McKenzie,P.; Feeroz,M.; Webby,R.J.
EPI1775503	PA	Belgium	2017-Nov-19	EPI_ISL_502736	A/Anas platyrhynchos/Belgium/10402_H195386/2017			Lambrecht,B.; Steensels,M.; Fusaro,A.; Milani,A.; Pastori,A.; Schivo,A.; Salviato,A.; Zamperin,G.; Monne,I.; Terregino,C.
EPI1774509	PA	Belgium	2018-Aug-29	EPI_ISL_502613	A/Anas platyrhynchos/Belgium/7828/2018			Lambrecht,B.; Steensels,M.; Fusaro,A.; Milani,A.; Pastori,A.; Schivo,A.; Salviato,A.; Zamperin,G.; Monne,I.; Terregino,C.
EPI1774317	PA	Belgium	2017-Sep-22	EPI_ISL_502597	A/Anas platyrhynchos/Belgium/11025_44/2017			Lambrecht,B.; Steensels,M.; Fusaro,A.; Milani,A.; Pastori,A.; Schivo,A.; Salviato,A.; Zamperin,G.; Monne,I.; Terregino,C.
EPI1306914	PA	Netherlands	2015-Sep-05	EPI_ISL_328956	A/mallard duck/Netherlands/59/2015			Poen,M.J.; Verhagen,J.H.; Vuong,O.; Scheuer,R.D.; Pas,S.D.; Fouchier,R.A.M.
EPI1014840	PA	Netherlands	2012-Aug-21	EPI_ISL_267376	A/mallard duck/Netherlands/18/2012
EPI889396	PA	Netherlands	2014-Feb-17	EPI_ISL_243504	A/mallard duck/Netherlands/1/2014			Poen,M.J.; Verhagen,J.H.; Vuong,O.; Scheuer,R.D.; Pas,S.D.; Fouchier,R.A.M.
EPI1778058	PA	Bangladesh	2019-Feb-07	EPI_ISL_503509	A/garganey/Bangladesh/38920/2019			Barman,S.; Turner,J.C.; Hasan,M.; Akhtar,S.; Franks,J.; El-Shesheny,R.; Walker,D.; Seiler,P.; Mukherjee,N.; Kercher,L.; McKenzie,P.; Feeroz,M.; Webby,R.J.
EPI1581292	PA	Egypt	2015-Jan-27	EPI_ISL_387969	A/teal/Egypt/MB-D-125OP/2015			Direct Submission
EPI1581283	PA	Egypt	2016-Jan-28	EPI_ISL_387968	A/teal/Egypt/MB-D-487OP/2016			Direct Submission
EPI1440603	PA	Russian Federation	2018-Aug-26	EPI_ISL_355937	A/green sandpiper/Kurgan/1048/2018	State Research Center of Virology and Biotechnology (VECTOR)	State Research Center of Virology and Biotechnology (VECTOR)	Natalia,Goncharova; Ivan,Susloparov; Natalia,Kolosova; Alexey,Danilenko; Juliya,Bulanovich; Vasiliy,Marchenko; Alexander,Ryzhikov
EPI1860043	PA	Switzerland	2021-Feb-01	EPI_ISL_2234809	A/yellow-legged_gull/Switzerland/15-0039_21VIR3035/2021	Istituto Zooprofilattico Sperimentale delle Venezie, EU/OIE/Reference Laboratory and FAO Reference Centre for AI and ND	Istituto Zooprofilattico Sperimentale Delle Venezie	Albini, S.; H?ssy, D.; Nenniger, C.; V?gtlin, A.; Zimmer, G.; Zecchin, B.; Fusaro, A.; Schivo, A.; Salviato, A.; Giussani, E.; Monne, I.; Terregino, C.
EPI1850646	PA	France	2020-Dec-07	EPI_ISL_1263541	A/mallard/France/20P017917/2020	Anses (Ploufragan-Plouzané)	ANSES Agence Nationale De Securite Sanitaire De L’alimentation
EPI1638464	PA	Russian Federation	2019-Sep-08	EPI_ISL_400274	A/mallard/Novosibirsk region/1894k/2019	Research Institute of Experimental and Clinical Medicine	National Institute of Animal Health	Mine, J.; Uchida, Y.; Saito, T.; Shestopalov, A.; Dubovitskiy, N.; Sobolev, I.; Derko, A.; Alekseev, A.; Sharshov, K.
EPI1894528	PA	Ukraine	2020-Jan-13	EPI_ISL_4056296	A/mallard/Ukraine/AN-221-13-01/2020			Muzyka,D.; Rula,O.; Muzyka,N.; Koethe,S.; Pohlmann,A.; Pantin-Jackwood,M.; Beer,M.
EPI1841792	PA	Netherlands	2019-Jan-23	EPI_ISL_819124	A/mallard/Netherlands/19001282-001/2019	Wageningen Bioveterinary Research	Wageningen Bioveterinary Research	Beerens, Nancy; Harders, Frank; Pritz-Verschuren, Sylvia; Roose, Marit; Germeraad, Evelien; Engelsma, Marc; Bossers, Alex; Heutink, Rene
EPI1850440	PA	Russian Federation	2020-Aug-29	EPI_ISL_1240996	A/common teal/Novosibirsk region/3559k/2020	Research Institute of Experimental and Clinical Medicine	National Institute of Animal Health	Mine, J.; Uchida, Y.; Saito, T.; Shestopalov, A.; Dubovitskiy, N.; Sobolev, I.; Derko, A.; Alekseev, A.; Gluschenko, A.; Sharshov, K.
EPI1942889	PA	Belgium	2021-Dec-09	EPI_ISL_7622539	A/Chroicocephalus_ridibundus/Belgium/13464/2020	Sciensano - Animal Infectious Diseases	Sciensano, Department of Animal Infectious Diseases	Van Borm, Steven; Vandenbussche, Frank; Roupie, Virginie; Lambrecht, Benedicte; Steensels, Mieke
EPI1478996	PA	Netherlands	2017-Oct-13	EPI_ISL_362150	A/Chicken/Netherlands/17014215-026-030/2017	Wageningen Bioveterinary Research	Wageningen Bioveterinary Research	Bergervoet, Saskia; Heutink, Rene; Harders, Frank; Beerens, Nancy
EPI2116919	PA	Kazakhstan	2018-Oct-04	EPI_ISL_506013	A/northern shoveler/North-Kazakhstan/20/2018			Sultankulova,K.; Burashev,Y.; Melisbek,A.; Issabek,A.
EPI1942921	PA	Belgium	2020-Sep-19	EPI_ISL_7622863	A/Anas_platyrhynchos/Belgium/204_0003/2020	Sciensano - Animal Infectious Diseases	Sciensano, Department of Animal Infectious Diseases	Van Borm, Steven; Vandenbussche, Frank; Roupie, Virginie; Lambrecht, Benedicte; Steensels, Mieke
EPI1942393	PA	Belgium	2020-Oct-04	EPI_ISL_7595492	A/Anas_platyrhynchos/Belgium/10413_0003/2020	Sciensano - Animal Infectious Diseases	Sciensano, Department of Animal Infectious Diseases	Van Borm, Steven; Vandenbussche, Frank; Roupie, Virginie; Lambrecht, Benedicte; Steensels, Mieke
EPI1963861	PA	United Kingdom	2021-Nov-16	EPI_ISL_9029957	A/turkey/England/057679/2021	Animal and Plant Health Agency (APHA)	Animal and Plant Health Agency (APHA)
