# Supplementary material for: Molecular Characterization of a Clade 2.3.4.4b H5N1 High Pathogenicity Avian Influenza Virus from a 2022 Outbreak in Layer Chickens in the Philippines
Source: Pathogens. 2024 Sep 28;13(10):844. doi: 10.3390/pathogens13100844 (PMC11510588; doi:10.3390/pathogens13100844)
Supplement: Supplementary file 1 [file pathogens-13-00844-s001.zip › Supplementary Table S7-gisaid_acknowledge_table-4-HA v3.xls]

## Sheet: Acknowledge Table
We gratefully acknowledge the authors, originating and submitting laboratories of the sequences from GISAID’s EpiFlu™ Database on which this research is based. The list is detailed below.
All submitters of data may be contacted directly via www.gisaid.org
Segment ID	Segment	Country	Collection date	Isolate-ID	Isolate name	Originating Lab	Submitting Lab	Authors	Clade
EPI1896419	HA	Japan	2021-Jan-28	EPI_ISL_4061715	A/peregrine falcon/Hokkaido/4801Z001/2021			Sakoda,Y.; Isoda,N.; Hiono,T.
EPI1883287	HA	Sweden	2021-Mar-02	EPI_ISL_3098719	A/peregrine falcon/Sweden/SVA210309SZ0403/FB000851/K-2021	Swedish Veterinary Agency (SVA)	Swedish Veterinary Agency (SVA)
EPI1814727	HA	Sweden	2020-Nov-10	EPI_ISL_668456	A/Peregrine falcon/Sweden/SVA201117SZ0467/20KN003345/2020	Swedish Veterinary Agency (SVA)	Swedish Veterinary Agency (SVA)
EPI2233130	HA	United Kingdom	2022-Oct-25	EPI_ISL_15958017	A/Greylag_goose/England/118319/2022	Animal and Plant Health Agency (APHA)	Animal and Plant Health Agency (APHA)	Byrne, A.; Howton, N.; Maskell, D.; Mollett, B.; Peers-Dent, J.
EPI646105	HA	China	2014-Feb-15	EPI_ISL_196592	A/goose/Jiangsu/WX202/2014	Beijing Institute of Microbiology and Epidemiology	Beijing Institute of Microbiology and Epidemiology
EPI671693	HA	China	2014-Nov-27	EPI_ISL_201375	A/goose/Jiangsu/11.27 HAJS-14-06/2014(Mixed)	CAS Key Laboratory of Pathogenic Microbiology and Immunology, Institute of Microbiology, Chinese Academy of Sciences	Institute of Microbiology, Chinese Academy of Sciences	Bi, Yuhai
EPI659623	HA	China	2014-Jan-01	EPI_ISL_199159	A/goose/Shandong/GD-GS/2014(H5N8)		Institute of Microbiology, Chinese Academy of Sciences
EPI659599	HA	China	2014-Dec-08	EPI_ISL_199156	A/goose/Shandong/12.08 YG-GS/2014(H5N8)		Institute of Microbiology, Chinese Academy of Sciences
EPI659591	HA	China	2014-Dec-05	EPI_ISL_199155	A/goose/Shandong/12.05 YG-GS/2014(H5N6)		Institute of Microbiology, Chinese Academy of Sciences
EPI659575	HA	China	2014-Nov-02	EPI_ISL_199153	A/goose/Shandong/11.02 CQ-GS/2014(H5N6)		Institute of Microbiology, Chinese Academy of Sciences
EPI656562	HA	China	2015-Apr-04	EPI_ISL_198757	A/goose/Jilin/04.04 SY003-O/2015(H5N6)		Institute of Microbiology, Chinese Academy of Sciences
EPI858820	HA	China	2013-Feb-21	EPI_ISL_237551	A/goose/Shandong/LQ01694/2013		Institute of Microbiology, Chinese Academy of Sciences
EPI687539	HA	China	2015-Jan-03	EPI_ISL_205966	A/Goose/ Guangdong /SSLBY/2015（H5N6）	South China Agricultural University	South China Agricultural University	Wenbao,Qi;Qian,Li;Lihong,Huang;Bo,Li;Weixin,Jia;Chenggang,Xu;Ming,Liao
EPI2580418	HA	Egypt	2017-Jan-22	EPI_ISL_17734118	A/goose/Egypt/MG3-7201/2017			Ibrahim,M.; Zakaria,S.; Bazid,A.I.; Kilany,W.H.; El Sayed,M.; Ali,A.
EPI2579337	HA	China	2018-Jan-18	EPI_ISL_17728675	A/goose/China/SF233-HA3/2018			Jiao,P.
EPI2114087	HA	China	2018-Jul-01	EPI_ISL_14174306	A/goose/China/0701/2018			Liu,J.
EPI1930772	HA	China	2016-Nov-11	EPI_ISL_6781353	A/goose/China/Yizheng11/2016			Xu,N.
EPI1930771	HA	China	2019-Jan-09	EPI_ISL_6781352	A/goose/China/Wuhu01/2019			Xu,N.
EPI1930770	HA	China	2018-Feb-02	EPI_ISL_6781351	A/goose/China/Wuhu02/2018			Xu,N.
EPI1897235	HA	China	2019-Mar-01	EPI_ISL_4062128	A/goose/HeBei/GD07/2019			Zhang,C.; Cui,H.; Guo,Z.; Liu,J.; Dong,S.; Chen,L.
EPI1892626	HA	Taiwan	2018-Apr-02	EPI_ISL_4055124	A/goose/Yunlin/18040002-3/2018			Huang,C.W.; Chen,L.H.; Lee,D.H.; Liu,Y.P.; Li,W.C.; Lee,M.S.; Chen,Y.P.; Lee,F.; Chiou,C.J.; Lin,Y.J.; Lin,Y.-J.
EPI1892602	HA	Taiwan	2018-Mar-30	EPI_ISL_4055121	A/goose/Yunlin/18030020-1/2018			Huang,C.W.; Chen,L.H.; Lee,D.H.; Liu,Y.P.; Li,W.C.; Lee,M.S.; Chen,Y.P.; Lee,F.; Chiou,C.J.; Lin,Y.J.; Lin,Y.-J.
EPI1836687	HA	China	2016-Dec-18	EPI_ISL_707662	A/goose/Xinjiang/12.18_WLMQXL002-O/2016			Bi,Y.; Li,J.; Li,S.; Fu,G.; Jin,T.; Zhang,C.; Yang,Y.; Ma,Z.; Tian,W.; Xiao,S.; Li,L.; Yin,R.; Zhang,Y.; Wang,L.; Qin,Y.; Yao,Z.; Meng,F.; Hu,D.; Li,D.; Wong,G.; Liu,F.; Lv,N.; Fu,L.; Peng,Y.; Ma,J.; Sharshov,K.; Shestopalov,A.; Gulyaeva,M.; Gao,G.F.; Chen,J.; Shi,Y.; Liu,W.J.; Chu,D.; Huang,Y.; Liu,Y.; Liu,L.; Chen,Q.; Shi,W.
EPI1836591	HA	China	2016-Nov-03	EPI_ISL_707652	A/goose/Fujian/11.3_FZHX1102-C/2016			Bi,Y.; Li,J.; Li,S.; Fu,G.; Jin,T.; Zhang,C.; Yang,Y.; Ma,Z.; Tian,W.; Xiao,S.; Li,L.; Yin,R.; Zhang,Y.; Wang,L.; Qin,Y.; Yao,Z.; Meng,F.; Hu,D.; Li,D.; Wong,G.; Liu,F.; Lv,N.; Fu,L.; Peng,Y.; Ma,J.; Sharshov,K.; Shestopalov,A.; Gulyaeva,M.; Gao,G.F.; Chen,J.; Shi,Y.; Liu,W.J.; Chu,D.; Huang,Y.; Liu,Y.; Liu,L.; Chen,Q.; Shi,W.
EPI1820307	HA	China	2018-Mar-15	EPI_ISL_696995	A/goose/Fujian/3.15_FZHX0007-C/2018			Bi,Y.; Li,J.; Li,S.; Fu,G.; Jin,T.; Zhang,C.; Yang,Y.; Ma,Z.; Tian,W.; Xiao,S.; Li,L.; Yin,R.; Zhang,Y.; Wang,L.; Qin,Y.; Yao,Z.; Meng,F.; Hu,D.; Li,D.; Wong,G.; Liu,F.; Lv,N.; Fu,L.; Peng,Y.; Ma,J.; Sharshov,K.; Shestopalov,A.; Gulyaeva,M.; Gao,G.F.; Chen,J.; Shi,Y.; Liu,W.J.; Chu,D.; Huang,Y.; Liu,Y.; Liu,L.; Chen,Q.; Shi,W.
EPI1529016	HA	China	2016-Apr-16	EPI_ISL_372815	A/goose/China/GS42-4.seq/2016			Jiao,P.
EPI1528992	HA	China	2016-Mar-05	EPI_ISL_372791	A/goose/China/GS25-HA.seq/2016			Jiao,P.
EPI1526816	HA	China	2015-Dec-16	EPI_ISL_372430	A/goose/Guangdong/A-Goose-Guangdong-GS017-2015(H5N6)-HA/2015			Jiao,P.
EPI1158776	HA	China	2014-Apr-03	EPI_ISL_295143	A/goose/Guangdong/YJD/2014			Li,J.; Gu,M.; Sun,W.; Liu,K.; Gao,R.; Liu,D.; Hu,J.; Wang,X.; Hu,S.; Liu,X.
EPI1034518	HA	China	2016-Oct-21	EPI_ISL_272740	A/goose/Guangdong/QY01/2016			Ren,T.; Xiang,B.; Xiao,C.
EPI703597	HA	China	2012-Dec-14	EPI_ISL_208830	A/goose/Eastern China/L1214/2012			Sun,H.; Sun,Y.; Pu,J.; Liu,L.; Li,C.; Xu,G.; Qin,M.; Zhang,Y.; Zhao,H.; Wei,K.; Liu,J.
EPI2029890	HA	China	2022-Feb-22	EPI_ISL_12572661	A/goose/Guizhou/S1541/2022(H5N1)	Harbin Veterinary Research Institute (CAAS)	Harbin Veterinary Research Institute (CAAS)	Pengfei Cui, Congcong Wang
EPI1997234	HA	China	2021-Dec-08	EPI_ISL_11208200	A/goose/Guangdong/S4751/2021(H5N6)	Harbin Veterinary Research Institute (CAAS)	Harbin Veterinary Research Institute (CAAS)	Pengfei Cui, Congcong Wang
EPI2744854	HA	United Kingdom	2023-Mar-06	EPI_ISL_18258054	A/pink-footed_goose/England/398763/2023	Animal and Plant Health Agency (APHA)	Animal and Plant Health Agency (APHA)
EPI2412850	HA	United Kingdom	2023-Jan-23	EPI_ISL_16956354	A/Greylag_Goose/Scotland/015635/2023	Animal and Plant Health Agency (APHA)	Animal and Plant Health Agency (APHA)
EPI2352706	HA	United Kingdom	2022-Dec-29	EPI_ISL_16811205	A/Pink-Footed_Goose/England/120645/2022	Animal and Plant Health Agency (APHA)	Animal and Plant Health Agency (APHA)
EPI2300515	HA	United Kingdom	2022-Dec-21	EPI_ISL_16574544	A/white-fronted_goose/Scotland/173468/2022	Animal and Plant Health Agency (APHA)	Animal and Plant Health Agency (APHA)
EPI1009520	HA	China	2017-Mar-06	EPI_ISL_266823	A/Bean goose/Hubei/CH-i336/2017		Wuhan Institute of Virology
EPI2415398	HA	Belgium	2022-Dec-15	EPI_ISL_16984869	A/Anser_brachyrhynchus/Belgium/14776_0001/2022	Sciensano - Animal Infectious Diseases	Sciensano, Department of Animal Infectious Diseases	Van Borm, Steven; Roupie, Virginie; Hostyn, Pierre; Lambrecht, Benedicte; Steensels, Mieke
EPI1009536	HA	China	2017-Feb-24	EPI_ISL_266820	A/Bean goose/Hubei/CH-i122/2017_H5N8		Wuhan Institute of Virology
EPI1144254	HA	China	2016-May-14	EPI_ISL_292198	A/Bar-headed Goose/Qinghai/a115/2016	Wuhan Institute of Virology, CAS	Wuhan Institute of Virology
EPI1144101	HA	China	2016-May-14	EPI_ISL_292177	A/Bar-headed Goose/Qinghai/A20/2016	Wuhan Institute of Virology, CAS	Wuhan Institute of Virology
EPI1060739	HA	China	2016-Aug-29	EPI_ISL_278027	A/Goose/Qingyuan/16875/2016	South China Agricultural University	South China Agricultural University
EPI1666962	HA	Nigeria	2019-Jul-05	EPI_ISL_405278	A/guinea_fowl/Nigeria/OG-GF11T_19VIR8424-7/2019_H5N8	National Veterinary Research Institute	Istituto Zooprofilattico Sperimentale Delle Venezie	Ismaila,Shittu; Tony,Joannis; Bianca,Zecchin; Ambra,Pastori; Alessia,Schivo; Alice,Fusaro
EPI2526545	HA	Austria	2023-Jan-20	EPI_ISL_17514171	A/black-headed gull/Austria/23006953/2023	Institute for Veterinary Disease Control Moedling, Austrian Agency for Health and Food Safety	Austrian Agency for Health and Food Safety (AGES)
EPI2526497	HA	Austria	2023-Mar-08	EPI_ISL_17514165	A/black-headed gull/Austria/23031105-002/2023	Institute for Veterinary Disease Control Moedling, Austrian Agency for Health and Food Safety	Austrian Agency for Health and Food Safety (AGES)
EPI2510821	HA	United States	2022-Dec-06	EPI_ISL_17471939	A/gull/North Carolina/W22-1215A/2022			Poulson,R.; Stallknecht,D.; Rubrum,A.; Jeevan,T.; Walker,D.; Webby,R.
EPI2152265	HA	China	2021-May-24	EPI_ISL_14822757	A/brown-headed_gull/Tibet/N38/2021	Xi'an Tianlong Science and Technology Co., Ltd.	Chinese Academy of Forestry
EPI2764302	HA	Belgium	2022-Nov-08	EPI_ISL_18345675	A/Larus_marinus/Belgium/13129_0002/2022	Sciensano - Animal Infectious Diseases	Sciensano, Department of Animal Infectious Diseases	Van Borm, Steven; Roupie, Virginie; Hostyn, Pierre; Mathijs, Elisabeth; Lambrecht, Benedicte; Steensels, Mieke
EPI961478	HA	Russian Federation	2016-Oct-01	EPI_ISL_256301	A/environment/Kamchatka/18/2016		State Research Center of Virology and Biotechnology (VECTOR)	Ivan,Susloparov; Natalya,Goncharova; Natalya,Kolosova; Vasiliy,Marchenko; Alexander,Ryzhikov
EPI2077983	HA	Belgium	2022-Jun-04	EPI_ISL_13514370	A/Thalasseus sandvicensis/Belgium/7473_0009/2022	Sciensano - Animal Infectious Diseases	Sciensano, Department of Animal Infectious Diseases	Van Borm, Steven; Roupie, Virginie; Lambrecht, Benedicte; Mathijs, Elisabeth; Steensels, Mieke
EPI2314255	HA	South Africa	2022-Nov-21	EPI_ISL_16675872	A/ostrich/South Africa/PRL60/2022	Faculty of Veterinary Science, University of Pretoria	University of Pretoria	Abolnik, C.
EPI1098492	HA	South Africa	2017-Aug-16	EPI_ISL_284684	A/Ostrich/South_Africa/S2017/08_0268_P9/2017	Western Cape Provincial Veterinary Laboratory	National Institute for Communicable Diseases (NICD)
EPI1098487	HA	South Africa	2017-Aug-16	EPI_ISL_284683	A/Ostrich/South_Africa/S2017/08_0268_P2/2017	Western Cape Provincial Veterinary Laboratory	National Institute for Communicable Diseases (NICD)
EPI1094817	HA	South Africa	2017-Aug-03	EPI_ISL_284197	A/Ostrich/South_Africa/S2017/08_0046_P2/2017	Western Cape Provincial Veterinary Laboratory	National Institute for Communicable Diseases (NICD)
EPI1639887	HA	China	2015-Dec-03	EPI_ISL_400486	A/Common pheasant/Hunan/11/2015	Harbin Veterinary Research Institute (CAAS)	Harbin Veterinary Research Institute (CAAS)	Yanbing,Li;Yanfang,Cui;Yulei,Li;Minghui,Li;Lu,Zhao;Deli,Wang
EPI1261495	HA	Italy	2017-Aug-19	EPI_ISL_316531	A/pheasant/Italy/17VIR7065-21/2017	Istituto Zooprofilattico Sperimentale Delle Venezie	Istituto Zooprofilattico Sperimentale Delle Venezie	Mulatti, P.; Fusaro, A.; Scolamacchia, F.; Zecchin, B.; Azzolini, A.; Zamperin, G.; Milani, A.; Salviato, A.; Schivo, A.; Terregino, C.; Bonfanti, L.; Monne, I.; Marangon, S.
EPI1520238	HA	China	2018-Jan-24	EPI_ISL_370414	A/Pavo cristatus/China/JS02/2018			Li,M.; Feng,S.; Lv,S.; Luo,J.; Guo,J.; Sun,J.; He,H.
EPI2071304	HA	United Kingdom	2021-Nov-23	EPI_ISL_13369775	A/peafowl/England/061723/2021	Animal and Plant Health Agency (APHA)	Animal and Plant Health Agency (APHA)
EPI1918765	HA	Sweden	2021-Sep-22	EPI_ISL_4653177	A/common pheasant /Sweden/SVA210923SZ0341/KN000366/M-2021	Swedish Veterinary Agency (SVA)	Swedish Veterinary Agency (SVA)
EPI2589251	HA	Austria	2022-Jan-14	EPI_ISL_17785726	A/swan/Austria/22004012-001/2022	Austrian Agency for Health and Food Safety (AGES)	Austrian Agency for Health and Food Safety (AGES)
EPI1718982	HA	China	2020-Jan-08	EPI_ISL_418174	A/Whooper swan/Xinjiang/6/2020	Harbin Veterinary Research Institute (CAAS)	Harbin Veterinary Research Institute (CAAS)	Yanbing,Li;Minghui,Li;Yulei,Li;Jingman,Tian;Xiaoli,Bai;Hualan,Chen
EPI2648198	HA	Poland	2023-Feb-10	EPI_ISL_18033192	A/mute_swan/Poland/MB113/2023	National Veterinary Research Institut Poland, PIWet-PIB	National Veterinary Research Institut Poland, PIWet-PIB	Swieton,Edyta;Tarasiuk,Karolina;Wyrostek,Krzysztof;Kozak,Edyta;Stys-Fijol,Natalia;Smietanka,Krzysztof
EPI1873067	HA	China	2020-Nov-16	EPI_ISL_2555532	A/Cygnus columbianus/Hubei/116/2020	State Key Laboratory of Virology and Wuhan Institute of Virology, Chinese Academy of Sciences	Wuhan Institute of Virology, CAS
EPI2009524	HA	China	2021-Dec-20	EPI_ISL_11633709	A/Cygnus columbianus/Hubei/128/2021	Wuhan Institute of Virology, CAS	Wuhan Institute of Virology, CAS
EPI1184338	HA	Japan	2016-Nov-27	EPI_ISL_300660	A/tundra swan/Niigata/1511C003/2016			Soda,K.; Usui,T.; Ito,H.; Ozaki,H.; Yamaguchi,T.; Ito,T.
EPI845956	HA	Japan	2014-Nov-18	EPI_ISL_235772	A/tundra swan/Tottori/C6nk/2014			Usui,T.; Soda,K.; Tomioka,Y.; Okamura,M.; Ishihara,T.; Yano,M.; Yabuta,T.; Takakuwa,H.; Ito,H.; Otsuki,K.; Ito,T.; Yamaguchi,T.
EPI1134293	HA	Japan	2017-Jan-17	EPI_ISL_290305	A/mute swan/Hyogo/2801ITM010/2017			Soda,K.; Usui,T.; Ito,H.; Ozaki,H.; Murase,T.; Yamaguchi,T.; Ito,T.
EPI2232674	HA	United Kingdom	2022-Oct-20	EPI_ISL_15957635	A/turkey/England/137992/2022	Animal and Plant Health Agency (APHA)	Animal and Plant Health Agency (APHA)	Byrne, A.; Howton, N.; Maskell, D.; Mollett, B.; Peers-Dent, J.
EPI2191109	HA	Spain	2022-Aug-29	EPI_ISL_15234361	A/turkey/Spain/2996-43_22VIR8632-21/2022	Laboratorio Central de Veterinaria	Istituto Zooprofilattico Sperimentale delle Venezie	Ruano, M.J.; Rocha, A.; Sanchez, A.; Aguero, M; Barbierato, G.; Zecchin, B.; Fusaro, A.; Schivo, A.; Salviato, A.; Palumbo, E.; Pastori, A.; Giussani, E.; Monne, I.; Terregino, C.
EPI1215144	HA	Saudi Arabia	2017-Jan-01	EPI_ISL_306910	A/Turkey/Riyadh/AI1/2017	Center of Influenza Research, School of Public Health, Li Ka Shing Faculty of Medicine, the University of Hong Kong	The University of Hong Kong
EPI1187481	HA	United States	2015-May-29	EPI_ISL_301084	A/turkey/Iowa/15-017557-1/2015			Lee,D.-H.; Torchetti,M.; Hicks,J.; Killian,M.; Bahl,J.; Pantin-Jackwood,M.; Swayne,D.
EPI1800082	HA	Poland	2020-Feb-07	EPI_ISL_525448	A/turkey/Poland/182/2020	National Veterinary Research Institut Poland, PIWet-PIB	National Veterinary Research Institut Poland, PIWet-PIB	Swieton, E.; Smietanka, K.
EPI1943861	HA	Germany	2021-Mar-08	EPI_ISL_5144632	A/turkey/Germany-NI/AI02393/2021	Lebensmittel- und Veterinärinstitut Oldenburg - Standort Veterinärinstitut	Friedrich-Loeffler-Institut
EPI2352555	HA	United Kingdom	2023-Jan-09	EPI_ISL_16811185	A/turkey/England/005293/2023	Animal and Plant Health Agency (APHA)	Animal and Plant Health Agency (APHA)
EPI2028694	HA	Greece	2022-Mar-10	EPI_ISL_12471661	A/pelican/Greece/64_SP_22VIR3126-7/2022	Thessalonica Veterinary Centre (TVC)	Istituto Zooprofilattico Sperimentale delle Venezie	Georgiades, G.; Ragias, B.; Gkolia, A.; Anthopoulou, E.; Barbierato, G.; Zecchin, B.; Fusaro, A.; Schivo, A.; Salviato, A.; Palumbo, E.; Giussani, E.; Monne, I.; Terregino, C.
EPI573654	HA	Japan	2014-Dec-24	EPI_ISL_174518	A/crane/Kagoshima/KU41/2014(H5N8)	Kagoshima University	Kagoshima University
EPI2376304	HA	Namibia	2022-Jan-27	EPI_ISL_16839065	A/Cormorant/Namibia/141/2022			Molini,U.; Yabe,J.; Meki,I.K.; Ahmed Ben Ali,H.O.; Settypalli,T.B.K.; Datta,S.; Coetzee,L.M.; Hamunyela,E.; Khaiseb,S.; Cattoli,G.; Lamien,C.E.; Dundon,W.G.; Ouled Ahmed Ben Ali,H.
EPI2362660	HA	Japan	2022-Jan-27	EPI_ISL_16831015	A/common buzzard/Japan/2601B013/2022			Soda,K.; Ito,H.; Usui,T.; Yamaguchi,T.; Ito,T.
EPI1159881	HA	China	2015-Nov-11	EPI_ISL_295501	A/Great Crested Grebe/Ningxia/482-26/2015			Lu,S.; Zhao,Z.; Zhang,J.; Wang,W.; He,X.; Yu,M.; Zhang,C.; Li,X.; Guo,Z.; Yang,X.; Liu,L.; Zhi,M.; Fu,T.; Lv,X.; Ma,W.; Liao,M.; Chai,H.; Qian,J.; Ma,J.; Jin,H.; Hua,Y.
EPI1958097	HA	Russian Federation	2021-Nov-03	EPI_ISL_8769032	A/black-necked grebe/Kalmykia/78-1V/2021	State Research Center of Virology and Biotechnology (VECTOR)	State Research Center of Virology and Biotechnology (VECTOR)
EPI675775	HA	China	2014-May-04	EPI_ISL_202559	A/wild bird/Liaoning/S1660/2014	Harbin Veterinary Research Institute (CAAS)	Harbin Veterinary Research Institute (CAAS)	Zeng, X.; Chen, P.; Liu, L.; Deng, G.; Li, Y.; Shi, J.; Kong, H.; Feng, H.; Bai, J.; Li, X.; Tian, G.; Chen, H.
EPI1944163	HA	Germany	2021-Mar-02	EPI_ISL_5116065	A/greater rhea/Germany-SN/AI02351/2021	Landesuntersuchungsanstalt für das Gesundheits- und Veterinärwesen Sachsen	Friedrich-Loeffler-Institut
EPI2291564	HA	Spain	2022-Sep-21	EPI_ISL_16507103	A/northern_gannet/Spain/22VIR12774-20_3614-2/2022	Istituto Zooprofilattico Sperimentale delle Venezie, EU/OIE/Reference Laboratory and FAO Reference Centre for AI and ND	Istituto Zooprofilattico Sperimentale Delle Venezie	Ruano,M.J.; Rocha,A.; Sanchez,A.; Aguero,M.; Pastori, A.; Zecchin, B.; Fusaro, A.; Schivo, A.; Salviato, A.; Palumbo, E.; Giussani, E.; Monne, I.; Terregino, C.
EPI2760844	HA	United Kingdom	2023-Jul-31	EPI_ISL_18325140	A/Guillemot/Wales/402696/2023	Animal and Plant Health Agency (APHA)	Animal and Plant Health Agency (APHA)
EPI2666823	HA	United Kingdom	2023-Jun-29	EPI_ISL_18065333	A/herring_gull/England/089428/2023	Animal and Plant Health Agency (APHA)	Animal and Plant Health Agency (APHA)
EPI2616096	HA	United Kingdom	2023-May-28	EPI_ISL_17971918	A/Sandwich_Tern/Wales/076060/2023	Animal and Plant Health Agency (APHA)	Animal and Plant Health Agency (APHA)
EPI2603808	HA	United Kingdom	2023-May-11	EPI_ISL_17831133	A/Common_Tern/England/327279/2023	Animal and Plant Health Agency (APHA)	Animal and Plant Health Agency (APHA)
EPI2574158	HA	United Kingdom	2023-May-03	EPI_ISL_17710055	A/Black-Headed_Gull/England/400654/2023	Animal and Plant Health Agency (APHA)	Animal and Plant Health Agency (APHA)
EPI2573901	HA	United Kingdom	2023-Apr-19	EPI_ISL_17710021	A/Black-Headed_Gull/England/059292/2023	Animal and Plant Health Agency (APHA)	Animal and Plant Health Agency (APHA)
EPI2509923	HA	United Kingdom	2023-Mar-23	EPI_ISL_17465837	A/black-headed_gull/England/258716/2023	Animal and Plant Health Agency (APHA)	Animal and Plant Health Agency (APHA)
EPI2509915	HA	United Kingdom	2023-Mar-17	EPI_ISL_17465836	A/pink-footed_goose/Scotland/323521/2023	Animal and Plant Health Agency (APHA)	Animal and Plant Health Agency (APHA)
EPI2437366	HA	United Kingdom	2023-Jan-28	EPI_ISL_17072341	A/tawny_owl/England/397504/2023	Animal and Plant Health Agency (APHA)	Animal and Plant Health Agency (APHA)
EPI2412866	HA	United Kingdom	2023-Jan-07	EPI_ISL_16956386	A/Peregrine_Falcon/England/256456/2023	Animal and Plant Health Agency (APHA)	Animal and Plant Health Agency (APHA)
EPI2300428	HA	United Kingdom	2022-Dec-16	EPI_ISL_16574465	A/moorhen/Wales/171529/2022	Animal and Plant Health Agency (APHA)	Animal and Plant Health Agency (APHA)
EPI2281633	HA	United Kingdom	2022-Nov-08	EPI_ISL_16384151	A/pheasant/England/118819/2022	Animal and Plant Health Agency (APHA)	Animal and Plant Health Agency (APHA)
EPI2100223	HA	United Kingdom	2022-Jun-06	EPI_ISL_13969424	A/Gannet/Scotland/084490/2022	Animal and Plant Health Agency (APHA)	Animal and Plant Health Agency (APHA)
EPI2429250	HA	Canada	2023-Jan-09	EPI_ISL_17051478	A/red-tailed_hawk/BC/AIVPHL-362/2023	B.C. Centre for Disease Control	British Columbia Centre for Disease Control	Himsworth, Chelsea; Prystajecky,Natalie; Tyson,John; Jassem,Agatha; Kuchinski,Kevin; Coombe, Michelle; Lee,Tracy; Azana,Rob; Fung,Janet; Chan,Michael; Cheung,Branco; Caleta,Jessica; Tsang,Frankie; Russell,Shannon; Zlosnik,James; Hoang,Linda
EPI2429224	HA	Canada	2022-Dec-30	EPI_ISL_17051474	A/barred_owl/BC/AIVPHL-346/2022	B.C. Centre for Disease Control	British Columbia Centre for Disease Control	Himsworth, Chelsea; Prystajecky,Natalie; Tyson,John; Jassem,Agatha; Kuchinski,Kevin; Coombe, Michelle; Lee,Tracy; Azana,Rob; Fung,Janet; Chan,Michael; Cheung,Branco; Caleta,Jessica; Tsang,Frankie; Russell,Shannon; Zlosnik,James; Hoang,Linda
EPI2429175	HA	Canada	2022-Dec-19	EPI_ISL_17051466	A/snow_goose/BC/AIVPHL-337/2022	B.C. Centre for Disease Control	British Columbia Centre for Disease Control	Himsworth, Chelsea; Prystajecky,Natalie; Tyson,John; Jassem,Agatha; Kuchinski,Kevin; Coombe, Michelle; Lee,Tracy; Azana,Rob; Fung,Janet; Chan,Michael; Cheung,Branco; Caleta,Jessica; Tsang,Frankie; Russell,Shannon; Zlosnik,James; Hoang,Linda
EPI2429056	HA	Canada	2022-Nov-28	EPI_ISL_17051431	A/snow_goose/BC/AIVPHL-307/2022	B.C. Centre for Disease Control	British Columbia Centre for Disease Control	Himsworth, Chelsea; Prystajecky,Natalie; Tyson,John; Jassem,Agatha; Kuchinski,Kevin; Coombe, Michelle; Lee,Tracy; Azana,Rob; Fung,Janet; Chan,Michael; Cheung,Branco; Caleta,Jessica; Tsang,Frankie; Russell,Shannon; Zlosnik,James; Hoang,Linda
EPI2429052	HA	Canada	2022-Nov-28	EPI_ISL_17051430	A/snow_goose/BC/AIVPHL-302/2022	B.C. Centre for Disease Control	British Columbia Centre for Disease Control	Himsworth, Chelsea; Prystajecky,Natalie; Tyson,John; Jassem,Agatha; Kuchinski,Kevin; Coombe, Michelle; Lee,Tracy; Azana,Rob; Fung,Janet; Chan,Michael; Cheung,Branco; Caleta,Jessica; Tsang,Frankie; Russell,Shannon; Zlosnik,James; Hoang,Linda
EPI2428971	HA	Canada	2022-Nov-07	EPI_ISL_17051419	A/canada_goose/BC/AIVPHL-267/2022	B.C. Centre for Disease Control	British Columbia Centre for Disease Control	Himsworth, Chelsea; Prystajecky,Natalie; Tyson,John; Jassem,Agatha; Kuchinski,Kevin; Coombe, Michelle; Lee,Tracy; Azana,Rob; Fung,Janet; Chan,Michael; Cheung,Branco; Caleta,Jessica; Tsang,Frankie; Russell,Shannon; Zlosnik,James; Hoang,Linda
EPI2428422	HA	Canada	2022-Jun-02	EPI_ISL_17051342	A/american_white_pelican/BC/AIVPHL-149/2022	B.C. Centre for Disease Control	British Columbia Centre for Disease Control	Himsworth, Chelsea; Prystajecky,Natalie; Tyson,John; Jassem,Agatha; Kuchinski,Kevin; Coombe, Michelle; Lee,Tracy; Azana,Rob; Fung,Janet; Chan,Michael; Cheung,Branco; Caleta,Jessica; Tsang,Frankie; Russell,Shannon; Zlosnik,James; Hoang,Linda
EPI2428248	HA	Canada	2022-May-18	EPI_ISL_17051137	A/turkey/BC/AIVPHL-130/2022	B.C. Centre for Disease Control	British Columbia Centre for Disease Control	Himsworth, Chelsea; Prystajecky,Natalie; Tyson,John; Jassem,Agatha; Kuchinski,Kevin; Coombe, Michelle; Lee,Tracy; Azana,Rob; Fung,Janet; Chan,Michael; Cheung,Branco; Caleta,Jessica; Tsang,Frankie; Russell,Shannon; Zlosnik,James; Hoang,Linda
EPI2428164	HA	Canada	2022-May-20	EPI_ISL_17051079	A/chicken/BC/AIVPHL-117/2022	B.C. Centre for Disease Control	British Columbia Centre for Disease Control	Himsworth, Chelsea; Prystajecky,Natalie; Tyson,John; Jassem,Agatha; Kuchinski,Kevin; Coombe, Michelle; Lee,Tracy; Azana,Rob; Fung,Janet; Chan,Michael; Cheung,Branco; Caleta,Jessica; Tsang,Frankie; Russell,Shannon; Zlosnik,James; Hoang,Linda
EPI2428121	HA	Canada	2022-May-14	EPI_ISL_17051072	A/turkey/BC/AIVPHL-98/2022	B.C. Centre for Disease Control	British Columbia Centre for Disease Control	Himsworth, Chelsea; Prystajecky,Natalie; Tyson,John; Jassem,Agatha; Kuchinski,Kevin; Coombe, Michelle; Lee,Tracy; Azana,Rob; Fung,Janet; Chan,Michael; Cheung,Branco; Caleta,Jessica; Tsang,Frankie; Russell,Shannon; Zlosnik,James; Hoang,Linda
EPI1486020	HA	China	2017-Jan-15	EPI_ISL_363818	A/wild bird/Hunan/01.14 YYDTHF2-20-2/2016(H5N6)	Wuhan Institute of Virology (CAS)	Wuhan Institute of Virology, CAS
EPI1485574	HA	China	2016-Nov-24	EPI_ISL_363757	A/wild bird/Hunan/11.24 F2I10-1/2016(H5N6)	Wuhan Institute of Virology (CAS)	Wuhan Institute of Virology, CAS
EPI958022	HA	China	2015-Dec-16	EPI_ISL_255751	A/duck/Hunan/HN278/2015		Wuhan Institute of Virology
EPI957824	HA	China	2015-Sep-13	EPI_ISL_255689	A/duck/Hunan/HN214/2015		Wuhan Institute of Virology
EPI954663	HA	Hungary	2017-Jan-11	EPI_ISL_255194	A/Goose/Hungary/1030/2017	Danam.Vet.Molbiol	Danam.Vet.Molbiol	Adam, Dan
EPI1341397	HA	Japan	2018-Mar-07	EPI_ISL_335273	A/Jungle crow/Hyogo/2803E023T/2018	National Institute of Animal Health	National Institute of Animal Health	T,Saito.
EPI881045	HA	Japan	2016-Dec-19	EPI_ISL_241757	A/black swan/Ibaraki/256C/2016		National Institute of Animal Health	Saito, T; Takemae, N
EPI1366572	HA	China	2017-May-10	EPI_ISL_340855	A/Waterfowl/Guangdong/PO17284158/YJ/2017-5-10	Guangdong Provincial Center for Disease Control and Prevention	Guangdong Provincial Center for Disease Control and Prevention
EPI958672	HA	China	2014-Nov-13	EPI_ISL_255388	A/goose/Hunan/161/2014		Wuhan Institute of Virology, CAS.
EPI1070030	HA	China	2015-Jan-01	EPI_ISL_279791	A/wildfowl/Shandong/SD02/2015			Meng,K.; Wang,Y.; Yuan,X.; Zhang,Y.; Qi,L.
EPI889107	HA	China	2014-Jun-19	EPI_ISL_243344	A/wild pigeon/Jilin/CC01/2014			Yin,R.; Xie,G.; Bi,Y.; Ding,Z.
EPI2613782	HA	United States	2023-Feb-22	EPI_ISL_17964875	A/Canada goose/New York/23-006363-001-original/2023	National Veterinary Services Laboratories - USDA	National Veterinary Services Laboratories - USDA	Chinh,Thanh;Franzen,Kerrie;Love,Emily;Ozella,Mikaela;Killian,Mary;Lantz,Kristina;Stuber,Tod;Hicks,Jessica;Norris,Cameron
EPI2505961	HA	Nigeria	2021-Dec-15	EPI_ISL_17414592	A/avian/Nigeria/711_22VIR3286-17/2021	National Veterinary Research Institute	Istituto Zooprofilattico Sperimentale Delle Venezie	Meseko, C.; Milani, A.; Inuwa, B.; Chinyere, C.; Shittu, I.; Ahmed, J.; Giussani, E.; Palumbo, E.; Zecchin, B.; Bonfante, F.; Maniero, S.; Fusaro, A.; Gobbo, F.; Terregino, C.; Olasoju, T.; Monne, I.; Muhammad, M.
EPI2505945	HA	Nigeria	2021-Nov-19	EPI_ISL_17414590	A/avian/Nigeria/683_22VIR3286-11/2021	National Veterinary Research Institute	Istituto Zooprofilattico Sperimentale Delle Venezie	Meseko, C.; Milani, A.; Inuwa, B.; Chinyere, C.; Shittu, I.; Ahmed, J.; Giussani, E.; Palumbo, E.; Zecchin, B.; Bonfante, F.; Maniero, S.; Fusaro, A.; Gobbo, F.; Terregino, C.; Olasoju, T.; Monne, I.; Muhammad, M.
EPI2053431	HA	Burkina Faso	2021-Dec-07	EPI_ISL_13048382	A/avian/Burkina_Faso/21VIR11911-3/2021	Laboratoire National d’Elevage	Istituto Zooprofilattico Sperimentale Delle Venezie	LALIDIA-OUOBA, B.; LAMOUNI-ZERBO-OUERMI, H.; Zecchin, B.; Barbierato, G.; OUANDAOGO-SANDAOGO, H.; GUITTI-KINDO, M.; GUIGMA, D.; Barro, N., Palumbo, E.; Giussani, E.; Bortolami, A.; Terregino, C.; Fusaro, A.; Monne, I.
EPI2017778	HA	Botswana	2021-Jun-03	EPI_ISL_12045920	A/fish_eagle/Botswana/1338/2021	Botswana National Veterinary Laboratory	Animal and Plant Health Agency (APHA)
EPI1853938	HA	Vietnam	2020-Jan-12	EPI_ISL_1379443	A/chicken/Vietnam/Raho4-Cd-20-421/2020	Center for Veterinary Diagnostics - Regional Animal Health Office No.6	Centers for Disease Control and Prevention
EPI1851224	HA	Lao, People's Democratic Republic	2019-Aug-30	EPI_ISL_1290892	A/duck/Laos/2310/2019	NAHC	Centers for Disease Control and Prevention	Phommachanh, P.;Theppangna, W.;Khanthamaly, V
EPI1850997	HA	Lao, People's Democratic Republic	2015-Sep-29	EPI_ISL_1290863	A/duck/Laos/XBY118/2015	NAHC	Centers for Disease Control and Prevention	Phommachanh, P.;Theppangna, W.;Khanthamaly, V
EPI1328856	HA	Bangladesh	2017-May-03	EPI_ISL_332804	A/duck/Bangladesh/19D857/2017	icddr,b International Centre for Diarrhoeal Disease Research, Bangladesh	Centers for Disease Control and Prevention	Yang, G.; Chowdury, S; Hodges, E; Rahman, M.Z.; Jang, Y.; Hossain, M.E.; Jones, J.; Stark, T.; Di, H.; Cook, P.W.; Ghosh, S.; Azziz-Baumgartner, E.; Barnes, J.; Wentworth, D.; Kennedy, E.; Davis, C.T.
EPI1995188	HA	Niger	2022-Jan-01	EPI_ISL_11007543	A/chicken/Niger/22VIR1409-23/2022	Laboratoire Central de l’Elevage (LABOCEL)	Istituto Zooprofilattico Sperimentale delle Venezie	Souley, M.M.; Yaou, B.; Amadou, H.; Haido, A.M.; Issiako, A.; Alassane, A.; Barbierato, G.; Zecchin, B.; Fusaro, A.; Schivo, A.; Salviato, A.; Palumbo, E.; Giussani, E.; Monne, I.; Terregino, C.
EPI961933	HA	Taiwan	2016-Dec-21	EPI_ISL_256398	A/chicken/Taiwan/x37/2016		Animal Health Research Institute	Yu-Ju,Lin; Li-Hsuan,Chen; Wan-Chen,Li; Yen-Ping,Chen; Yu-Pin,Liu; Fan,Lee; Wen-Jane,Tu
EPI646024	HA	China	2014-Aug-20	EPI_ISL_196591	A/chicken/Jiangsu/WXBING2/2014	Beijing Institute of Microbiology and Epidemiology	Beijing Institute of Microbiology and Epidemiology
EPI1055352	HA	China	2015-Dec-19	EPI_ISL_277040	A/chicken/Wuxi/7157/2015	Beijing Institute of Microbiology and Epidemiology	Beijing Institute of Microbiology and Epidemiology	Maijuan,Ma; Shanhui,Chen; Teng,Zhao
EPI2305241	HA	Czech Republic	2023-Jan-02	EPI_ISL_16613712	A/chicken/Czech_Republic/102_orig/2023	State Veterinary Institute Prague	State Veterinary Institute Prague	Alexander,Nagy;Lenka,Cernikova;Martina,Stara
EPI661903	HA	China	2015-Apr-10	EPI_ISL_199444	A/chicken/Guangxi/04.10 NM140/2015(H5N6)		Institute of Microbiology, Chinese Academy of Sciences
EPI659095	HA	China	2015-Mar-15	EPI_ISL_199085	A/chicken/Yunnan/03.15 DQJT0054-Z-P/2015(H5N6)		Institute of Microbiology, Chinese Academy of Sciences
EPI657802	HA	China	2015-May-06	EPI_ISL_198916	A/chicken/Jiangxi/05.06 NCDZT1174-O/2015(H5N6)		Institute of Microbiology, Chinese Academy of Sciences
EPI907098	HA	Japan	2017-Feb-04	EPI_ISL_247379	A/chicken/Saga/1-5T/2017	National Institute of Animal Health	National Institute of Animal Health	Takehiko, S
EPI867009	HA	Japan	2016-Nov-30	EPI_ISL_239423	A/chicken/Niigata/2-7T/2016	National Institute of Animal Health	National Institute of Animal Health	Uchida, Y.
EPI885332	HA	Japan	2017-Jan-14	EPI_ISL_242407	A/chicken/Gifu/1-2T/2017		National Institute of Animal Health	Saito, T; Uchida, Y
EPI881117	HA	Japan	2016-Dec-27	EPI_ISL_241766	A/chicken/Kumamoto/1-5C/2016		National Institute of Animal Health	Saito, T; Takemae, N
EPI1951383	HA	China	2021-Dec-23	EPI_ISL_8518268	A/Chicken/Hangzhou/E1149/2021	Hangzhou Center for Disease Control and Prevention	Hangzhou Center for Disease Control and Prevention	Li,J;Wang,HQ;Fang,YZ
EPI1093262	HA	China	2016-Sep-22	EPI_ISL_283965	A/Chicken/Yunnan/YN-8/2016 (H5N6)	South China Agricultural University	South China Agricultural University	Jiahao, Zhang; Guangjie, Lao; Ronghua, Zhang; Hexing, Wang; Guanming, Su; Bo, Li; Wenbao, Qi; Ming, Liao
EPI687523	HA	China	2015-Aug-06	EPI_ISL_205964	A/Chicken/Guangdong/FG594/2015（H5N6）	South China Agricultural University	South China Agricultural University	Wenbao,Qi;Qian,Li;Lihong,Huang;Bo,Li;Weixin,Jia;Chenggang,Xu;Ming,Liao
EPI2606579	HA	United States	2022-Mar-28	EPI_ISL_17851901	A/chicken/Ohio/OH22-7075/2022			Perkins,J., Johnson,A., Shiplett,K.; Prarat,M.
EPI2606479	HA	Japan	2022-Dec-01	EPI_ISL_17851883	A/chicken/Japan/AZRC-TU-17/2022			Soda,K., Yamaguchi,H., Usui,T., Ito,H., Ito,T.; Yamaguchi,T.
EPI2580496	HA	Egypt	2018-Jan-15	EPI_ISL_17734210	A/chicken/Egypt/A15037/2018			El-Shesheny,R.; Kandeil,A.; Taweel,A.E.; Moatassim,Y.; Webby,R.; Kayali,G.; Ali,M.A.
EPI2580485	HA	Egypt	2018-Mar-20	EPI_ISL_17734199	A/chicken/Egypt/F15366B/2018			El-Shesheny,R.; Kandeil,A.; Taweel,A.E.; Moatassim,Y.; Webby,R.; Kayali,G.; Ali,M.A.
EPI2495657	HA	Colombia	2022-Nov-18	EPI_ISL_17353838	A/chicken/Magdalena/ICA-3503/2022			Kariithi,H.M.; Sierra,E.U.; Calderon,P.C.; Suarez,D.L.
EPI2495641	HA	Colombia	2022-Nov-01	EPI_ISL_17353509	A/chicken/Choco/ICA-3504/2022			Kariithi,H.M.; Sierra,E.U.; Calderon,P.C.; Suarez,D.L.
EPI2403521	HA	Egypt	2022-Dec-11	EPI_ISL_16920593	A/chicken/Egypt/F71/2022			Yehia,N.; Hagag,N.; Arafa,A.E.; Mostafa,A.; Ali,A.
EPI2403522	HA	Egypt	2022-Dec-11	EPI_ISL_16920593	A/chicken/Egypt/F71/2022			Yehia,N.; Hagag,N.; Arafa,A.E.; Mostafa,A.; Ali,A.
EPI2162081	HA	Kazakhstan	2020-Aug-01	EPI_ISL_14874401	A/chicken/Kazakhstan/23/2020			Tabynov,K.
EPI2146037	HA	Lesotho	2021-Jun-05	EPI_ISL_14769967	A/chicken/Lesotho/352.3/2021			Makalo,M.R.; Dundon,W.G.; Settypalli,T.B.; Datta,S.; Lamien,C.E.; Cattoli,G.; Phalatsi,M.S.; Lepheana,R.J.; Matlali,M.; Mahloane,R.G.; Molomo,M.; Mphaka,P.C.
EPI2114077	HA	China	2019-Aug-18	EPI_ISL_14174187	A/chicken/China/007/2019			Liu,J.
EPI1930775	HA	China	2017-Oct-13	EPI_ISL_6781356	A/chicken/China/LA10/2017			Xu,N.
EPI1903559	HA	China	2016-May-01	EPI_ISL_4071931	A/chicken/Zhejiang/528127/2016			Yang,F.; Wu,H.
EPI1897232	HA	China	2019-Mar-01	EPI_ISL_4062127	A/chicken/HeBei/CK05/2019			Zhang,C.; Cui,H.; Guo,Z.; Liu,J.; Dong,S.; Chen,L.
EPI1896102	HA	Egypt	2020-Jun-10	EPI_ISL_4061493	A/chicken/Egypt/rg-F192-VV/2020			El-Sanousi,A.; Taha,M.; Makhrita,M.; Abdel-Haleem,A.; Samir,M.
EPI1891890	HA	Taiwan	2018-Aug-26	EPI_ISL_4032419	A/chicken/Yunlin/18080006-1/2018			Huang,C.W.; Chen,L.H.; Lee,D.H.; Liu,Y.P.; Li,W.C.; Lee,M.S.; Chen,Y.P.; Lee,F.; Chiou,C.J.; Lin,Y.J.; Lin,Y.-J.
EPI1891698	HA	Taiwan	2017-Mar-12	EPI_ISL_4032316	A/chicken/Yunlin/17030032-2/2017			Huang,C.W.; Chen,L.H.; Lee,D.H.; Liu,Y.P.; Li,W.C.; Lee,M.S.; Chen,Y.P.; Lee,F.; Chiou,C.J.; Lin,Y.J.; Lin,Y.-J.
EPI1891642	HA	Taiwan	2017-Feb-27	EPI_ISL_4032309	A/chicken/Yunlin/17020095-2/2017			Huang,C.W.; Chen,L.H.; Lee,D.H.; Liu,Y.P.; Li,W.C.; Lee,M.S.; Chen,Y.P.; Lee,F.; Chiou,C.J.; Lin,Y.J.; Lin,Y.-J.
EPI1891610	HA	Taiwan	2017-Jan-01	EPI_ISL_4032305	A/chicken/Yunlin/17010001/2017			Huang,C.W.; Chen,L.H.; Lee,D.H.; Liu,Y.P.; Li,W.C.; Lee,M.S.; Chen,Y.P.; Lee,F.; Chiou,C.J.; Lin,Y.J.; Lin,Y.-J.
EPI1891586	HA	Taiwan	2016-Jan-05	EPI_ISL_4032302	A/chicken/Yunlin/16010008-1/2016			Huang,C.W.; Chen,L.H.; Lee,D.H.; Liu,Y.P.; Li,W.C.; Lee,M.S.; Chen,Y.P.; Lee,F.; Chiou,C.J.; Lin,Y.J.; Lin,Y.-J.
EPI1891578	HA	Taiwan	2016-Jan-01	EPI_ISL_4032301	A/chicken/Yunlin/16010001-1/2016			Huang,C.W.; Chen,L.H.; Lee,D.H.; Liu,Y.P.; Li,W.C.; Lee,M.S.; Chen,Y.P.; Lee,F.; Chiou,C.J.; Lin,Y.J.; Lin,Y.-J.
EPI1891466	HA	Taiwan	2016-Dec-09	EPI_ISL_4032287	A/chicken/Taipei/16120021/2016			Huang,C.W.; Chen,L.H.; Lee,D.H.; Liu,Y.P.; Li,W.C.; Lee,M.S.; Chen,Y.P.; Lee,F.; Chiou,C.J.; Lin,Y.J.; Lin,Y.-J.
EPI1891442	HA	Taiwan	2018-May-14	EPI_ISL_4032284	A/chicken/Taipei City/18050010-8/2018			Huang,C.W.; Chen,L.H.; Lee,D.H.; Liu,Y.P.; Li,W.C.; Lee,M.S.; Chen,Y.P.; Lee,F.; Chiou,C.J.; Lin,Y.J.; Lin,Y.-J.
EPI1891418	HA	Taiwan	2018-Jan-14	EPI_ISL_4032281	A/chicken/Taipei City/18010007-3/2018			Huang,C.W.; Chen,L.H.; Lee,D.H.; Liu,Y.P.; Li,W.C.; Lee,M.S.; Chen,Y.P.; Lee,F.; Chiou,C.J.; Lin,Y.J.; Lin,Y.-J.
EPI1891402	HA	Taiwan	2018-Apr-13	EPI_ISL_4032279	A/chicken/Tainan/18040014-2/2018			Huang,C.W.; Chen,L.H.; Lee,D.H.; Liu,Y.P.; Li,W.C.; Lee,M.S.; Chen,Y.P.; Lee,F.; Chiou,C.J.; Lin,Y.J.; Lin,Y.-J.
EPI1891394	HA	Taiwan	2017-Mar-23	EPI_ISL_4032278	A/chicken/Tainan/17030058-1/2017			Huang,C.W.; Chen,L.H.; Lee,D.H.; Liu,Y.P.; Li,W.C.; Lee,M.S.; Chen,Y.P.; Lee,F.; Chiou,C.J.; Lin,Y.J.; Lin,Y.-J.
EPI1891362	HA	Taiwan	2016-May-27	EPI_ISL_4032274	A/chicken/Taichung/16050044-2/2016			Huang,C.W.; Chen,L.H.; Lee,D.H.; Liu,Y.P.; Li,W.C.; Lee,M.S.; Chen,Y.P.; Lee,F.; Chiou,C.J.; Lin,Y.J.; Lin,Y.-J.
EPI1891299	HA	Taiwan	2016-Feb-11	EPI_ISL_4032266	A/chicken/Pingtung/16020009-3/2016			Huang,C.W.; Chen,L.H.; Lee,D.H.; Liu,Y.P.; Li,W.C.; Lee,M.S.; Chen,Y.P.; Lee,F.; Chiou,C.J.; Lin,Y.J.; Lin,Y.-J.
EPI1891275	HA	Taiwan	2018-Jan-26	EPI_ISL_4032247	A/chicken/New Taipei City/18010021-3/2018			Huang,C.W.; Chen,L.H.; Lee,D.H.; Liu,Y.P.; Li,W.C.; Lee,M.S.; Chen,Y.P.; Lee,F.; Chiou,C.J.; Lin,Y.J.; Lin,Y.-J.
EPI1891259	HA	Taiwan	2017-Sep-01	EPI_ISL_4032245	A/chicken/New Taipei City/17090002/2017			Huang,C.W.; Chen,L.H.; Lee,D.H.; Liu,Y.P.; Li,W.C.; Lee,M.S.; Chen,Y.P.; Lee,F.; Chiou,C.J.; Lin,Y.J.; Lin,Y.-J.
EPI1891229	HA	Taiwan	2016-Nov-24	EPI_ISL_4032241	A/chicken/New Taipei City/16110020-2/2016			Huang,C.W.; Chen,L.H.; Lee,D.H.; Liu,Y.P.; Li,W.C.; Lee,M.S.; Chen,Y.P.; Lee,F.; Chiou,C.J.; Lin,Y.J.; Lin,Y.-J.
EPI1891213	HA	Taiwan	2016-Nov-27	EPI_ISL_4032239	A/chicken/Nantou/16110023-1/2016			Huang,C.W.; Chen,L.H.; Lee,D.H.; Liu,Y.P.; Li,W.C.; Lee,M.S.; Chen,Y.P.; Lee,F.; Chiou,C.J.; Lin,Y.J.; Lin,Y.-J.
EPI1891189	HA	Taiwan	2018-Aug-20	EPI_ISL_4032236	A/chicken/Kaohsiung/18080004-2/2018			Huang,C.W.; Chen,L.H.; Lee,D.H.; Liu,Y.P.; Li,W.C.; Lee,M.S.; Chen,Y.P.; Lee,F.; Chiou,C.J.; Lin,Y.J.; Lin,Y.-J.
EPI1891173	HA	Taiwan	2017-Oct-03	EPI_ISL_4032230	A/chicken/Kaohsiung/17100002/2017			Huang,C.W.; Chen,L.H.; Lee,D.H.; Liu,Y.P.; Li,W.C.; Lee,M.S.; Chen,Y.P.; Lee,F.; Chiou,C.J.; Lin,Y.J.; Lin,Y.-J.
EPI1891077	HA	Taiwan	2018-Dec-18	EPI_ISL_4032218	A/chicken/Chiayi/18120003-1/2018			Huang,C.W.; Chen,L.H.; Lee,D.H.; Liu,Y.P.; Li,W.C.; Lee,M.S.; Chen,Y.P.; Lee,F.; Chiou,C.J.; Lin,Y.J.; Lin,Y.-J.
EPI1891021	HA	Taiwan	2018-Jan-15	EPI_ISL_4032208	A/chicken/Changhua/18010011-1/2018			Huang,C.W.; Chen,L.H.; Lee,D.H.; Liu,Y.P.; Li,W.C.; Lee,M.S.; Chen,Y.P.; Lee,F.; Chiou,C.J.; Lin,Y.J.; Lin,Y.-J.
EPI1891005	HA	Taiwan	2017-Mar-27	EPI_ISL_4032206	A/chicken/Changhua/17030063-1/2017			Huang,C.W.; Chen,L.H.; Lee,D.H.; Liu,Y.P.; Li,W.C.; Lee,M.S.; Chen,Y.P.; Lee,F.; Chiou,C.J.; Lin,Y.J.; Lin,Y.-J.
EPI1890981	HA	Taiwan	2015-Dec-07	EPI_ISL_4032203	A/chicken/Changhua/15120008/2015			Huang,C.W.; Chen,L.H.; Lee,D.H.; Liu,Y.P.; Li,W.C.; Lee,M.S.; Chen,Y.P.; Lee,F.; Chiou,C.J.; Lin,Y.J.; Lin,Y.-J.
EPI1890965	HA	Taiwan	2015-Jun-20	EPI_ISL_4032201	A/chicken/Changhua/15060029/2015			Huang,C.W.; Chen,L.H.; Lee,D.H.; Liu,Y.P.; Li,W.C.; Lee,M.S.; Chen,Y.P.; Lee,F.; Chiou,C.J.; Lin,Y.J.; Lin,Y.-J.
EPI1827807	HA	China	2016-Dec-27	EPI_ISL_699451	A/chicken/Hunan/12.27_YYGK55J2-O/2016			Bi,Y.; Li,J.; Li,S.; Fu,G.; Jin,T.; Zhang,C.; Yang,Y.; Ma,Z.; Tian,W.; Xiao,S.; Li,L.; Yin,R.; Zhang,Y.; Wang,L.; Qin,Y.; Yao,Z.; Meng,F.; Hu,D.; Li,D.; Wong,G.; Liu,F.; Lv,N.; Fu,L.; Peng,Y.; Ma,J.; Sharshov,K.; Shestopalov,A.; Gulyaeva,M.; Gao,G.F.; Chen,J.; Shi,Y.; Liu,W.J.; Chu,D.; Huang,Y.; Liu,Y.; Liu,L.; Chen,Q.; Shi,W.
EPI1821250	HA	China	2019-Feb-22	EPI_ISL_698071	A/chicken/Anhui/2.22_YHZGS007-O/2019			Bi,Y.; Li,J.; Li,S.; Fu,G.; Jin,T.; Zhang,C.; Yang,Y.; Ma,Z.; Tian,W.; Xiao,S.; Li,L.; Yin,R.; Zhang,Y.; Wang,L.; Qin,Y.; Yao,Z.; Meng,F.; Hu,D.; Li,D.; Wong,G.; Liu,F.; Lv,N.; Fu,L.; Peng,Y.; Ma,J.; Sharshov,K.; Shestopalov,A.; Gulyaeva,M.; Gao,G.F.; Chen,J.; Shi,Y.; Liu,W.J.; Chu,D.; Huang,Y.; Liu,Y.; Liu,L.; Chen,Q.; Shi,W.
EPI1825327	HA	China	2019-Feb-22	EPI_ISL_698071	A/chicken/Anhui/2.22_YHZGS007-O/2019			Bi,Y.; Li,J.; Li,S.; Fu,G.; Jin,T.; Zhang,C.; Yang,Y.; Ma,Z.; Tian,W.; Xiao,S.; Li,L.; Yin,R.; Zhang,Y.; Wang,L.; Qin,Y.; Yao,Z.; Meng,F.; Hu,D.; Li,D.; Wong,G.; Liu,F.; Lv,N.; Fu,L.; Peng,Y.; Ma,J.; Sharshov,K.; Shestopalov,A.; Gulyaeva,M.; Gao,G.F.; Chen,J.; Shi,Y.; Liu,W.J.; Chu,D.; Huang,Y.; Liu,Y.; Liu,L.; Chen,Q.; Shi,W.
EPI1821158	HA	China	2018-Apr-26	EPI_ISL_698045	A/chicken/Hunan/4.26_YYGK62R3-OC/2018			Bi,Y.; Li,J.; Li,S.; Fu,G.; Jin,T.; Zhang,C.; Yang,Y.; Ma,Z.; Tian,W.; Xiao,S.; Li,L.; Yin,R.; Zhang,Y.; Wang,L.; Qin,Y.; Yao,Z.; Meng,F.; Hu,D.; Li,D.; Wong,G.; Liu,F.; Lv,N.; Fu,L.; Peng,Y.; Ma,J.; Sharshov,K.; Shestopalov,A.; Gulyaeva,M.; Gao,G.F.; Chen,J.; Shi,Y.; Liu,W.J.; Chu,D.; Huang,Y.; Liu,Y.; Liu,L.; Chen,Q.; Shi,W.
EPI1821159	HA	China	2018-Apr-26	EPI_ISL_698045	A/chicken/Hunan/4.26_YYGK62R3-OC/2018			Bi,Y.; Li,J.; Li,S.; Fu,G.; Jin,T.; Zhang,C.; Yang,Y.; Ma,Z.; Tian,W.; Xiao,S.; Li,L.; Yin,R.; Zhang,Y.; Wang,L.; Qin,Y.; Yao,Z.; Meng,F.; Hu,D.; Li,D.; Wong,G.; Liu,F.; Lv,N.; Fu,L.; Peng,Y.; Ma,J.; Sharshov,K.; Shestopalov,A.; Gulyaeva,M.; Gao,G.F.; Chen,J.; Shi,Y.; Liu,W.J.; Chu,D.; Huang,Y.; Liu,Y.; Liu,L.; Chen,Q.; Shi,W.
EPI1821098	HA	China	2018-May-28	EPI_ISL_698015	A/chicken/Jiangxi/5.28_NCDZT44N3-OC/2018			Bi,Y.; Li,J.; Li,S.; Fu,G.; Jin,T.; Zhang,C.; Yang,Y.; Ma,Z.; Tian,W.; Xiao,S.; Li,L.; Yin,R.; Zhang,Y.; Wang,L.; Qin,Y.; Yao,Z.; Meng,F.; Hu,D.; Li,D.; Wong,G.; Liu,F.; Lv,N.; Fu,L.; Peng,Y.; Ma,J.; Sharshov,K.; Shestopalov,A.; Gulyaeva,M.; Gao,G.F.; Chen,J.; Shi,Y.; Liu,W.J.; Chu,D.; Huang,Y.; Liu,Y.; Liu,L.; Chen,Q.; Shi,W.
EPI1821099	HA	China	2018-May-28	EPI_ISL_698015	A/chicken/Jiangxi/5.28_NCDZT44N3-OC/2018			Bi,Y.; Li,J.; Li,S.; Fu,G.; Jin,T.; Zhang,C.; Yang,Y.; Ma,Z.; Tian,W.; Xiao,S.; Li,L.; Yin,R.; Zhang,Y.; Wang,L.; Qin,Y.; Yao,Z.; Meng,F.; Hu,D.; Li,D.; Wong,G.; Liu,F.; Lv,N.; Fu,L.; Peng,Y.; Ma,J.; Sharshov,K.; Shestopalov,A.; Gulyaeva,M.; Gao,G.F.; Chen,J.; Shi,Y.; Liu,W.J.; Chu,D.; Huang,Y.; Liu,Y.; Liu,L.; Chen,Q.; Shi,W.
EPI1829279	HA	China	2018-May-28	EPI_ISL_698015	A/chicken/Jiangxi/5.28_NCDZT44N3-OC/2018			Bi,Y.; Li,J.; Li,S.; Fu,G.; Jin,T.; Zhang,C.; Yang,Y.; Ma,Z.; Tian,W.; Xiao,S.; Li,L.; Yin,R.; Zhang,Y.; Wang,L.; Qin,Y.; Yao,Z.; Meng,F.; Hu,D.; Li,D.; Wong,G.; Liu,F.; Lv,N.; Fu,L.; Peng,Y.; Ma,J.; Sharshov,K.; Shestopalov,A.; Gulyaeva,M.; Gao,G.F.; Chen,J.; Shi,Y.; Liu,W.J.; Chu,D.; Huang,Y.; Liu,Y.; Liu,L.; Chen,Q.; Shi,W.
EPI1821088	HA	China	2018-Jul-26	EPI_ISL_698013	A/chicken/Hunan/7.26_YYGK56V3-OC/2018			Bi,Y.; Li,J.; Li,S.; Fu,G.; Jin,T.; Zhang,C.; Yang,Y.; Ma,Z.; Tian,W.; Xiao,S.; Li,L.; Yin,R.; Zhang,Y.; Wang,L.; Qin,Y.; Yao,Z.; Meng,F.; Hu,D.; Li,D.; Wong,G.; Liu,F.; Lv,N.; Fu,L.; Peng,Y.; Ma,J.; Sharshov,K.; Shestopalov,A.; Gulyaeva,M.; Gao,G.F.; Chen,J.; Shi,Y.; Liu,W.J.; Chu,D.; Huang,Y.; Liu,Y.; Liu,L.; Chen,Q.; Shi,W.
EPI1828023	HA	China	2018-Jul-26	EPI_ISL_698013	A/chicken/Hunan/7.26_YYGK56V3-OC/2018			Bi,Y.; Li,J.; Li,S.; Fu,G.; Jin,T.; Zhang,C.; Yang,Y.; Ma,Z.; Tian,W.; Xiao,S.; Li,L.; Yin,R.; Zhang,Y.; Wang,L.; Qin,Y.; Yao,Z.; Meng,F.; Hu,D.; Li,D.; Wong,G.; Liu,F.; Lv,N.; Fu,L.; Peng,Y.; Ma,J.; Sharshov,K.; Shestopalov,A.; Gulyaeva,M.; Gao,G.F.; Chen,J.; Shi,Y.; Liu,W.J.; Chu,D.; Huang,Y.; Liu,Y.; Liu,L.; Chen,Q.; Shi,W.
EPI1820970	HA	China	2018-Nov-22	EPI_ISL_697983	A/chicken/Yunnan/11.22_DQWGH005-O/2018			Bi,Y.; Li,J.; Li,S.; Fu,G.; Jin,T.; Zhang,C.; Yang,Y.; Ma,Z.; Tian,W.; Xiao,S.; Li,L.; Yin,R.; Zhang,Y.; Wang,L.; Qin,Y.; Yao,Z.; Meng,F.; Hu,D.; Li,D.; Wong,G.; Liu,F.; Lv,N.; Fu,L.; Peng,Y.; Ma,J.; Sharshov,K.; Shestopalov,A.; Gulyaeva,M.; Gao,G.F.; Chen,J.; Shi,Y.; Liu,W.J.; Chu,D.; Huang,Y.; Liu,Y.; Liu,L.; Chen,Q.; Shi,W.
EPI1833647	HA	China	2018-Nov-22	EPI_ISL_697983	A/chicken/Yunnan/11.22_DQWGH005-O/2018			Bi,Y.; Li,J.; Li,S.; Fu,G.; Jin,T.; Zhang,C.; Yang,Y.; Ma,Z.; Tian,W.; Xiao,S.; Li,L.; Yin,R.; Zhang,Y.; Wang,L.; Qin,Y.; Yao,Z.; Meng,F.; Hu,D.; Li,D.; Wong,G.; Liu,F.; Lv,N.; Fu,L.; Peng,Y.; Ma,J.; Sharshov,K.; Shestopalov,A.; Gulyaeva,M.; Gao,G.F.; Chen,J.; Shi,Y.; Liu,W.J.; Chu,D.; Huang,Y.; Liu,Y.; Liu,L.; Chen,Q.; Shi,W.
EPI1820831	HA	China	2019-Jan-26	EPI_ISL_697907	A/chicken/Shandong/01.26_TAWL007-C/2019			Bi,Y.; Li,J.; Li,S.; Fu,G.; Jin,T.; Zhang,C.; Yang,Y.; Ma,Z.; Tian,W.; Xiao,S.; Li,L.; Yin,R.; Zhang,Y.; Wang,L.; Qin,Y.; Yao,Z.; Meng,F.; Hu,D.; Li,D.; Wong,G.; Liu,F.; Lv,N.; Fu,L.; Peng,Y.; Ma,J.; Sharshov,K.; Shestopalov,A.; Gulyaeva,M.; Gao,G.F.; Chen,J.; Shi,Y.; Liu,W.J.; Chu,D.; Huang,Y.; Liu,Y.; Liu,L.; Chen,Q.; Shi,W.
EPI1833247	HA	China	2019-Jan-26	EPI_ISL_697907	A/chicken/Shandong/01.26_TAWL007-C/2019			Bi,Y.; Li,J.; Li,S.; Fu,G.; Jin,T.; Zhang,C.; Yang,Y.; Ma,Z.; Tian,W.; Xiao,S.; Li,L.; Yin,R.; Zhang,Y.; Wang,L.; Qin,Y.; Yao,Z.; Meng,F.; Hu,D.; Li,D.; Wong,G.; Liu,F.; Lv,N.; Fu,L.; Peng,Y.; Ma,J.; Sharshov,K.; Shestopalov,A.; Gulyaeva,M.; Gao,G.F.; Chen,J.; Shi,Y.; Liu,W.J.; Chu,D.; Huang,Y.; Liu,Y.; Liu,L.; Chen,Q.; Shi,W.
EPI1820644	HA	China	2016-Dec-27	EPI_ISL_697851	A/chicken/Hunan/12.27_YYGK19J2-C/2016			Bi,Y.; Li,J.; Li,S.; Fu,G.; Jin,T.; Zhang,C.; Yang,Y.; Ma,Z.; Tian,W.; Xiao,S.; Li,L.; Yin,R.; Zhang,Y.; Wang,L.; Qin,Y.; Yao,Z.; Meng,F.; Hu,D.; Li,D.; Wong,G.; Liu,F.; Lv,N.; Fu,L.; Peng,Y.; Ma,J.; Sharshov,K.; Shestopalov,A.; Gulyaeva,M.; Gao,G.F.; Chen,J.; Shi,Y.; Liu,W.J.; Chu,D.; Huang,Y.; Liu,Y.; Liu,L.; Chen,Q.; Shi,W.
EPI1827759	HA	China	2016-Dec-27	EPI_ISL_697851	A/chicken/Hunan/12.27_YYGK19J2-C/2016			Bi,Y.; Li,J.; Li,S.; Fu,G.; Jin,T.; Zhang,C.; Yang,Y.; Ma,Z.; Tian,W.; Xiao,S.; Li,L.; Yin,R.; Zhang,Y.; Wang,L.; Qin,Y.; Yao,Z.; Meng,F.; Hu,D.; Li,D.; Wong,G.; Liu,F.; Lv,N.; Fu,L.; Peng,Y.; Ma,J.; Sharshov,K.; Shestopalov,A.; Gulyaeva,M.; Gao,G.F.; Chen,J.; Shi,Y.; Liu,W.J.; Chu,D.; Huang,Y.; Liu,Y.; Liu,L.; Chen,Q.; Shi,W.
EPI1820599	HA	China	2018-Oct-31	EPI_ISL_697842	A/chicken/Henan/10.31_XXHM015-C/2018			Bi,Y.; Li,J.; Li,S.; Fu,G.; Jin,T.; Zhang,C.; Yang,Y.; Ma,Z.; Tian,W.; Xiao,S.; Li,L.; Yin,R.; Zhang,Y.; Wang,L.; Qin,Y.; Yao,Z.; Meng,F.; Hu,D.; Li,D.; Wong,G.; Liu,F.; Lv,N.; Fu,L.; Peng,Y.; Ma,J.; Sharshov,K.; Shestopalov,A.; Gulyaeva,M.; Gao,G.F.; Chen,J.; Shi,Y.; Liu,W.J.; Chu,D.; Huang,Y.; Liu,Y.; Liu,L.; Chen,Q.; Shi,W.
EPI1820581	HA	China	2018-Dec-26	EPI_ISL_697834	A/chicken/Shandong/12.26_TAWL007-O/2018			Bi,Y.; Li,J.; Li,S.; Fu,G.; Jin,T.; Zhang,C.; Yang,Y.; Ma,Z.; Tian,W.; Xiao,S.; Li,L.; Yin,R.; Zhang,Y.; Wang,L.; Qin,Y.; Yao,Z.; Meng,F.; Hu,D.; Li,D.; Wong,G.; Liu,F.; Lv,N.; Fu,L.; Peng,Y.; Ma,J.; Sharshov,K.; Shestopalov,A.; Gulyaeva,M.; Gao,G.F.; Chen,J.; Shi,Y.; Liu,W.J.; Chu,D.; Huang,Y.; Liu,Y.; Liu,L.; Chen,Q.; Shi,W.
EPI1833343	HA	China	2018-Dec-26	EPI_ISL_697834	A/chicken/Shandong/12.26_TAWL007-O/2018			Bi,Y.; Li,J.; Li,S.; Fu,G.; Jin,T.; Zhang,C.; Yang,Y.; Ma,Z.; Tian,W.; Xiao,S.; Li,L.; Yin,R.; Zhang,Y.; Wang,L.; Qin,Y.; Yao,Z.; Meng,F.; Hu,D.; Li,D.; Wong,G.; Liu,F.; Lv,N.; Fu,L.; Peng,Y.; Ma,J.; Sharshov,K.; Shestopalov,A.; Gulyaeva,M.; Gao,G.F.; Chen,J.; Shi,Y.; Liu,W.J.; Chu,D.; Huang,Y.; Liu,Y.; Liu,L.; Chen,Q.; Shi,W.
EPI1820580	HA	China	2018-Aug-26	EPI_ISL_697833	A/chicken/Guizhou/8.26_ZYLJJ014-O/2018			Bi,Y.; Li,J.; Li,S.; Fu,G.; Jin,T.; Zhang,C.; Yang,Y.; Ma,Z.; Tian,W.; Xiao,S.; Li,L.; Yin,R.; Zhang,Y.; Wang,L.; Qin,Y.; Yao,Z.; Meng,F.; Hu,D.; Li,D.; Wong,G.; Liu,F.; Lv,N.; Fu,L.; Peng,Y.; Ma,J.; Sharshov,K.; Shestopalov,A.; Gulyaeva,M.; Gao,G.F.; Chen,J.; Shi,Y.; Liu,W.J.; Chu,D.; Huang,Y.; Liu,Y.; Liu,L.; Chen,Q.; Shi,W.
EPI1827319	HA	China	2018-Aug-26	EPI_ISL_697833	A/chicken/Guizhou/8.26_ZYLJJ014-O/2018			Bi,Y.; Li,J.; Li,S.; Fu,G.; Jin,T.; Zhang,C.; Yang,Y.; Ma,Z.; Tian,W.; Xiao,S.; Li,L.; Yin,R.; Zhang,Y.; Wang,L.; Qin,Y.; Yao,Z.; Meng,F.; Hu,D.; Li,D.; Wong,G.; Liu,F.; Lv,N.; Fu,L.; Peng,Y.; Ma,J.; Sharshov,K.; Shestopalov,A.; Gulyaeva,M.; Gao,G.F.; Chen,J.; Shi,Y.; Liu,W.J.; Chu,D.; Huang,Y.; Liu,Y.; Liu,L.; Chen,Q.; Shi,W.
EPI1821268	HA	China	2019-Feb-25	EPI_ISL_697450	A/chicken/Shandong/2.25_TAWL001-O/2019			Bi,Y.; Li,J.; Li,S.; Fu,G.; Jin,T.; Zhang,C.; Yang,Y.; Ma,Z.; Tian,W.; Xiao,S.; Li,L.; Yin,R.; Zhang,Y.; Wang,L.; Qin,Y.; Yao,Z.; Meng,F.; Hu,D.; Li,D.; Wong,G.; Liu,F.; Lv,N.; Fu,L.; Peng,Y.; Ma,J.; Sharshov,K.; Shestopalov,A.; Gulyaeva,M.; Gao,G.F.; Chen,J.; Shi,Y.; Liu,W.J.; Chu,D.; Huang,Y.; Liu,Y.; Liu,L.; Chen,Q.; Shi,W.
EPI1821240	HA	China	2019-Feb-25	EPI_ISL_697450	A/chicken/Shandong/2.25_TAWL001-O/2019			Bi,Y.; Li,J.; Li,S.; Fu,G.; Jin,T.; Zhang,C.; Yang,Y.; Ma,Z.; Tian,W.; Xiao,S.; Li,L.; Yin,R.; Zhang,Y.; Wang,L.; Qin,Y.; Yao,Z.; Meng,F.; Hu,D.; Li,D.; Wong,G.; Liu,F.; Lv,N.; Fu,L.; Peng,Y.; Ma,J.; Sharshov,K.; Shestopalov,A.; Gulyaeva,M.; Gao,G.F.; Chen,J.; Shi,Y.; Liu,W.J.; Chu,D.; Huang,Y.; Liu,Y.; Liu,L.; Chen,Q.; Shi,W.
EPI1821073	HA	China	2018-Apr-25	EPI_ISL_697362	A/chicken/Jiangxi/4.25_NCDZT70Q3-OC/2018			Bi,Y.; Li,J.; Li,S.; Fu,G.; Jin,T.; Zhang,C.; Yang,Y.; Ma,Z.; Tian,W.; Xiao,S.; Li,L.; Yin,R.; Zhang,Y.; Wang,L.; Qin,Y.; Yao,Z.; Meng,F.; Hu,D.; Li,D.; Wong,G.; Liu,F.; Lv,N.; Fu,L.; Peng,Y.; Ma,J.; Sharshov,K.; Shestopalov,A.; Gulyaeva,M.; Gao,G.F.; Chen,J.; Shi,Y.; Liu,W.J.; Chu,D.; Huang,Y.; Liu,Y.; Liu,L.; Chen,Q.; Shi,W.
EPI1821020	HA	China	2018-Apr-25	EPI_ISL_697362	A/chicken/Jiangxi/4.25_NCDZT70Q3-OC/2018			Bi,Y.; Li,J.; Li,S.; Fu,G.; Jin,T.; Zhang,C.; Yang,Y.; Ma,Z.; Tian,W.; Xiao,S.; Li,L.; Yin,R.; Zhang,Y.; Wang,L.; Qin,Y.; Yao,Z.; Meng,F.; Hu,D.; Li,D.; Wong,G.; Liu,F.; Lv,N.; Fu,L.; Peng,Y.; Ma,J.; Sharshov,K.; Shestopalov,A.; Gulyaeva,M.; Gao,G.F.; Chen,J.; Shi,Y.; Liu,W.J.; Chu,D.; Huang,Y.; Liu,Y.; Liu,L.; Chen,Q.; Shi,W.
EPI1821070	HA	China	2018-Apr-25	EPI_ISL_697361	A/chicken/Jiangxi/4.25_NCNP6Q3-OC/2018			Bi,Y.; Li,J.; Li,S.; Fu,G.; Jin,T.; Zhang,C.; Yang,Y.; Ma,Z.; Tian,W.; Xiao,S.; Li,L.; Yin,R.; Zhang,Y.; Wang,L.; Qin,Y.; Yao,Z.; Meng,F.; Hu,D.; Li,D.; Wong,G.; Liu,F.; Lv,N.; Fu,L.; Peng,Y.; Ma,J.; Sharshov,K.; Shestopalov,A.; Gulyaeva,M.; Gao,G.F.; Chen,J.; Shi,Y.; Liu,W.J.; Chu,D.; Huang,Y.; Liu,Y.; Liu,L.; Chen,Q.; Shi,W.
EPI1821019	HA	China	2018-Apr-25	EPI_ISL_697361	A/chicken/Jiangxi/4.25_NCNP6Q3-OC/2018			Bi,Y.; Li,J.; Li,S.; Fu,G.; Jin,T.; Zhang,C.; Yang,Y.; Ma,Z.; Tian,W.; Xiao,S.; Li,L.; Yin,R.; Zhang,Y.; Wang,L.; Qin,Y.; Yao,Z.; Meng,F.; Hu,D.; Li,D.; Wong,G.; Liu,F.; Lv,N.; Fu,L.; Peng,Y.; Ma,J.; Sharshov,K.; Shestopalov,A.; Gulyaeva,M.; Gao,G.F.; Chen,J.; Shi,Y.; Liu,W.J.; Chu,D.; Huang,Y.; Liu,Y.; Liu,L.; Chen,Q.; Shi,W.
EPI1821068	HA	China	2018-Mar-23	EPI_ISL_697355	A/chicken/Jiangxi/3.23_NCDZT63M3-OC/2018			Bi,Y.; Li,J.; Li,S.; Fu,G.; Jin,T.; Zhang,C.; Yang,Y.; Ma,Z.; Tian,W.; Xiao,S.; Li,L.; Yin,R.; Zhang,Y.; Wang,L.; Qin,Y.; Yao,Z.; Meng,F.; Hu,D.; Li,D.; Wong,G.; Liu,F.; Lv,N.; Fu,L.; Peng,Y.; Ma,J.; Sharshov,K.; Shestopalov,A.; Gulyaeva,M.; Gao,G.F.; Chen,J.; Shi,Y.; Liu,W.J.; Chu,D.; Huang,Y.; Liu,Y.; Liu,L.; Chen,Q.; Shi,W.
EPI1821013	HA	China	2018-Mar-23	EPI_ISL_697355	A/chicken/Jiangxi/3.23_NCDZT63M3-OC/2018			Bi,Y.; Li,J.; Li,S.; Fu,G.; Jin,T.; Zhang,C.; Yang,Y.; Ma,Z.; Tian,W.; Xiao,S.; Li,L.; Yin,R.; Zhang,Y.; Wang,L.; Qin,Y.; Yao,Z.; Meng,F.; Hu,D.; Li,D.; Wong,G.; Liu,F.; Lv,N.; Fu,L.; Peng,Y.; Ma,J.; Sharshov,K.; Shestopalov,A.; Gulyaeva,M.; Gao,G.F.; Chen,J.; Shi,Y.; Liu,W.J.; Chu,D.; Huang,Y.; Liu,Y.; Liu,L.; Chen,Q.; Shi,W.
EPI1821067	HA	China	2018-Mar-23	EPI_ISL_697354	A/chicken/Jiangxi/3.23_NCDZT57M3-OC/2018			Bi,Y.; Li,J.; Li,S.; Fu,G.; Jin,T.; Zhang,C.; Yang,Y.; Ma,Z.; Tian,W.; Xiao,S.; Li,L.; Yin,R.; Zhang,Y.; Wang,L.; Qin,Y.; Yao,Z.; Meng,F.; Hu,D.; Li,D.; Wong,G.; Liu,F.; Lv,N.; Fu,L.; Peng,Y.; Ma,J.; Sharshov,K.; Shestopalov,A.; Gulyaeva,M.; Gao,G.F.; Chen,J.; Shi,Y.; Liu,W.J.; Chu,D.; Huang,Y.; Liu,Y.; Liu,L.; Chen,Q.; Shi,W.
EPI1821012	HA	China	2018-Mar-23	EPI_ISL_697354	A/chicken/Jiangxi/3.23_NCDZT57M3-OC/2018			Bi,Y.; Li,J.; Li,S.; Fu,G.; Jin,T.; Zhang,C.; Yang,Y.; Ma,Z.; Tian,W.; Xiao,S.; Li,L.; Yin,R.; Zhang,Y.; Wang,L.; Qin,Y.; Yao,Z.; Meng,F.; Hu,D.; Li,D.; Wong,G.; Liu,F.; Lv,N.; Fu,L.; Peng,Y.; Ma,J.; Sharshov,K.; Shestopalov,A.; Gulyaeva,M.; Gao,G.F.; Chen,J.; Shi,Y.; Liu,W.J.; Chu,D.; Huang,Y.; Liu,Y.; Liu,L.; Chen,Q.; Shi,W.
EPI1820768	HA	China	2018-Aug-28	EPI_ISL_697250	A/chicken/Shanxi/8.28_TGRL001-O/2018			Bi,Y.; Li,J.; Li,S.; Fu,G.; Jin,T.; Zhang,C.; Yang,Y.; Ma,Z.; Tian,W.; Xiao,S.; Li,L.; Yin,R.; Zhang,Y.; Wang,L.; Qin,Y.; Yao,Z.; Meng,F.; Hu,D.; Li,D.; Wong,G.; Liu,F.; Lv,N.; Fu,L.; Peng,Y.; Ma,J.; Sharshov,K.; Shestopalov,A.; Gulyaeva,M.; Gao,G.F.; Chen,J.; Shi,Y.; Liu,W.J.; Chu,D.; Huang,Y.; Liu,Y.; Liu,L.; Chen,Q.; Shi,W.
EPI1820695	HA	China	2018-Aug-28	EPI_ISL_697250	A/chicken/Shanxi/8.28_TGRL001-O/2018			Bi,Y.; Li,J.; Li,S.; Fu,G.; Jin,T.; Zhang,C.; Yang,Y.; Ma,Z.; Tian,W.; Xiao,S.; Li,L.; Yin,R.; Zhang,Y.; Wang,L.; Qin,Y.; Yao,Z.; Meng,F.; Hu,D.; Li,D.; Wong,G.; Liu,F.; Lv,N.; Fu,L.; Peng,Y.; Ma,J.; Sharshov,K.; Shestopalov,A.; Gulyaeva,M.; Gao,G.F.; Chen,J.; Shi,Y.; Liu,W.J.; Chu,D.; Huang,Y.; Liu,Y.; Liu,L.; Chen,Q.; Shi,W.
EPI1820766	HA	China	2018-Aug-28	EPI_ISL_697248	A/chicken/Henan/8.28_XXHM016-O/2018			Bi,Y.; Li,J.; Li,S.; Fu,G.; Jin,T.; Zhang,C.; Yang,Y.; Ma,Z.; Tian,W.; Xiao,S.; Li,L.; Yin,R.; Zhang,Y.; Wang,L.; Qin,Y.; Yao,Z.; Meng,F.; Hu,D.; Li,D.; Wong,G.; Liu,F.; Lv,N.; Fu,L.; Peng,Y.; Ma,J.; Sharshov,K.; Shestopalov,A.; Gulyaeva,M.; Gao,G.F.; Chen,J.; Shi,Y.; Liu,W.J.; Chu,D.; Huang,Y.; Liu,Y.; Liu,L.; Chen,Q.; Shi,W.
EPI1820693	HA	China	2018-Aug-28	EPI_ISL_697248	A/chicken/Henan/8.28_XXHM016-O/2018			Bi,Y.; Li,J.; Li,S.; Fu,G.; Jin,T.; Zhang,C.; Yang,Y.; Ma,Z.; Tian,W.; Xiao,S.; Li,L.; Yin,R.; Zhang,Y.; Wang,L.; Qin,Y.; Yao,Z.; Meng,F.; Hu,D.; Li,D.; Wong,G.; Liu,F.; Lv,N.; Fu,L.; Peng,Y.; Ma,J.; Sharshov,K.; Shestopalov,A.; Gulyaeva,M.; Gao,G.F.; Chen,J.; Shi,Y.; Liu,W.J.; Chu,D.; Huang,Y.; Liu,Y.; Liu,L.; Chen,Q.; Shi,W.
EPI1820765	HA	China	2018-Aug-28	EPI_ISL_697247	A/chicken/Henan/8.28_XXHM007-O/2018			Bi,Y.; Li,J.; Li,S.; Fu,G.; Jin,T.; Zhang,C.; Yang,Y.; Ma,Z.; Tian,W.; Xiao,S.; Li,L.; Yin,R.; Zhang,Y.; Wang,L.; Qin,Y.; Yao,Z.; Meng,F.; Hu,D.; Li,D.; Wong,G.; Liu,F.; Lv,N.; Fu,L.; Peng,Y.; Ma,J.; Sharshov,K.; Shestopalov,A.; Gulyaeva,M.; Gao,G.F.; Chen,J.; Shi,Y.; Liu,W.J.; Chu,D.; Huang,Y.; Liu,Y.; Liu,L.; Chen,Q.; Shi,W.
EPI1820692	HA	China	2018-Aug-28	EPI_ISL_697247	A/chicken/Henan/8.28_XXHM007-O/2018			Bi,Y.; Li,J.; Li,S.; Fu,G.; Jin,T.; Zhang,C.; Yang,Y.; Ma,Z.; Tian,W.; Xiao,S.; Li,L.; Yin,R.; Zhang,Y.; Wang,L.; Qin,Y.; Yao,Z.; Meng,F.; Hu,D.; Li,D.; Wong,G.; Liu,F.; Lv,N.; Fu,L.; Peng,Y.; Ma,J.; Sharshov,K.; Shestopalov,A.; Gulyaeva,M.; Gao,G.F.; Chen,J.; Shi,Y.; Liu,W.J.; Chu,D.; Huang,Y.; Liu,Y.; Liu,L.; Chen,Q.; Shi,W.
EPI1820393	HA	China	2017-Aug-28	EPI_ISL_697077	A/chicken/Shandong/8.28_TAWM017-O/2017			Bi,Y.; Li,J.; Li,S.; Fu,G.; Jin,T.; Zhang,C.; Yang,Y.; Ma,Z.; Tian,W.; Xiao,S.; Li,L.; Yin,R.; Zhang,Y.; Wang,L.; Qin,Y.; Yao,Z.; Meng,F.; Hu,D.; Li,D.; Wong,G.; Liu,F.; Lv,N.; Fu,L.; Peng,Y.; Ma,J.; Sharshov,K.; Shestopalov,A.; Gulyaeva,M.; Gao,G.F.; Chen,J.; Shi,Y.; Liu,W.J.; Chu,D.; Huang,Y.; Liu,Y.; Liu,L.; Chen,Q.; Shi,W.
EPI1820684	HA	China	2018-Mar-07	EPI_ISL_696766	A/chicken/Hunan/03.07_YYGK40L3-OC/2018			Bi,Y.; Li,J.; Li,S.; Fu,G.; Jin,T.; Zhang,C.; Yang,Y.; Ma,Z.; Tian,W.; Xiao,S.; Li,L.; Yin,R.; Zhang,Y.; Wang,L.; Qin,Y.; Yao,Z.; Meng,F.; Hu,D.; Li,D.; Wong,G.; Liu,F.; Lv,N.; Fu,L.; Peng,Y.; Ma,J.; Sharshov,K.; Shestopalov,A.; Gulyaeva,M.; Gao,G.F.; Chen,J.; Shi,Y.; Liu,W.J.; Chu,D.; Huang,Y.; Liu,Y.; Liu,L.; Chen,Q.; Shi,W.
EPI1820077	HA	China	2018-Mar-07	EPI_ISL_696766	A/chicken/Hunan/03.07_YYGK40L3-OC/2018			Bi,Y.; Li,J.; Li,S.; Fu,G.; Jin,T.; Zhang,C.; Yang,Y.; Ma,Z.; Tian,W.; Xiao,S.; Li,L.; Yin,R.; Zhang,Y.; Wang,L.; Qin,Y.; Yao,Z.; Meng,F.; Hu,D.; Li,D.; Wong,G.; Liu,F.; Lv,N.; Fu,L.; Peng,Y.; Ma,J.; Sharshov,K.; Shestopalov,A.; Gulyaeva,M.; Gao,G.F.; Chen,J.; Shi,Y.; Liu,W.J.; Chu,D.; Huang,Y.; Liu,Y.; Liu,L.; Chen,Q.; Shi,W.
EPI1820035	HA	China	2018-Mar-07	EPI_ISL_696739	A/chicken/Hunan/03.07_YYGK74L3-OC/2018			Bi,Y.; Li,J.; Li,S.; Fu,G.; Jin,T.; Zhang,C.; Yang,Y.; Ma,Z.; Tian,W.; Xiao,S.; Li,L.; Yin,R.; Zhang,Y.; Wang,L.; Qin,Y.; Yao,Z.; Meng,F.; Hu,D.; Li,D.; Wong,G.; Liu,F.; Lv,N.; Fu,L.; Peng,Y.; Ma,J.; Sharshov,K.; Shestopalov,A.; Gulyaeva,M.; Gao,G.F.; Chen,J.; Shi,Y.; Liu,W.J.; Chu,D.; Huang,Y.; Liu,Y.; Liu,L.; Chen,Q.; Shi,W.
EPI1820643	HA	China	2017-May-26	EPI_ISL_696667	A/chicken/Jiangxi/5.26_NCNP13Q2-OC/2017			Bi,Y.; Li,J.; Li,S.; Fu,G.; Jin,T.; Zhang,C.; Yang,Y.; Ma,Z.; Tian,W.; Xiao,S.; Li,L.; Yin,R.; Zhang,Y.; Wang,L.; Qin,Y.; Yao,Z.; Meng,F.; Hu,D.; Li,D.; Wong,G.; Liu,F.; Lv,N.; Fu,L.; Peng,Y.; Ma,J.; Sharshov,K.; Shestopalov,A.; Gulyaeva,M.; Gao,G.F.; Chen,J.; Shi,Y.; Liu,W.J.; Chu,D.; Huang,Y.; Liu,Y.; Liu,L.; Chen,Q.; Shi,W.
EPI1819931	HA	China	2017-May-26	EPI_ISL_696667	A/chicken/Jiangxi/5.26_NCNP13Q2-OC/2017			Bi,Y.; Li,J.; Li,S.; Fu,G.; Jin,T.; Zhang,C.; Yang,Y.; Ma,Z.; Tian,W.; Xiao,S.; Li,L.; Yin,R.; Zhang,Y.; Wang,L.; Qin,Y.; Yao,Z.; Meng,F.; Hu,D.; Li,D.; Wong,G.; Liu,F.; Lv,N.; Fu,L.; Peng,Y.; Ma,J.; Sharshov,K.; Shestopalov,A.; Gulyaeva,M.; Gao,G.F.; Chen,J.; Shi,Y.; Liu,W.J.; Chu,D.; Huang,Y.; Liu,Y.; Liu,L.; Chen,Q.; Shi,W.
EPI1820635	HA	China	2018-Dec-01	EPI_ISL_696621	A/chicken/Shanxi/12.01_TGRL005-O/2018			Bi,Y.; Li,J.; Li,S.; Fu,G.; Jin,T.; Zhang,C.; Yang,Y.; Ma,Z.; Tian,W.; Xiao,S.; Li,L.; Yin,R.; Zhang,Y.; Wang,L.; Qin,Y.; Yao,Z.; Meng,F.; Hu,D.; Li,D.; Wong,G.; Liu,F.; Lv,N.; Fu,L.; Peng,Y.; Ma,J.; Sharshov,K.; Shestopalov,A.; Gulyaeva,M.; Gao,G.F.; Chen,J.; Shi,Y.; Liu,W.J.; Chu,D.; Huang,Y.; Liu,Y.; Liu,L.; Chen,Q.; Shi,W.
EPI1819885	HA	China	2018-Dec-01	EPI_ISL_696621	A/chicken/Shanxi/12.01_TGRL005-O/2018			Bi,Y.; Li,J.; Li,S.; Fu,G.; Jin,T.; Zhang,C.; Yang,Y.; Ma,Z.; Tian,W.; Xiao,S.; Li,L.; Yin,R.; Zhang,Y.; Wang,L.; Qin,Y.; Yao,Z.; Meng,F.; Hu,D.; Li,D.; Wong,G.; Liu,F.; Lv,N.; Fu,L.; Peng,Y.; Ma,J.; Sharshov,K.; Shestopalov,A.; Gulyaeva,M.; Gao,G.F.; Chen,J.; Shi,Y.; Liu,W.J.; Chu,D.; Huang,Y.; Liu,Y.; Liu,L.; Chen,Q.; Shi,W.
EPI1820595	HA	China	2018-Nov-28	EPI_ISL_696610	A/chicken/Shandong/11.28_TAWL022-O/2018			Bi,Y.; Li,J.; Li,S.; Fu,G.; Jin,T.; Zhang,C.; Yang,Y.; Ma,Z.; Tian,W.; Xiao,S.; Li,L.; Yin,R.; Zhang,Y.; Wang,L.; Qin,Y.; Yao,Z.; Meng,F.; Hu,D.; Li,D.; Wong,G.; Liu,F.; Lv,N.; Fu,L.; Peng,Y.; Ma,J.; Sharshov,K.; Shestopalov,A.; Gulyaeva,M.; Gao,G.F.; Chen,J.; Shi,Y.; Liu,W.J.; Chu,D.; Huang,Y.; Liu,Y.; Liu,L.; Chen,Q.; Shi,W.
EPI1819874	HA	China	2018-Nov-28	EPI_ISL_696610	A/chicken/Shandong/11.28_TAWL022-O/2018			Bi,Y.; Li,J.; Li,S.; Fu,G.; Jin,T.; Zhang,C.; Yang,Y.; Ma,Z.; Tian,W.; Xiao,S.; Li,L.; Yin,R.; Zhang,Y.; Wang,L.; Qin,Y.; Yao,Z.; Meng,F.; Hu,D.; Li,D.; Wong,G.; Liu,F.; Lv,N.; Fu,L.; Peng,Y.; Ma,J.; Sharshov,K.; Shestopalov,A.; Gulyaeva,M.; Gao,G.F.; Chen,J.; Shi,Y.; Liu,W.J.; Chu,D.; Huang,Y.; Liu,Y.; Liu,L.; Chen,Q.; Shi,W.
EPI1820629	HA	China	2018-Nov-29	EPI_ISL_696603	A/chicken/Henan/11.29_XXHM017-O/2018			Bi,Y.; Li,J.; Li,S.; Fu,G.; Jin,T.; Zhang,C.; Yang,Y.; Ma,Z.; Tian,W.; Xiao,S.; Li,L.; Yin,R.; Zhang,Y.; Wang,L.; Qin,Y.; Yao,Z.; Meng,F.; Hu,D.; Li,D.; Wong,G.; Liu,F.; Lv,N.; Fu,L.; Peng,Y.; Ma,J.; Sharshov,K.; Shestopalov,A.; Gulyaeva,M.; Gao,G.F.; Chen,J.; Shi,Y.; Liu,W.J.; Chu,D.; Huang,Y.; Liu,Y.; Liu,L.; Chen,Q.; Shi,W.
EPI1819867	HA	China	2018-Nov-29	EPI_ISL_696603	A/chicken/Henan/11.29_XXHM017-O/2018			Bi,Y.; Li,J.; Li,S.; Fu,G.; Jin,T.; Zhang,C.; Yang,Y.; Ma,Z.; Tian,W.; Xiao,S.; Li,L.; Yin,R.; Zhang,Y.; Wang,L.; Qin,Y.; Yao,Z.; Meng,F.; Hu,D.; Li,D.; Wong,G.; Liu,F.; Lv,N.; Fu,L.; Peng,Y.; Ma,J.; Sharshov,K.; Shestopalov,A.; Gulyaeva,M.; Gao,G.F.; Chen,J.; Shi,Y.; Liu,W.J.; Chu,D.; Huang,Y.; Liu,Y.; Liu,L.; Chen,Q.; Shi,W.
EPI1820628	HA	China	2018-Nov-29	EPI_ISL_696602	A/chicken/Henan/11.29_XXHM015-O/2018			Bi,Y.; Li,J.; Li,S.; Fu,G.; Jin,T.; Zhang,C.; Yang,Y.; Ma,Z.; Tian,W.; Xiao,S.; Li,L.; Yin,R.; Zhang,Y.; Wang,L.; Qin,Y.; Yao,Z.; Meng,F.; Hu,D.; Li,D.; Wong,G.; Liu,F.; Lv,N.; Fu,L.; Peng,Y.; Ma,J.; Sharshov,K.; Shestopalov,A.; Gulyaeva,M.; Gao,G.F.; Chen,J.; Shi,Y.; Liu,W.J.; Chu,D.; Huang,Y.; Liu,Y.; Liu,L.; Chen,Q.; Shi,W.
EPI1819866	HA	China	2018-Nov-29	EPI_ISL_696602	A/chicken/Henan/11.29_XXHM015-O/2018			Bi,Y.; Li,J.; Li,S.; Fu,G.; Jin,T.; Zhang,C.; Yang,Y.; Ma,Z.; Tian,W.; Xiao,S.; Li,L.; Yin,R.; Zhang,Y.; Wang,L.; Qin,Y.; Yao,Z.; Meng,F.; Hu,D.; Li,D.; Wong,G.; Liu,F.; Lv,N.; Fu,L.; Peng,Y.; Ma,J.; Sharshov,K.; Shestopalov,A.; Gulyaeva,M.; Gao,G.F.; Chen,J.; Shi,Y.; Liu,W.J.; Chu,D.; Huang,Y.; Liu,Y.; Liu,L.; Chen,Q.; Shi,W.
EPI1820627	HA	China	2018-Oct-28	EPI_ISL_696592	A/chicken/Chongqing/10.28_RCTYH020-O/2018			Bi,Y.; Li,J.; Li,S.; Fu,G.; Jin,T.; Zhang,C.; Yang,Y.; Ma,Z.; Tian,W.; Xiao,S.; Li,L.; Yin,R.; Zhang,Y.; Wang,L.; Qin,Y.; Yao,Z.; Meng,F.; Hu,D.; Li,D.; Wong,G.; Liu,F.; Lv,N.; Fu,L.; Peng,Y.; Ma,J.; Sharshov,K.; Shestopalov,A.; Gulyaeva,M.; Gao,G.F.; Chen,J.; Shi,Y.; Liu,W.J.; Chu,D.; Huang,Y.; Liu,Y.; Liu,L.; Chen,Q.; Shi,W.
EPI1819856	HA	China	2018-Oct-28	EPI_ISL_696592	A/chicken/Chongqing/10.28_RCTYH020-O/2018			Bi,Y.; Li,J.; Li,S.; Fu,G.; Jin,T.; Zhang,C.; Yang,Y.; Ma,Z.; Tian,W.; Xiao,S.; Li,L.; Yin,R.; Zhang,Y.; Wang,L.; Qin,Y.; Yao,Z.; Meng,F.; Hu,D.; Li,D.; Wong,G.; Liu,F.; Lv,N.; Fu,L.; Peng,Y.; Ma,J.; Sharshov,K.; Shestopalov,A.; Gulyaeva,M.; Gao,G.F.; Chen,J.; Shi,Y.; Liu,W.J.; Chu,D.; Huang,Y.; Liu,Y.; Liu,L.; Chen,Q.; Shi,W.
EPI1820626	HA	China	2018-Oct-28	EPI_ISL_696591	A/chicken/Chongqing/10.28_RCTYH003-O/2018			Bi,Y.; Li,J.; Li,S.; Fu,G.; Jin,T.; Zhang,C.; Yang,Y.; Ma,Z.; Tian,W.; Xiao,S.; Li,L.; Yin,R.; Zhang,Y.; Wang,L.; Qin,Y.; Yao,Z.; Meng,F.; Hu,D.; Li,D.; Wong,G.; Liu,F.; Lv,N.; Fu,L.; Peng,Y.; Ma,J.; Sharshov,K.; Shestopalov,A.; Gulyaeva,M.; Gao,G.F.; Chen,J.; Shi,Y.; Liu,W.J.; Chu,D.; Huang,Y.; Liu,Y.; Liu,L.; Chen,Q.; Shi,W.
EPI1819855	HA	China	2018-Oct-28	EPI_ISL_696591	A/chicken/Chongqing/10.28_RCTYH003-O/2018			Bi,Y.; Li,J.; Li,S.; Fu,G.; Jin,T.; Zhang,C.; Yang,Y.; Ma,Z.; Tian,W.; Xiao,S.; Li,L.; Yin,R.; Zhang,Y.; Wang,L.; Qin,Y.; Yao,Z.; Meng,F.; Hu,D.; Li,D.; Wong,G.; Liu,F.; Lv,N.; Fu,L.; Peng,Y.; Ma,J.; Sharshov,K.; Shestopalov,A.; Gulyaeva,M.; Gao,G.F.; Chen,J.; Shi,Y.; Liu,W.J.; Chu,D.; Huang,Y.; Liu,Y.; Liu,L.; Chen,Q.; Shi,W.
EPI1820606	HA	China	2018-Nov-29	EPI_ISL_696579	A/chicken/Anhui/11.29_YHZGS014-O/2018			Bi,Y.; Li,J.; Li,S.; Fu,G.; Jin,T.; Zhang,C.; Yang,Y.; Ma,Z.; Tian,W.; Xiao,S.; Li,L.; Yin,R.; Zhang,Y.; Wang,L.; Qin,Y.; Yao,Z.; Meng,F.; Hu,D.; Li,D.; Wong,G.; Liu,F.; Lv,N.; Fu,L.; Peng,Y.; Ma,J.; Sharshov,K.; Shestopalov,A.; Gulyaeva,M.; Gao,G.F.; Chen,J.; Shi,Y.; Liu,W.J.; Chu,D.; Huang,Y.; Liu,Y.; Liu,L.; Chen,Q.; Shi,W.
EPI1819841	HA	China	2018-Nov-29	EPI_ISL_696579	A/chicken/Anhui/11.29_YHZGS014-O/2018			Bi,Y.; Li,J.; Li,S.; Fu,G.; Jin,T.; Zhang,C.; Yang,Y.; Ma,Z.; Tian,W.; Xiao,S.; Li,L.; Yin,R.; Zhang,Y.; Wang,L.; Qin,Y.; Yao,Z.; Meng,F.; Hu,D.; Li,D.; Wong,G.; Liu,F.; Lv,N.; Fu,L.; Peng,Y.; Ma,J.; Sharshov,K.; Shestopalov,A.; Gulyaeva,M.; Gao,G.F.; Chen,J.; Shi,Y.; Liu,W.J.; Chu,D.; Huang,Y.; Liu,Y.; Liu,L.; Chen,Q.; Shi,W.
EPI1820602	HA	China	2018-Nov-29	EPI_ISL_696575	A/chicken/Anhui/11.29_YHZGS010-O/2018			Bi,Y.; Li,J.; Li,S.; Fu,G.; Jin,T.; Zhang,C.; Yang,Y.; Ma,Z.; Tian,W.; Xiao,S.; Li,L.; Yin,R.; Zhang,Y.; Wang,L.; Qin,Y.; Yao,Z.; Meng,F.; Hu,D.; Li,D.; Wong,G.; Liu,F.; Lv,N.; Fu,L.; Peng,Y.; Ma,J.; Sharshov,K.; Shestopalov,A.; Gulyaeva,M.; Gao,G.F.; Chen,J.; Shi,Y.; Liu,W.J.; Chu,D.; Huang,Y.; Liu,Y.; Liu,L.; Chen,Q.; Shi,W.
EPI1819837	HA	China	2018-Nov-29	EPI_ISL_696575	A/chicken/Anhui/11.29_YHZGS010-O/2018			Bi,Y.; Li,J.; Li,S.; Fu,G.; Jin,T.; Zhang,C.; Yang,Y.; Ma,Z.; Tian,W.; Xiao,S.; Li,L.; Yin,R.; Zhang,Y.; Wang,L.; Qin,Y.; Yao,Z.; Meng,F.; Hu,D.; Li,D.; Wong,G.; Liu,F.; Lv,N.; Fu,L.; Peng,Y.; Ma,J.; Sharshov,K.; Shestopalov,A.; Gulyaeva,M.; Gao,G.F.; Chen,J.; Shi,Y.; Liu,W.J.; Chu,D.; Huang,Y.; Liu,Y.; Liu,L.; Chen,Q.; Shi,W.
EPI1820619	HA	China	2018-Nov-29	EPI_ISL_696573	A/chicken/Anhui/11.29_YHZGS009-C/2018			Bi,Y.; Li,J.; Li,S.; Fu,G.; Jin,T.; Zhang,C.; Yang,Y.; Ma,Z.; Tian,W.; Xiao,S.; Li,L.; Yin,R.; Zhang,Y.; Wang,L.; Qin,Y.; Yao,Z.; Meng,F.; Hu,D.; Li,D.; Wong,G.; Liu,F.; Lv,N.; Fu,L.; Peng,Y.; Ma,J.; Sharshov,K.; Shestopalov,A.; Gulyaeva,M.; Gao,G.F.; Chen,J.; Shi,Y.; Liu,W.J.; Chu,D.; Huang,Y.; Liu,Y.; Liu,L.; Chen,Q.; Shi,W.
EPI1819835	HA	China	2018-Nov-29	EPI_ISL_696573	A/chicken/Anhui/11.29_YHZGS009-C/2018			Bi,Y.; Li,J.; Li,S.; Fu,G.; Jin,T.; Zhang,C.; Yang,Y.; Ma,Z.; Tian,W.; Xiao,S.; Li,L.; Yin,R.; Zhang,Y.; Wang,L.; Qin,Y.; Yao,Z.; Meng,F.; Hu,D.; Li,D.; Wong,G.; Liu,F.; Lv,N.; Fu,L.; Peng,Y.; Ma,J.; Sharshov,K.; Shestopalov,A.; Gulyaeva,M.; Gao,G.F.; Chen,J.; Shi,Y.; Liu,W.J.; Chu,D.; Huang,Y.; Liu,Y.; Liu,L.; Chen,Q.; Shi,W.
EPI1820617	HA	China	2018-Nov-29	EPI_ISL_696570	A/chicken/Anhui/11.29_YHZGS004-C/2018			Bi,Y.; Li,J.; Li,S.; Fu,G.; Jin,T.; Zhang,C.; Yang,Y.; Ma,Z.; Tian,W.; Xiao,S.; Li,L.; Yin,R.; Zhang,Y.; Wang,L.; Qin,Y.; Yao,Z.; Meng,F.; Hu,D.; Li,D.; Wong,G.; Liu,F.; Lv,N.; Fu,L.; Peng,Y.; Ma,J.; Sharshov,K.; Shestopalov,A.; Gulyaeva,M.; Gao,G.F.; Chen,J.; Shi,Y.; Liu,W.J.; Chu,D.; Huang,Y.; Liu,Y.; Liu,L.; Chen,Q.; Shi,W.
EPI1819832	HA	China	2018-Nov-29	EPI_ISL_696570	A/chicken/Anhui/11.29_YHZGS004-C/2018			Bi,Y.; Li,J.; Li,S.; Fu,G.; Jin,T.; Zhang,C.; Yang,Y.; Ma,Z.; Tian,W.; Xiao,S.; Li,L.; Yin,R.; Zhang,Y.; Wang,L.; Qin,Y.; Yao,Z.; Meng,F.; Hu,D.; Li,D.; Wong,G.; Liu,F.; Lv,N.; Fu,L.; Peng,Y.; Ma,J.; Sharshov,K.; Shestopalov,A.; Gulyaeva,M.; Gao,G.F.; Chen,J.; Shi,Y.; Liu,W.J.; Chu,D.; Huang,Y.; Liu,Y.; Liu,L.; Chen,Q.; Shi,W.
EPI1785731	HA	China	2017-Jan-12	EPI_ISL_505073	A/chicken/Sichuan/k141/2017			Xu,L.; Gu,M.; Ge,Z.; Wang,X.; Zhang,J.; Song,Q.; Hu,J.; Liu,X.; Hu,S.
EPI1780139	HA	Vietnam	2016-Jan-28	EPI_ISL_504004	A/chicken/Quang Tri/MT11/2016			Nguyen,T.N.; Nguyen,C.H.; Chu,H.H.; Le,T.H.
EPI1773188	HA	Taiwan	2019-Feb-27	EPI_ISL_502397	A/chicken/Taiwan/D9/2019			Li,Y.-T.; Chen,C.-C.; Chang,A.-M.; Chao,D.-Y.; Smith,G.J.D.
EPI1773172	HA	Taiwan	2019-Mar-25	EPI_ISL_502395	A/chicken/Taiwan/A5/2019			Li,Y.-T.; Chen,C.-C.; Chang,A.-M.; Chao,D.-Y.; Smith,G.J.D.
EPI1766548	HA	China	2016-Sep-27	EPI_ISL_499184	A/chicken/China/CK74/2016			Chen,Z.; Wang,Z.; Zhao,X.; Guan,Y.; Xue,Q.; Li,J.; Liu,Z.; Zhao,B.; He,Z.; Huang,J.; Liao,M.; Song,Y.; Jiao,P.
EPI1766546	HA	China	2016-Jul-23	EPI_ISL_499182	A/chicken/China/CK44/2016			Chen,Z.; Wang,Z.; Zhao,X.; Guan,Y.; Xue,Q.; Li,J.; Liu,Z.; Zhao,B.; He,Z.; Huang,J.; Liao,M.; Song,Y.; Jiao,P.
EPI1514094	HA	South Africa	2017-Jun-20	EPI_ISL_369337	A/chicken/South Africa/Standerton/2017			Abolnik,C.; Rauff,D.L.; Pieterse,R.; Peyrot,B.; Choma,P.; Ebersohn,K.; Phiri,T.
EPI1501037	HA	Saudi Arabia	2018-Mar-30	EPI_ISL_366635	A/chicken/Alkharj/910/2018			Rihan,E.A.; Abdallah,E.M.; Zidan,K.H.; Al-ghadeer,H.; Alhafufi,A.N.; Kasem,S.
EPI895124	HA	China	2015-Dec-12	EPI_ISL_244537	A/chicken/Ganzhou/GZ50/2015			Chen,L.J.; Tian,J.H.; Lin,X.D.; Liao,Y.; Shi,M.; Zhang,Y.Z.
EPI895120	HA	China	2016-Feb-19	EPI_ISL_244533	A/chicken/Taishun/TS90/2016			Chen,L.J.; Tian,J.H.; Lin,X.D.; Liao,Y.; Shi,M.; Zhang,Y.Z.
EPI895063	HA	Vietnam	2015-Aug-18	EPI_ISL_244518	A/chicken/Vietnam/NCVD-15A59/2015			Davis,T.; Jang,Y.
EPI895068	HA	Vietnam	2015-Aug-18	EPI_ISL_244518	A/chicken/Vietnam/NCVD-15A59/2015			Davis,T.; Jang,Y.
EPI895070	HA	Vietnam	2015-Aug-18	EPI_ISL_244518	A/chicken/Vietnam/NCVD-15A59/2015			Davis,T.; Jang,Y.
EPI895024	HA	Vietnam	2015-Mar-13	EPI_ISL_244513	A/chicken/Vietnam/NCVD-15A17/2015			Davis,T.; Jang,Y.
EPI641392	HA	China	2015-Feb-17	EPI_ISL_195308	A/chicken/Yunnan/19/2015			Xia,X.; Zhang,Y.; Yang,Z.; Guan,W.; Yuan,B.; Feng,Y.; Wang,Y.; Song,Y.; Li,Z.; Zhong,N.; Li,S.
EPI590111	HA	China	2014-Jan-10	EPI_ISL_179397	A/chicken/AnNing/6/2014			Hu,T.; Song,J.; Zhang,W.; Zhao,H.; Duan,B.; Liu,Q.; Zeng,W.; Qiu,W.; Chen,G.; Zhang,Y.; Fan,Q.; Zhang,F.
EPI499478	HA	China	2012-Sep-05	EPI_ISL_153620	A/chicken/China/AH/2012			Gu,M.; Zhao,G.; Zhao,K.; Zhong,L.; Huang,J.; Wan,H.; Wang,X.; Liu,W.; Liu,H.; Peng,D.; Liu,X.
EPI585951	HA	China	2014-Jan-10	EPI_ISL_177869	A/chicken/TongHai/302/2014			Hu,T.; Song,J.; Zhang,W.; Zhao,H.; Duan,B.; Liu,Q.; Zeng,W.; Qiu,W.; Chen,G.; Zhang,Y.; Fan,Q.; Zhang,F.
EPI550752	HA	Lao, People's Democratic Republic	2014-Mar-12	EPI_ISL_168384	A/chicken/Laos/LPQ001/2014			Wong,F.Y.K.; Phommachanh,P.; Kalpravidh,W.; Chanthavisouk,C.; Gilbert,J.; Bingham,J.; Davies,K.R.; Cooke,J.; Eagles,D.; Phiphakhavong,S.; Shan,S.; Stevens,V.; Williams,D.T.; Bounma,P.; Khambounheuang,B.; Morrissy,C.; Douangngeun,B.; Morzaria,S.
EPI1435169	HA	China	2016-Feb-29	EPI_ISL_354560	A/Chicken/Jiangxi/45153/2016	WHO Chinese National Influenza Center	WHO Chinese National Influenza Center	Xiaoxu,Zeng;Xiyan,Li;Weijuan,Huang;Lei,Yang;Dayan,Wang;Yuelong,Shu
EPI1104299	HA	Egypt	2017-Jan-01	EPI_ISL_285622	A/duck/Egypt/Buheira-21/2017		Friedrich-Loeffler-Institut	Salaheldin, A.H.; Abd El-Hamid, H.S.;Elbestawy, A.R.; Hafez, M.H.; Veits, J.; Mettenleiter, T.C.; Abdelwhab, E.M.'
EPI932938	HA	Germany	2016-Nov-27	EPI_ISL_249691	A/chicken/Germany-MV/R10048/2016		Friedrich-Loeffler-Institut
EPI1261670	HA	Italy	2017-Oct-16	EPI_ISL_316553	A/chicken/Italy/17VIR9113/2017	Istituto Zooprofilattico Sperimentale Delle Venezie	Istituto Zooprofilattico Sperimentale Delle Venezie	Mulatti, P.; Fusaro, A.; Scolamacchia, F.; Zecchin, B.; Azzolini, A.; Zamperin, G.; Milani, A.; Salviato, A.; Schivo, A.; Terregino, C.; Bonfanti, L.; Monne, I.; Marangon, S.
EPI2506410	HA	Nigeria	2021-Dec-16	EPI_ISL_17414649	A/chicken/Nigeria/717_22VIR3286-19/2021	National Veterinary Research Institute	Istituto Zooprofilattico Sperimentale Delle Venezie	Meseko, C.; Milani, A.; Inuwa, B.; Chinyere, C.; Shittu, I.; Ahmed, J.; Giussani, E.; Palumbo, E.; Zecchin, B.; Bonfante, F.; Maniero, S.; Fusaro, A.; Gobbo, F.; Terregino, C.; Olasoju, T.; Monne, I.; Muhammad, M.
EPI2506338	HA	Nigeria	2021-Oct-16	EPI_ISL_17414640	A/chicken/Nigeria/637_22VIR3286-3/2021	National Veterinary Research Institute	Istituto Zooprofilattico Sperimentale Delle Venezie	Meseko, C.; Milani, A.; Inuwa, B.; Chinyere, C.; Shittu, I.; Ahmed, J.; Giussani, E.; Palumbo, E.; Zecchin, B.; Bonfante, F.; Maniero, S.; Fusaro, A.; Gobbo, F.; Terregino, C.; Olasoju, T.; Monne, I.; Muhammad, M.
EPI2506204	HA	Nigeria	2022-Jan-15	EPI_ISL_17414623	A/chicken/Nigeria/042_22VIR3286-51/2022	National Veterinary Research Institute	Istituto Zooprofilattico Sperimentale Delle Venezie	Meseko, C.; Milani, A.; Inuwa, B.; Chinyere, C.; Shittu, I.; Ahmed, J.; Giussani, E.; Palumbo, E.; Zecchin, B.; Bonfante, F.; Maniero, S.; Fusaro, A.; Gobbo, F.; Terregino, C.; Olasoju, T.; Monne, I.; Muhammad, M.
EPI2550307	HA	Niger	2023-Jan-12	EPI_ISL_17638493	A/chicken/Niger/12-23_23VIR3551-8/2023	Laboratoire Central de l'Elevage (LABOCEL)	Istituto Zooprofilattico Sperimentale Delle Venezie	Souley, M. M.; Milani, A.; Yaou, B.; Amadou, H.; Haido, A. M.; Issiako, A.; Varotto, M.; Giussani, E.; Palumbo, E.; Zecchin, B.; Fusaro, A.
EPI1701733	HA	Iran, Islamic Republic of	2017-Oct-21	EPI_ISL_412998	A/chicken/Iran/18VIR2027-05/2017	Center of Hygiene and Epidemiology in Kaliningrad Region	Istituto Zooprofilattico Sperimentale Delle Venezie
EPI1807331	HA	Bulgaria	2020-Jun-03	EPI_ISL_603233	A/chicken/Bulgaria/380-1_20VIR3542-1/2020	Istituto Zooprofilattico Sperimentale delle Venezie, EU/OIE/Reference Laboratory and FAO Reference Centre for AI and ND	Istituto Zooprofilattico Sperimentale Delle Venezie	Zecchin, B.; Fusaro, A.; Milani, A.; Schivo, A.; Salviato, A.; Zamperin, G.; Monne, I.; Terregino, C.
EPI1807283	HA	Bulgaria	2019-Apr-04	EPI_ISL_603227	A/chicken/Bulgaria/143_19VIR3315-2/2019	Istituto Zooprofilattico Sperimentale delle Venezie, EU/OIE/Reference Laboratory and FAO Reference Centre for AI and ND	Istituto Zooprofilattico Sperimentale Delle Venezie	Zecchin, B.; Fusaro, A.; Milani, A.; Schivo, A.; Salviato, A.; Zamperin, G.; Monne, I.; Terregino, C.
EPI2053439	HA	Burkina Faso	2021-Dec-16	EPI_ISL_13048383	A/chicken/Burkina_Faso/21VIR11911-5/2021	Laboratoire National d’Elevage	Istituto Zooprofilattico Sperimentale Delle Venezie	LALIDIA-OUOBA, B.; LAMOUNI-ZERBO-OUERMI, H.; Zecchin, B.; Barbierato, G.; OUANDAOGO-SANDAOGO, H.; GUITTI-KINDO, M.; GUIGMA, D.; Barro, N., Palumbo, E.; Giussani, E.; Bortolami, A.; Terregino, C.; Fusaro, A.; Monne, I.
EPI2691221	HA	Jersey	2023-Jul-17	EPI_ISL_18112331	A/chicken/Jersey/095598/2023	Animal and Plant Health Agency (APHA)	Animal and Plant Health Agency (APHA)
EPI2536742	HA	United Kingdom	2023-Apr-12	EPI_ISL_17564760	A/chicken/Wales/057026/2023	Animal and Plant Health Agency (APHA)	Animal and Plant Health Agency (APHA)
EPI2509875	HA	United Kingdom	2023-Feb-20	EPI_ISL_17465831	A/chicken/England/029912/2023	Animal and Plant Health Agency (APHA)	Animal and Plant Health Agency (APHA)
EPI2733474	HA	Lao, People's Democratic Republic	2022-Jul-13	EPI_ISL_18231286	A/chicken/Laos/M-C02704/2022	NAHC	Centers for Disease Control and Prevention
EPI1987794	HA	Egypt	2019-Jan-30	EPI_ISL_10406912	rg A/chicken/Egypt/Q16684C/2019	National Research Centre	National Research Center (Hospital)	'Rabeh,El-Shesheny; Ahmed,Kandeil; Yassmin,Moatassim; Ahmed,Taweel; Khaled,Elsharkawy; Mohamed,El-Sayes; Ahmed,Sofy; Adel,Mousa;M.A.,Ali'
EPI1021124	HA	Czech Republic	2017-Jan-04	EPI_ISL_268968	A/chicken/Czech Republic/1689-17/2017 (H5N8)	State Veterinary Institute Prague	State Veterinary Institute Prague	Nagy,A
EPI662632	HA	Japan	2015-Jan-15	EPI_ISL_199148	A/chicken/Okayama/1-2/2015	National Institute of Animal Health	National Institute of Animal Health
EPI662640	HA	Japan	2014-Dec-29	EPI_ISL_199147	A/chicken/Yamaguchi/6/2014	National Institute of Animal Health	National Institute of Animal Health
EPI1060731	HA	China	2016-Mar-01	EPI_ISL_278026	A/Chicken/Huizhou/16274/2016(H5N6)	South China Agricultural University	South China Agricultural University
EPI1977581	HA	Egypt	2020-Apr-01	EPI_ISL_9594306	A/chicken/Egypt/S18182C/2020			El-Shesheny,R.; Kandeil,A.; Taweel,A.E.; Moatassim,Y.; Webby,R.; Kayali,G.; Ali,M.A.
EPI1977557	HA	Egypt	2018-Jan-14	EPI_ISL_9594302	A/chicken/Egypt/F15100/2018			El-Shesheny,R.; Kandeil,A.; Taweel,A.E.; Moatassim,Y.; Webby,R.; Kayali,G.; Ali,M.A.
EPI1901531	HA	Egypt	2019-Mar-02	EPI_ISL_4069765	A/chicken/Egypt/Q16807E/2019			Kandeil,A.; Webby,R.; McKenzie,P.; Kayali,G.; Ali,M.A.
EPI1901377	HA	Egypt	2019-Feb-13	EPI_ISL_4069678	A/chicken/Egypt/Q16710C/2019			Kandeil,A.; Webby,R.; McKenzie,P.; Kayali,G.; Ali,M.A.
EPI1901353	HA	Egypt	2019-Feb-21	EPI_ISL_4069650	A/chicken/Egypt/N16732/2019			Kandeil,A.; Webby,R.; McKenzie,P.; Kayali,G.; Ali,M.A.
EPI1205178	HA	Vietnam	2017-Nov-13	EPI_ISL_304958	A/chicken/Vietnam/QuangBinh/BD1113/2017			Pham,H.M.; Pham,H.K.; Nguyen,V.K.
EPI2576454	HA	Austria	2023-Jan-31	EPI_ISL_17716061	A/domestic duck/Austria/23011278-023/2023	Austrian Agency for Health and Food Safety (AGES)	Austrian Agency for Health and Food Safety (AGES)
EPI1721834	HA	Bulgaria	2017-Oct-17	EPI_ISL_419350	A/duck/Bulgaria/Dobrich/407/2017	NDRVMI (National Diagnostic and Research Veterinary Medical Institute)	University of Cambridge
EPI2505480	HA	Indonesia	2022-Apr-04	EPI_ISL_17371282	A/duck/Hulu Sungai Utara/A0522064-06/2022	Disease Investigation Centre Regional V Banjarbaru (BPPVRV)	Balai Besar Veteriner Wates	Wibawa, Hendra; Wibowo, Putut Eko; Lestari, -; Irianingsih, Sri Handayani; Supriyadi, Arif; Fiqri, Anna Januar; Fahmia, Zaza; Silaban, Jesiaman; Mulyawan, Herdiyanto
EPI573198	HA	Korea, Republic of	2014-Mar-10	EPI_ISL_174357	A/broiler duck/Korea/H0959/2014		Animal and Plant Quarantine Agency (APQA)
EPI1055360	HA	China	2015-Dec-20	EPI_ISL_277041	A/duck/Wuxi/7249/2015	Beijing Institute of Microbiology and Epidemiology	Beijing Institute of Microbiology and Epidemiology	Maijuan,Ma; Shanhui,Chen; Teng,Zhao
EPI1055338	HA	China	2015-Aug-18	EPI_ISL_277037	A/duck/Wuxi/6466/2015	Beijing Institute of Microbiology and Epidemiology	Beijing Institute of Microbiology and Epidemiology	Maijuan,Ma; Shanhui,Chen; Teng,Zhao
EPI671669	HA	China	2015-Mar-18	EPI_ISL_201372	A/duck/Fujian/03.18 GTFJ-15-10/2015(Mixed)	CAS Key Laboratory of Pathogenic Microbiology and Immunology, Institute of Microbiology, Chinese Academy of Sciences	Institute of Microbiology, Chinese Academy of Sciences	Bi, Yuhai
EPI431456	HA	China	2011-Dec-07	EPI_ISL_137255	A/duck/Hebei/3/2011	Institute of Microbiology, Chinese Academy of Sciences	Institute of Microbiology, Chinese Academy of Sciences	Di,Liu; Haigang,Sun; Jinghua,Yan; George F,Gao; Juncai,Ma
EPI431448	HA	China	2011-Dec-01	EPI_ISL_137254	A/duck/Hebei/2/2011	Institute of Microbiology, Chinese Academy of Sciences	Institute of Microbiology, Chinese Academy of Sciences	Di,Liu; Haigang,Sun; Jinghua,Yan; George F,Gao; Juncai,Ma
EPI671533	HA	China	2015-May-07	EPI_ISL_201355	A/duck/Fujian/05.07 FZHMDK14-O/2015(H5N6)		Institute of Microbiology, Chinese Academy of Sciences
EPI661567	HA	China	2015-Feb-05	EPI_ISL_199402	A/duck/Jiangxi/02.05 YGYXG038-P/2015(H5N6)		Institute of Microbiology, Chinese Academy of Sciences
EPI661263	HA	China	2015-Apr-23	EPI_ISL_199364	A/duck/Guangdong/04.23 DGQTXC206-O/2015(Mixed)		Institute of Microbiology, Chinese Academy of Sciences
EPI660975	HA	China	2015-Feb-05	EPI_ISL_199328	A/duck/Jiangxi/02.05 YGYXG015-P/2015(H6N6)		Institute of Microbiology, Chinese Academy of Sciences
EPI660671	HA	China	2015-Apr-23	EPI_ISL_199290	A/duck/Guangdong/04.23 DGQTXC236-P/2015(H5N6)		Institute of Microbiology, Chinese Academy of Sciences
EPI660519	HA	China	2015-Apr-23	EPI_ISL_199271	A/duck/Guangdong/04.23 DGQTXC202-P/2015(H5N6)		Institute of Microbiology, Chinese Academy of Sciences
EPI660287	HA	China	2015-Apr-22	EPI_ISL_199242	A/duck/Guangdong/04.22 DGCP061-O/2015(H5N6)		Institute of Microbiology, Chinese Academy of Sciences
EPI660191	HA	China	2015-Apr-22	EPI_ISL_199230	A/duck/Guangdong/04.22 DGCPLB018-O/2015(H5N6)		Institute of Microbiology, Chinese Academy of Sciences
EPI660071	HA	China	2015-Apr-22	EPI_ISL_199215	A/duck/Guangdong/04.22 DGCP069-O/2015(H5N6)		Institute of Microbiology, Chinese Academy of Sciences
EPI660023	HA	China	2015-Apr-22	EPI_ISL_199209	A/duck/Guangdong/04.22 DGCP068-O/2015(H5N6)		Institute of Microbiology, Chinese Academy of Sciences
EPI659783	HA	China	2015-Mar-26	EPI_ISL_199179	A/duck/Guangdong/03.26 DGCP079-O/2015(H5N6)		Institute of Microbiology, Chinese Academy of Sciences
EPI659559	HA	China	2013-Nov-14	EPI_ISL_199151	A/duck/Shandong/11.14 DL-DKd11/2013(H5N8)		Institute of Microbiology, Chinese Academy of Sciences
EPI659047	HA	China	2015-Jan-21	EPI_ISL_199079	A/duck/Hunan/01.21 YYFQH006-O/2015(H5N6)		Institute of Microbiology, Chinese Academy of Sciences
EPI658855	HA	China	2015-Jan-21	EPI_ISL_199055	A/duck/Hunan/01.21 YYFQH018-O/2015(H5N6)		Institute of Microbiology, Chinese Academy of Sciences
EPI657538	HA	China	2015-Mar-15	EPI_ISL_198883	A/duck/Yunnan/03.15 DQWGH005-O/2015(H5N6)		Institute of Microbiology, Chinese Academy of Sciences
EPI657170	HA	China	2014-Dec-17	EPI_ISL_198833	A/duck/Hunan/12.17 YYGK014/2014(H5N6)		Institute of Microbiology, Chinese Academy of Sciences
EPI656674	HA	China	2013-Dec-07	EPI_ISL_198771	A/duck/Hunan/12.07 YYGK032-P/2013(H5N6)		Institute of Microbiology, Chinese Academy of Sciences
EPI656538	HA	China	2014-Dec-17	EPI_ISL_198754	A/duck/Hunan/12.17 YYFQH012-O/2014(H5N6)		Institute of Microbiology, Chinese Academy of Sciences
EPI867089	HA	Japan	2016-Nov-28	EPI_ISL_239433	A/muscovy duck/Aomori/1-3T/2016	National Institute of Animal Health	National Institute of Animal Health	Uchida, Y.
EPI926605	HA	Russian Federation	2016-Oct-10	EPI_ISL_240678	A/domestic duck/Siberia/50K/2016		Research Institute of Experimental and Clinical Medicine	Sharshov, K.A.; Kurskaya, O.G.; Alexeev, A.Y.; Sobolev, I.A.; Alikina, T.Y.; Kabilov, M.R.; Shestopalov, A.M.
EPI1255953	HA	China	2018-Mar-13	EPI_ISL_314857	A/duck/Guangdong/G1378/2018		China Animal Health and Epidemiology Center (CAHEC)
EPI2584518	HA	Egypt	2021-Jan-26	EPI_ISL_17767319	A/Duck/Egypt/A19643/2021	St. Jude Children's Research Hospital		El-Shesheny,R., Kandeil,A., Taweel,A.E., Moatassim,Y., Webby,R., Kayali,G.; Ali,M.A.
EPI2581867	HA	Cambodia	2021-Nov-16	EPI_ISL_17760584	A/Duck/Cambodia/f6T241D4/2021	The University of Hong Kong		Edwards,K.M., Siegers,J.Y., Wei,X., Aziz,A., Deng,Y.-M., Yann,S., Bun,C., Bunnary,S., Hak,M., Theilen,P., Tum,S., Wong,F., Lewis,N.S., James,J., Claes,F., Barr,I.G., Dhanasekaran,V.; Karlsson,E.A.
EPI2585024	HA	Vietnam	2018-Dec-05	EPI_ISL_17768811	A/duck/Vietnam/HN5147/2018	Center for Research on Influenza Pathogenesis		Kawaoka,Y., Neumann,G.; Guan,L.
EPI2580492	HA	Egypt	2018-Jan-14	EPI_ISL_17734206	A/duck/Egypt/F15092/2018			El-Shesheny,R.; Kandeil,A.; Taweel,A.E.; Moatassim,Y.; Webby,R.; Kayali,G.; Ali,M.A.
EPI2580476	HA	Vietnam	2018-Jun-09	EPI_ISL_17734190	A/duck/Vietnam/HN4720/2018			Kawaoka,Y.; Neumann,G.; Guan,L.
EPI2580460	HA	Vietnam	2018-Oct-29	EPI_ISL_17734174	A/duck/Vietnam/HN5049/2018			Kawaoka,Y.; Neumann,G.; Guan,L.
EPI2255536	HA	Cambodia	2020-Aug-21	EPI_ISL_16209059	A/Duck/Cambodia/e8T241D9/2020			Edwards,K.M.; Siegers,J.Y.; Wei,X.; Aziz,A.; Deng,Y.-M.; Yann,S.; Bun,C.; Bunnary,S.; Hak,M.; Theilen,P.; Tum,S.; Wong,F.; Lewis,N.S.; James,J.; Claes,F.; Barr,I.G.; Dhanasekaran,V.; Karlsson,E.A.
EPI2136535	HA	China	2016-Oct-21	EPI_ISL_14749595	A/duck/China/DK09-HA.seq/2016			Wu,S.; Huang,J.; Huang,Q.; Zhang,J.; Liu,J.; Xue,Q.; Li,W.; Liao,M.; Jiao,P.
EPI1973770	HA	Nigeria	2019-Feb-23	EPI_ISL_9572654	A/duck/Nigeria/VRD19-068DC019T_19RS1081-12/2019			Shittu,I.; Bianco,A.; Fusaro,A.; Zecchin,B.; Inuwa,B.; Olawuyi,K.; Laleye,A.; Meseko,C.; Salviato,A.; Fortin,A.; Pastori,A.; Zamperin,G.; Joannis,T.; Monne,I.
EPI1931977	HA	China	2019-Mar-01	EPI_ISL_6795270	A/duck/China/FJ1931/2019			Zhang,R.; Huang,Y.; Liu,C.R.
EPI1931976	HA	China	2019-Mar-01	EPI_ISL_6795269	A/duck/China/FJ1923/2019			Zhang,R.; Huang,Y.; Liu,C.R.
EPI1931975	HA	China	2019-Mar-01	EPI_ISL_6795268	A/duck/China/FJ1922/2019			Zhang,R.; Huang,Y.; Liu,C.R.
EPI1931972	HA	China	2019-Feb-01	EPI_ISL_6795265	A/duck/China/FJ1914/2019			Zhang,R.; Huang,Y.; Liu,C.R.
EPI1931971	HA	China	2019-Feb-01	EPI_ISL_6795264	A/duck/China/FJ1904/2019			Zhang,R.; Huang,Y.; Liu,C.R.
EPI1931969	HA	China	2018-Nov-01	EPI_ISL_6795262	A/duck/China/FJ18299/2018			Zhang,R.; Huang,Y.; Liu,C.R.
EPI1931968	HA	China	2019-Dec-01	EPI_ISL_6795261	A/duck/China/FJ1829/2019			Zhang,R.; Huang,Y.; Liu,C.R.
EPI1931965	HA	China	2019-Dec-01	EPI_ISL_6795258	A/duck/China/FJ18252/2019			Zhang,R.; Huang,Y.; Liu,C.R.
EPI1931957	HA	China	2015-Feb-01	EPI_ISL_6795250	A/duck/China/JX1519/2015			Zhang,R.; Huang,Y.; Liu,C.R.
EPI1931956	HA	China	2017-Feb-01	EPI_ISL_6795249	A/duck/China/FJ19179/2017			Zhang,R.; Huang,Y.; Liu,C.R.
EPI1931953	HA	China	2016-Oct-01	EPI_ISL_6795246	A/duck/China/FJ1683/2016			Zhang,R.; Huang,Y.; Liu,C.R.
EPI1931951	HA	China	2016-Oct-01	EPI_ISL_6795244	A/duck/China/FJ1567/2016			Zhang,R.; Huang,Y.; Liu,C.R.
EPI1931946	HA	China	2018-Nov-01	EPI_ISL_6795239	A/duck/China/FJ18212/2018			Zhang,R.; Huang,Y.; Liu,C.R.
EPI1931944	HA	China	2015-Jan-01	EPI_ISL_6795237	A/duck/China/FJ1543/2015			Zhang,R.; Huang,Y.; Liu,C.R.
EPI1931943	HA	China	2018-Nov-01	EPI_ISL_6795236	A/duck/China/FJ18203/2018			Zhang,R.; Huang,Y.; Liu,C.R.
EPI1931942	HA	China	2018-Mar-01	EPI_ISL_6795235	A/duck/China/FJ1813/2018			Zhang,R.; Huang,Y.; Liu,C.R.
EPI1896021	HA	Vietnam	2014-Oct-06	EPI_ISL_4061478	A/duck/Vietnam/1914/2014			Bui,V.N.; Dao,T.D.; Pham,H.T.; Bui,A.N.; Ogawa,H.; Imai,K.
EPI1893065	HA	Mongolia	2018-Sep-09	EPI_ISL_4055845	A/duck/Ugii lake/#66/2018			Duong,B.T.; Than,D.D.; Ulaankhuu,A.; Yeo,S.J.; Park,H.
EPI1892082	HA	Taiwan	2016-Jan-12	EPI_ISL_4032443	A/duck/Taoyuan/16010023-1/2016			Huang,C.W.; Chen,L.H.; Lee,D.H.; Liu,Y.P.; Li,W.C.; Lee,M.S.; Chen,Y.P.; Lee,F.; Chiou,C.J.; Lin,Y.J.; Lin,Y.-J.
EPI1892034	HA	Taiwan	2018-Feb-01	EPI_ISL_4032437	A/duck/Pingtung/18A00076-11-20T/2018			Huang,C.W.; Chen,L.H.; Lee,D.H.; Liu,Y.P.; Li,W.C.; Lee,M.S.; Chen,Y.P.; Lee,F.; Chiou,C.J.; Lin,Y.J.; Lin,Y.-J.
EPI1892018	HA	Taiwan	2017-Mar-06	EPI_ISL_4032435	A/duck/Pingtung/17A0160/2017			Huang,C.W.; Chen,L.H.; Lee,D.H.; Liu,Y.P.; Li,W.C.; Lee,M.S.; Chen,Y.P.; Lee,F.; Chiou,C.J.; Lin,Y.J.; Lin,Y.-J.
EPI1890300	HA	China	2019-Mar-01	EPI_ISL_4031385	A/Duck/China/B9/2019			Xiang,B.; Song,J.; Chen,L.; Liang,J.; Li,X.; Ren,T.; Xu,C.
EPI1890299	HA	China	2019-Mar-01	EPI_ISL_4031384	A/Duck/China/B8/2019			Xiang,B.; Song,J.; Chen,L.; Liang,J.; Li,X.; Ren,T.; Xu,C.
EPI1890298	HA	China	2019-Apr-01	EPI_ISL_4031383	A/Duck/China/B7/2019			Xiang,B.; Song,J.; Chen,L.; Liang,J.; Li,X.; Ren,T.; Xu,C.
EPI1890297	HA	China	2019-Mar-01	EPI_ISL_4031382	A/Duck/China/B6/2019			Xiang,B.; Song,J.; Chen,L.; Liang,J.; Li,X.; Ren,T.; Xu,C.
EPI1890296	HA	China	2019-Apr-01	EPI_ISL_4031381	A/Duck/China/B5/2019			Xiang,B.; Song,J.; Chen,L.; Liang,J.; Li,X.; Ren,T.; Xu,C.
EPI1835215	HA	China	2016-Nov-29	EPI_ISL_707546	A/duck/Jiangxi/11.29_NCDZT71H2-O/2016			Bi,Y.; Li,J.; Li,S.; Fu,G.; Jin,T.; Zhang,C.; Yang,Y.; Ma,Z.; Tian,W.; Xiao,S.; Li,L.; Yin,R.; Zhang,Y.; Wang,L.; Qin,Y.; Yao,Z.; Meng,F.; Hu,D.; Li,D.; Wong,G.; Liu,F.; Lv,N.; Fu,L.; Peng,Y.; Ma,J.; Sharshov,K.; Shestopalov,A.; Gulyaeva,M.; Gao,G.F.; Chen,J.; Shi,Y.; Liu,W.J.; Chu,D.; Huang,Y.; Liu,Y.; Liu,L.; Chen,Q.; Shi,W.
EPI1835191	HA	China	2016-Nov-17	EPI_ISL_707544	A/duck/Jiangxi/11.17_NCNP48Y2-C/2016			Bi,Y.; Li,J.; Li,S.; Fu,G.; Jin,T.; Zhang,C.; Yang,Y.; Ma,Z.; Tian,W.; Xiao,S.; Li,L.; Yin,R.; Zhang,Y.; Wang,L.; Qin,Y.; Yao,Z.; Meng,F.; Hu,D.; Li,D.; Wong,G.; Liu,F.; Lv,N.; Fu,L.; Peng,Y.; Ma,J.; Sharshov,K.; Shestopalov,A.; Gulyaeva,M.; Gao,G.F.; Chen,J.; Shi,Y.; Liu,W.J.; Chu,D.; Huang,Y.; Liu,Y.; Liu,L.; Chen,Q.; Shi,W.
EPI1835055	HA	China	2017-Jan-11	EPI_ISL_707533	A/duck/Jiangxi/01.11_NCNP101G2-OC/2017			Bi,Y.; Li,J.; Li,S.; Fu,G.; Jin,T.; Zhang,C.; Yang,Y.; Ma,Z.; Tian,W.; Xiao,S.; Li,L.; Yin,R.; Zhang,Y.; Wang,L.; Qin,Y.; Yao,Z.; Meng,F.; Hu,D.; Li,D.; Wong,G.; Liu,F.; Lv,N.; Fu,L.; Peng,Y.; Ma,J.; Sharshov,K.; Shestopalov,A.; Gulyaeva,M.; Gao,G.F.; Chen,J.; Shi,Y.; Liu,W.J.; Chu,D.; Huang,Y.; Liu,Y.; Liu,L.; Chen,Q.; Shi,W.
EPI1834279	HA	China	2016-Nov-18	EPI_ISL_707455	A/duck/Guangdong/11.18_SZBJ007-O/2016			Bi,Y.; Li,J.; Li,S.; Fu,G.; Jin,T.; Zhang,C.; Yang,Y.; Ma,Z.; Tian,W.; Xiao,S.; Li,L.; Yin,R.; Zhang,Y.; Wang,L.; Qin,Y.; Yao,Z.; Meng,F.; Hu,D.; Li,D.; Wong,G.; Liu,F.; Lv,N.; Fu,L.; Peng,Y.; Ma,J.; Sharshov,K.; Shestopalov,A.; Gulyaeva,M.; Gao,G.F.; Chen,J.; Shi,Y.; Liu,W.J.; Chu,D.; Huang,Y.; Liu,Y.; Liu,L.; Chen,Q.; Shi,W.
EPI1834047	HA	China	2016-Dec-07	EPI_ISL_707426	A/duck/Fujian/12.7_FZHX1218-C/2016			Bi,Y.; Li,J.; Li,S.; Fu,G.; Jin,T.; Zhang,C.; Yang,Y.; Ma,Z.; Tian,W.; Xiao,S.; Li,L.; Yin,R.; Zhang,Y.; Wang,L.; Qin,Y.; Yao,Z.; Meng,F.; Hu,D.; Li,D.; Wong,G.; Liu,F.; Lv,N.; Fu,L.; Peng,Y.; Ma,J.; Sharshov,K.; Shestopalov,A.; Gulyaeva,M.; Gao,G.F.; Chen,J.; Shi,Y.; Liu,W.J.; Chu,D.; Huang,Y.; Liu,Y.; Liu,L.; Chen,Q.; Shi,W.
EPI1821199	HA	China	2018-Sep-22	EPI_ISL_698060	A/duck/Hunan/09.22_YYGK26Y3-OC/2018			Bi,Y.; Li,J.; Li,S.; Fu,G.; Jin,T.; Zhang,C.; Yang,Y.; Ma,Z.; Tian,W.; Xiao,S.; Li,L.; Yin,R.; Zhang,Y.; Wang,L.; Qin,Y.; Yao,Z.; Meng,F.; Hu,D.; Li,D.; Wong,G.; Liu,F.; Lv,N.; Fu,L.; Peng,Y.; Ma,J.; Sharshov,K.; Shestopalov,A.; Gulyaeva,M.; Gao,G.F.; Chen,J.; Shi,Y.; Liu,W.J.; Chu,D.; Huang,Y.; Liu,Y.; Liu,L.; Chen,Q.; Shi,W.
EPI1821086	HA	China	2018-Jun-22	EPI_ISL_698011	A/duck/Hunan/06.22_YYGK90T3-OC/2018			Bi,Y.; Li,J.; Li,S.; Fu,G.; Jin,T.; Zhang,C.; Yang,Y.; Ma,Z.; Tian,W.; Xiao,S.; Li,L.; Yin,R.; Zhang,Y.; Wang,L.; Qin,Y.; Yao,Z.; Meng,F.; Hu,D.; Li,D.; Wong,G.; Liu,F.; Lv,N.; Fu,L.; Peng,Y.; Ma,J.; Sharshov,K.; Shestopalov,A.; Gulyaeva,M.; Gao,G.F.; Chen,J.; Shi,Y.; Liu,W.J.; Chu,D.; Huang,Y.; Liu,Y.; Liu,L.; Chen,Q.; Shi,W.
EPI1834551	HA	China	2018-Jun-22	EPI_ISL_698011	A/duck/Hunan/06.22_YYGK90T3-OC/2018			Bi,Y.; Li,J.; Li,S.; Fu,G.; Jin,T.; Zhang,C.; Yang,Y.; Ma,Z.; Tian,W.; Xiao,S.; Li,L.; Yin,R.; Zhang,Y.; Wang,L.; Qin,Y.; Yao,Z.; Meng,F.; Hu,D.; Li,D.; Wong,G.; Liu,F.; Lv,N.; Fu,L.; Peng,Y.; Ma,J.; Sharshov,K.; Shestopalov,A.; Gulyaeva,M.; Gao,G.F.; Chen,J.; Shi,Y.; Liu,W.J.; Chu,D.; Huang,Y.; Liu,Y.; Liu,L.; Chen,Q.; Shi,W.
EPI1821084	HA	China	2018-Apr-26	EPI_ISL_698009	A/duck/Hunan/04.26_YYGK75R3-OC/2018			Bi,Y.; Li,J.; Li,S.; Fu,G.; Jin,T.; Zhang,C.; Yang,Y.; Ma,Z.; Tian,W.; Xiao,S.; Li,L.; Yin,R.; Zhang,Y.; Wang,L.; Qin,Y.; Yao,Z.; Meng,F.; Hu,D.; Li,D.; Wong,G.; Liu,F.; Lv,N.; Fu,L.; Peng,Y.; Ma,J.; Sharshov,K.; Shestopalov,A.; Gulyaeva,M.; Gao,G.F.; Chen,J.; Shi,Y.; Liu,W.J.; Chu,D.; Huang,Y.; Liu,Y.; Liu,L.; Chen,Q.; Shi,W.
EPI1821075	HA	China	2018-Jun-21	EPI_ISL_698004	A/duck/Jiangxi/6.21_NCNP83S3-OC/2018			Bi,Y.; Li,J.; Li,S.; Fu,G.; Jin,T.; Zhang,C.; Yang,Y.; Ma,Z.; Tian,W.; Xiao,S.; Li,L.; Yin,R.; Zhang,Y.; Wang,L.; Qin,Y.; Yao,Z.; Meng,F.; Hu,D.; Li,D.; Wong,G.; Liu,F.; Lv,N.; Fu,L.; Peng,Y.; Ma,J.; Sharshov,K.; Shestopalov,A.; Gulyaeva,M.; Gao,G.F.; Chen,J.; Shi,Y.; Liu,W.J.; Chu,D.; Huang,Y.; Liu,Y.; Liu,L.; Chen,Q.; Shi,W.
EPI1835503	HA	China	2018-Jun-21	EPI_ISL_698004	A/duck/Jiangxi/6.21_NCNP83S3-OC/2018			Bi,Y.; Li,J.; Li,S.; Fu,G.; Jin,T.; Zhang,C.; Yang,Y.; Ma,Z.; Tian,W.; Xiao,S.; Li,L.; Yin,R.; Zhang,Y.; Wang,L.; Qin,Y.; Yao,Z.; Meng,F.; Hu,D.; Li,D.; Wong,G.; Liu,F.; Lv,N.; Fu,L.; Peng,Y.; Ma,J.; Sharshov,K.; Shestopalov,A.; Gulyaeva,M.; Gao,G.F.; Chen,J.; Shi,Y.; Liu,W.J.; Chu,D.; Huang,Y.; Liu,Y.; Liu,L.; Chen,Q.; Shi,W.
EPI1820867	HA	China	2018-Aug-25	EPI_ISL_697920	A/duck/Zhejiang/8.25_HZBX003-O/2018			Bi,Y.; Li,J.; Li,S.; Fu,G.; Jin,T.; Zhang,C.; Yang,Y.; Ma,Z.; Tian,W.; Xiao,S.; Li,L.; Yin,R.; Zhang,Y.; Wang,L.; Qin,Y.; Yao,Z.; Meng,F.; Hu,D.; Li,D.; Wong,G.; Liu,F.; Lv,N.; Fu,L.; Peng,Y.; Ma,J.; Sharshov,K.; Shestopalov,A.; Gulyaeva,M.; Gao,G.F.; Chen,J.; Shi,Y.; Liu,W.J.; Chu,D.; Huang,Y.; Liu,Y.; Liu,L.; Chen,Q.; Shi,W.
EPI1820587	HA	China	2017-Jan-01	EPI_ISL_697837	A/duck/Henan/01.01_LYGL003-O/2017			Bi,Y.; Li,J.; Li,S.; Fu,G.; Jin,T.; Zhang,C.; Yang,Y.; Ma,Z.; Tian,W.; Xiao,S.; Li,L.; Yin,R.; Zhang,Y.; Wang,L.; Qin,Y.; Yao,Z.; Meng,F.; Hu,D.; Li,D.; Wong,G.; Liu,F.; Lv,N.; Fu,L.; Peng,Y.; Ma,J.; Sharshov,K.; Shestopalov,A.; Gulyaeva,M.; Gao,G.F.; Chen,J.; Shi,Y.; Liu,W.J.; Chu,D.; Huang,Y.; Liu,Y.; Liu,L.; Chen,Q.; Shi,W.
EPI1834399	HA	China	2017-Jan-01	EPI_ISL_697837	A/duck/Henan/01.01_LYGL003-O/2017			Bi,Y.; Li,J.; Li,S.; Fu,G.; Jin,T.; Zhang,C.; Yang,Y.; Ma,Z.; Tian,W.; Xiao,S.; Li,L.; Yin,R.; Zhang,Y.; Wang,L.; Qin,Y.; Yao,Z.; Meng,F.; Hu,D.; Li,D.; Wong,G.; Liu,F.; Lv,N.; Fu,L.; Peng,Y.; Ma,J.; Sharshov,K.; Shestopalov,A.; Gulyaeva,M.; Gao,G.F.; Chen,J.; Shi,Y.; Liu,W.J.; Chu,D.; Huang,Y.; Liu,Y.; Liu,L.; Chen,Q.; Shi,W.
EPI1821129	HA	China	2018-Aug-28	EPI_ISL_697369	A/duck/Jiangxi/8.28_NCNP19X3-OC/2018			Bi,Y.; Li,J.; Li,S.; Fu,G.; Jin,T.; Zhang,C.; Yang,Y.; Ma,Z.; Tian,W.; Xiao,S.; Li,L.; Yin,R.; Zhang,Y.; Wang,L.; Qin,Y.; Yao,Z.; Meng,F.; Hu,D.; Li,D.; Wong,G.; Liu,F.; Lv,N.; Fu,L.; Peng,Y.; Ma,J.; Sharshov,K.; Shestopalov,A.; Gulyaeva,M.; Gao,G.F.; Chen,J.; Shi,Y.; Liu,W.J.; Chu,D.; Huang,Y.; Liu,Y.; Liu,L.; Chen,Q.; Shi,W.
EPI1821027	HA	China	2018-Aug-28	EPI_ISL_697369	A/duck/Jiangxi/8.28_NCNP19X3-OC/2018			Bi,Y.; Li,J.; Li,S.; Fu,G.; Jin,T.; Zhang,C.; Yang,Y.; Ma,Z.; Tian,W.; Xiao,S.; Li,L.; Yin,R.; Zhang,Y.; Wang,L.; Qin,Y.; Yao,Z.; Meng,F.; Hu,D.; Li,D.; Wong,G.; Liu,F.; Lv,N.; Fu,L.; Peng,Y.; Ma,J.; Sharshov,K.; Shestopalov,A.; Gulyaeva,M.; Gao,G.F.; Chen,J.; Shi,Y.; Liu,W.J.; Chu,D.; Huang,Y.; Liu,Y.; Liu,L.; Chen,Q.; Shi,W.
EPI1821069	HA	China	2018-Mar-23	EPI_ISL_697356	A/duck/Jiangxi/3.23_NCNP87M3-OC/2018			Bi,Y.; Li,J.; Li,S.; Fu,G.; Jin,T.; Zhang,C.; Yang,Y.; Ma,Z.; Tian,W.; Xiao,S.; Li,L.; Yin,R.; Zhang,Y.; Wang,L.; Qin,Y.; Yao,Z.; Meng,F.; Hu,D.; Li,D.; Wong,G.; Liu,F.; Lv,N.; Fu,L.; Peng,Y.; Ma,J.; Sharshov,K.; Shestopalov,A.; Gulyaeva,M.; Gao,G.F.; Chen,J.; Shi,Y.; Liu,W.J.; Chu,D.; Huang,Y.; Liu,Y.; Liu,L.; Chen,Q.; Shi,W.
EPI1821014	HA	China	2018-Mar-23	EPI_ISL_697356	A/duck/Jiangxi/3.23_NCNP87M3-OC/2018			Bi,Y.; Li,J.; Li,S.; Fu,G.; Jin,T.; Zhang,C.; Yang,Y.; Ma,Z.; Tian,W.; Xiao,S.; Li,L.; Yin,R.; Zhang,Y.; Wang,L.; Qin,Y.; Yao,Z.; Meng,F.; Hu,D.; Li,D.; Wong,G.; Liu,F.; Lv,N.; Fu,L.; Peng,Y.; Ma,J.; Sharshov,K.; Shestopalov,A.; Gulyaeva,M.; Gao,G.F.; Chen,J.; Shi,Y.; Liu,W.J.; Chu,D.; Huang,Y.; Liu,Y.; Liu,L.; Chen,Q.; Shi,W.
EPI1819990	HA	China	2017-Nov-29	EPI_ISL_696703	A/duck/Jiangxi/11.29_NCNP39D3-OC/2017			Bi,Y.; Li,J.; Li,S.; Fu,G.; Jin,T.; Zhang,C.; Yang,Y.; Ma,Z.; Tian,W.; Xiao,S.; Li,L.; Yin,R.; Zhang,Y.; Wang,L.; Qin,Y.; Yao,Z.; Meng,F.; Hu,D.; Li,D.; Wong,G.; Liu,F.; Lv,N.; Fu,L.; Peng,Y.; Ma,J.; Sharshov,K.; Shestopalov,A.; Gulyaeva,M.; Gao,G.F.; Chen,J.; Shi,Y.; Liu,W.J.; Chu,D.; Huang,Y.; Liu,Y.; Liu,L.; Chen,Q.; Shi,W.
EPI1819969	HA	China	2018-Mar-07	EPI_ISL_696689	A/duck/Hunan/03.07_YYGK25L3-OC/2018			Bi,Y.; Li,J.; Li,S.; Fu,G.; Jin,T.; Zhang,C.; Yang,Y.; Ma,Z.; Tian,W.; Xiao,S.; Li,L.; Yin,R.; Zhang,Y.; Wang,L.; Qin,Y.; Yao,Z.; Meng,F.; Hu,D.; Li,D.; Wong,G.; Liu,F.; Lv,N.; Fu,L.; Peng,Y.; Ma,J.; Sharshov,K.; Shestopalov,A.; Gulyaeva,M.; Gao,G.F.; Chen,J.; Shi,Y.; Liu,W.J.; Chu,D.; Huang,Y.; Liu,Y.; Liu,L.; Chen,Q.; Shi,W.
EPI1785460	HA	Vietnam	2019-Aug-29	EPI_ISL_504984	A/duck/Viet Nam/HU13-161/2019			Sakoda,Y.; Okamatsu,M.; Matsuno,K.; kien,L.T.
EPI2580377	HA	China	2017-Oct-20	EPI_ISL_503025	A/duck/China/1033/2017			Ge,Z.; Cai,T.; Gu,M.; Liu,X.
EPI1776344	HA	Vietnam	2018-Feb-01	EPI_ISL_503012	A/duck/Vietnam/LBM1099/2018			Soda,K.; Nguyen,K.H.; Trang,H.U.; Le,Q.M.; Ito,T.
EPI1576822	HA	Vietnam	2015-Jan-10	EPI_ISL_387351	A/duck/Viet Nam/HN-2431/2015			Tan,G.; Pickett,B.; Fedorova,N.; Amedeo,P.; Isom,R.; Hu,L.; Christensen,J.; Miller,J.; Durbin,A.; Williams,T.; Arumemi,F.; Kawaoka,Y.; Zhong,G.; Neumann,G.
EPI895113	HA	China	2015-Nov-21	EPI_ISL_244526	A/duck/Hubei/ZYSYG18/2015			Chen,L.J.; Tian,J.H.; Lin,X.D.; Liao,Y.; Shi,M.; Zhang,Y.Z.
EPI895112	HA	China	2015-Nov-15	EPI_ISL_244525	A/duck/Hubei/ZYSYF24/2015			Chen,L.J.; Tian,J.H.; Lin,X.D.; Liao,Y.; Shi,M.; Zhang,Y.Z.
EPI823940	HA	China	2016-Apr-21	EPI_ISL_231747	A/duck/Hubei/SZY250/2016			Yao,Y.; Chen,J.
EPI750114	HA	Taiwan	2015-Feb-08	EPI_ISL_219874	A/duck/Taiwan/A3400/2015			Lee,M.S.; Chen,L.H.; Chen,Y.P.; Liu,Y.P.; Li,W.C.; Lin,Y.L.; Lee,F.; Ting,L.J.
EPI703608	HA	China	2014-Nov-09	EPI_ISL_208841	A/duck/Eastern China/S1109/2014			Sun,H.; Sun,Y.; Pu,J.; Liu,L.; Li,C.; Xu,G.; Qin,M.; Zhang,Y.; Zhao,H.; Wei,K.; Liu,J.
EPI703604	HA	China	2014-Aug-08	EPI_ISL_208837	A/duck/Eastern China/S0808/2014			Sun,H.; Sun,Y.; Pu,J.; Liu,L.; Li,C.; Xu,G.; Qin,M.; Zhang,Y.; Zhao,H.; Wei,K.; Liu,J.
EPI681297	HA	China	2014-Sep-25	EPI_ISL_203750	A/duck/Zhejiang/925019/2014			Wu,H.; Peng,X.; Cheng,L.; Lu,X.; Jin,C.; Xie,T.; Yao,H.; Wu,N.
EPI681278	HA	China	2014-Jul-07	EPI_ISL_203731	A/duck/Zhejiang/77138/2014			Wu,H.; Peng,X.; Cheng,L.; Lu,X.; Jin,C.; Xie,T.; Yao,H.; Wu,N.
EPI672795	HA	China	2014-Jan-06	EPI_ISL_201799	A/duck/Guangdong/s14044/2014			Song,Y.; Cui,J.; Song,H.; Ye,J.; Zhao,Z.; Wu,S.; Xu,C.; Jiao,P.; Liao,M.
EPI682917	HA	China	2015-Jan-01	EPI_ISL_205121	A/duck/Taizhou/TZYG12/2015			Chen,L.-J.; Lin,X.-D.; Guo,W.-P.; Tian,J.-H.; Zhang,Y.-Z.
EPI682915	HA	China	2014-Jan-01	EPI_ISL_205119	A/duck/Wenzhou/YHQL22/2014			Chen,L.-J.; Lin,X.-D.; Guo,W.-P.; Tian,J.-H.; Zhang,Y.-Z.
EPI682911	HA	China	2015-Jan-01	EPI_ISL_205115	A/duck/Wuhan/WHYF02/2015			Chen,L.-J.; Lin,X.-D.; Guo,W.-P.; Tian,J.-H.; Zhang,Y.-Z.
EPI590896	HA	China	2014-Apr-27	EPI_ISL_179651	A/duck/Sichuan/NCXN10/2014			Bi,Y.; Chen,Q.; Chen,J.
EPI590806	HA	China	2014-Jun-29	EPI_ISL_179634	A/duck/Jiangxi/NCDZT1123/2014			Mei,K.; Chen,Q.
EPI544892	HA	China	2013-Apr-25	EPI_ISL_167178	A/duck/Shandong/Q1/2013			Li,Q.
EPI475579	HA	China	2011-Apr-14	EPI_ISL_148126	A/wild duck/Shandong/628/2011			Liu,Y.; Liu,M.; Liu,C.
EPI1963293	HA	Vietnam	2020-Sep-14	EPI_ISL_9009554	A/duck/Thanh Hoa/4643VTC/2020	State Research Center of Virology and Biotechnology (VECTOR)	State Research Center of Virology and Biotechnology (VECTOR)
EPI1963260	HA	Vietnam	2020-Oct-15	EPI_ISL_9009546	A/duck/Thanh Hoa/5331VTC/2020	State Research Center of Virology and Biotechnology (VECTOR)	State Research Center of Virology and Biotechnology (VECTOR)
EPI1997210	HA	China	2021-Dec-01	EPI_ISL_11208197	A/duck/Hunan/S40268/2021(H5N6)	Harbin Veterinary Research Institute (CAAS)	Harbin Veterinary Research Institute (CAAS)	Pengfei Cui, Congcong Wang
EPI1435113	HA	China	2016-May-21	EPI_ISL_354553	A/Duck/Jiangxi/50455/2016	WHO Chinese National Influenza Center	WHO Chinese National Influenza Center	Xiaoxu,Zeng;Xiyan,Li;Weijuan,Huang;Lei,Yang;Dayan,Wang;Yuelong,Shu
EPI1919601	HA	Germany	2020-Nov-01	EPI_ISL_5057876	A/Eurasian wigeon/Germany-SH/AI02179/2020	Landeslabor Schleswig-Holstein	Friedrich-Loeffler-Institut
EPI1104275	HA	Egypt	2017-Jan-01	EPI_ISL_285619	A/chicken/Egypt/Kafr-Elshiekh-18/2017		Friedrich-Loeffler-Institut	Salaheldin, A.H.; Abd El-Hamid, H.S.;Elbestawy, A.R.; Hafez, M.H.; Veits, J.; Mettenleiter, T.C.; Abdelwhab, E.M.'
EPI554605	HA	Germany	2014-Dec-18	EPI_ISL_169632	A/domestic duck/Germany-NI/R3468/2014		Friedrich-Loeffler-Institut
EPI2589830	HA	United Kingdom	2023-May-17	EPI_ISL_17791547	A/domestic_duck/England/069591/2023	Animal and Plant Health Agency (APHA)	Animal and Plant Health Agency (APHA)
EPI2352522	HA	United Kingdom	2023-Jan-03	EPI_ISL_16811181	A/domestic_duck/England/002072/2023	Animal and Plant Health Agency (APHA)	Animal and Plant Health Agency (APHA)
EPI1921354	HA	Lao, People's Democratic Republic	2021-Mar-17	EPI_ISL_5234711	A/duck/Laos/NL-2175410/2021	NAHC	Centers for Disease Control and Prevention	Phommachanh, P.; Theppangna, W.; Khanthamaly, V
EPI740686	HA	China	2014-Mar-20	EPI_ISL_217941	A/Anas crecca/Hubei/Chenhu1623-5/2014_H5N6	State Key Laboratory of Virology and Wuhan Institute of Virology, Chinese Academy of Sciences	Wuhan Institute of Virology
EPI837581	HA	Korea, Republic of	2015-Nov-15	EPI_ISL_234369	A/broiler duck/Korea/H3301/2015		Animal and Plant Quarantine Agency (APQA)
EPI837565	HA	Korea, Republic of	2015-May-22	EPI_ISL_234353	A/duck/Korea/H2628/2015		Animal and Plant Quarantine Agency (APQA)
EPI1134103	HA	Vietnam	2016-Sep-09	EPI_ISL_290252	A/duck/Vietnam/QuangBinh/LBM0909/2016(H5N6)			Pham,H.M.; Pham,H.K.; Nguyen.V.K.
EPI946784	HA	Japan	2015-Jul-30	EPI_ISL_253949	A/duck/Japan/AQ-HE72/2015			Shibata,A.; Hiono,T.; Okamatsu,M.; Osaka,H.; Sakoda,Y.
EPI1957839	HA	Russian Federation	2021-Sep-24	EPI_ISL_8768966	A/duck/Omsk/19-5V/2021	State Research Center of Virology and Biotechnology (VECTOR)	State Research Center of Virology and Biotechnology (VECTOR)
EPI1208386	HA	Netherlands	2018-Mar-13	EPI_ISL_305416	A/Domestic_Duck/Netherlands/EMC-2/2018	Erasmus Medical Center	Erasmus Medical Center	Poen,MJ; Bestebroer,TM; De Meulder,D; Vuong,O; Scheuer,RD; Netherlands Food and Consumer Product Safety Authority,NVWA;Koopmans,MPG; Fouchier,RAM
EPI2075601	HA	United Kingdom	2022-May-18	EPI_ISL_13453559	A/domestic_duck/England/073865/2022	Animal and Plant Health Agency (APHA)	Animal and Plant Health Agency (APHA)
EPI1974774	HA	Vietnam	2020-Aug-21	EPI_ISL_9572816	A/duck/Vietnam/QN6519/2020			Kawaoka,Y.; Neumann,G.; Guan,L.; Gu,C.
EPI1901404	HA	Egypt	2019-Feb-13	EPI_ISL_4069736	A/duck/Egypt/Q16716A/2019			Kandeil,A.; Webby,R.; McKenzie,P.; Kayali,G.; Ali,M.A.
EPI1901362	HA	Egypt	2019-Feb-21	EPI_ISL_4069651	A/duck/Egypt/N16719/2019			Kandeil,A.; Webby,R.; McKenzie,P.; Kayali,G.; Ali,M.A.
EPI1632685	HA	Egypt	2017-Jan-26	EPI_ISL_399051	A/duck/Egypt/F13663C/2017			Kandeil,A.; Webby,R.; McKenzie,P.; Kayali,G.; Ali,M.A.
EPI1585023	HA	Egypt	2017-Jun-09	EPI_ISL_389757	A/duck/Egypt/N14200B/2017			Kandeil,A.; Webby,R.; McKenzie,P.; Kayali,G.; Ali,M.A.
EPI1159957	HA	China	2015-Nov-11	EPI_ISL_295520	A/Gadwall/Ningxia/487-38/2015			Lu,S.; Zhao,Z.; Zhang,J.; Wang,W.; He,X.; Yu,M.; Zhang,C.; Li,X.; Guo,Z.; Yang,X.; Liu,L.; Zhi,M.; Fu,T.; Lv,X.; Ma,W.; Liao,M.; Chai,H.; Qian,J.; Ma,J.; Jin,H.; Hua,Y.
EPI2606224	HA	United States	2022-Mar-05	EPI_ISL_17851832	A/bald eagle/Ohio/OH22-8477/2022			Perkins,J., Johnson,A., Shiplett,K.; Prarat,M.
EPI2311487	HA	United States	2022-Jun-21	EPI_ISL_16641788	A/red-tailed hawk/MA/22MM00792/2022	Icahn School of Medicine at Mount Sinai	Icahn School of Medicine at Mount Sinai	Sawatzki, Kaitlin; Puryear, Wendy; Murray, Maureen; Cox, Elena; Foss, Alexa; Runstadler, Jonathan van de Guchte,Adriana; Silvia Gonzalez-Reiche,Ana ; Khalil,Zain ; van Bakel,Harm
EPI2436841	HA	Belgium	2022-Aug-28	EPI_ISL_17071430	A/Branta_canadensis/Belgium/10393_0025/2022	Sciensano - Animal Infectious Diseases	Sciensano, Department of Animal Infectious Diseases	Van Borm, Steven; Roupie, Virginie; Hostyn, Pierre; Mathijs, Elisabeth; Lambrecht, Benedicte; Steensels, Mieke
EPI2436961	HA	South Africa	2022-Nov-04	EPI_ISL_17071943	A/African penguin/South Africa/702626 DOA410/2022	Assurecloud (Pty) Ltd	University of Pretoria	Abolnik, C.
EPI984996	HA	Germany	2017-Jan-22	EPI_ISL_260058	A/grey heron/Germany-SN/R572/2017		Friedrich-Loeffler-Institut
EPI2715021	HA	Ecuador	2023-May-18	EPI_ISL_18137626	A/wildbird-Sula-nebouxii/Ecuador/7607/2023	Ministerio del Ambiente, Agua y Transición Ecológica (MAATE)	Instituto Nacional de Investigación en Salud Pública INSPI	Andres, Carrazco-Montalvo*; Lucia, Luje*; Diana, Gutierrez-Pallo; Antonio, Ampuño; Damaris, Alarcon; Carlos, Valle; Natali, Arguello; David, de la Torre
EPI2616254	HA	Ecuador	2023-Jan-11	EPI_ISL_17973458	A/wildbird-Fregata-magnificens/Ecuador/IC06-4590/2023	Ministerio del Ambiente, Agua y Transición Ecológica (MAATE)	Instituto Nacional de Investigación en Salud Pública INSPI	Andres, Carrazco-Montalvo*; Lucia, Luje*; Diana, Gutierrez-Pallo; Daniel, Alava; Damaris, Alarcon; Carlos, Valle; Natali, Arguello; David, de la Torre
EPI2616249	HA	Ecuador	2023-Jan-11	EPI_ISL_17973443	A/wildbird-Fregata-magnificens/Ecuador/IC03-4587/2023	Ministerio del Ambiente, Agua y Transición Ecológica (MAATE)	Instituto Nacional de Investigación en Salud Pública INSPI	Andres, Carrazco-Montalvo*; Lucia, Luje*; Diana, Gutierrez-Pallo; Daniel, Alava; Damaris, Alarcón; Carlos, Valle; Natali, Arguello; David, de la Torre
EPI2247300	HA	Canada	2022-May-06	EPI_ISL_16190395	A/Great Horned Owl/AB/FAV-0505-57/2022	Alberta Agriculture and Forestry, Government of Alberta	Canadian Food Inspection Agency	Alkie, Tamiru; Hicks, Mark; Pybuse, Margo J; Xu, Wanhong; Hisanaga, Tamiko; Suderman, Suderman; Koziuk, Janice; Kruczkiewicz, Peter; Nguyen, Hoang Hai; Fisher, Mathew; Lung, Oliver; Berhane, Yohannes
EPI1574313	HA	China	2015-Oct-01	EPI_ISL_386923	A/Streptopelia decaocto/Jiangxi/E1/2015(H5N6)	Tsinghua University	Tsinghua University
EPI2148240	HA	China	2020-Nov-25	EPI_ISL_14778363	A/Wild bird/China/Cixi02/2020			Miao,X.
EPI1701811	HA	Iran, Islamic Republic of	2016-Dec-07	EPI_ISL_413010	A/little_grebe/Iran/17RS654-10/2016	Center of Hygiene and Epidemiology in Kaliningrad Region	Istituto Zooprofilattico Sperimentale Delle Venezie
EPI2152153	HA	China	2020-Oct-16	EPI_ISL_14819895	A/Mallard/Ningxia/BY246/2020	Xi'an Tianlong Science and Technology Co., Ltd.	Chinese Academy of Forestry
EPI1787968	HA	South Africa	2018-Apr-06	EPI_ISL_505431	A/quail/South Africa/AI5930/2018			Abolnik,C.
EPI1060720	HA	China	2015-Jul-03	EPI_ISL_278025	A/Duck/Zhanjiang/15577/2015	South China Agricultural University	South China Agricultural University
EPI2439818	HA	Vietnam	2017-Mar-10	EPI_ISL_17090164	A/duck/Vietnam/HN3667/2017			Guan,L.; Zhong,G.; Fan,S.; Plisch,E.M.; Presler,R.; Gu,C.; Babujee,L.; Pattinson,D.; Hang,N.L.K.; Phuong,H.V.M.; Le,M.Q.; van Bakel,H.; Neumann,G.; Kawaoka,Y.
EPI1974556	HA	Vietnam	2020-Feb-10	EPI_ISL_9572787	A/Muscovy duck/Vietnam/HN6113/2020			Kawaoka,Y.; Neumann,G.; Guan,L.; Gu,C.
EPI1974314	HA	Vietnam	2020-Sep-29	EPI_ISL_9572754	A/Muscovy duck/Vietnam/HN6606/2020			Kawaoka,Y.; Neumann,G.; Guan,L.; Gu,C.
EPI1930515	HA	Vietnam	2017-Nov-14	EPI_ISL_6780544	A/Muscovy duck/Quang Ninh/353/2017			Soda,K.; Nguyen,K.H.; Trang,H.U.; Le,Q.M.; Ito,T.
EPI1903564	HA	China	2020-Aug-12	EPI_ISL_4071932	A/Muscovy duck/China/H5N6/2020			Zhang,R.; Liu,R.C.; Huang,Y.
EPI1771061	HA	Japan	2018-Nov-24	EPI_ISL_502069	A/muscovy duck/Japan/AQ-HE30-77C1/2018			Shibata,A.; Harada,R.; Okamatsu,M.; Matsuno,K.; Sakoda,Y.; Osaka,H.; Iwanaka,M.
EPI1555364	HA	Vietnam	2015-Nov-11	EPI_ISL_379568	A/muscovy duck/Vietnam/HU4-160/2015			Sakoda,Y.; Okamatsu,M.; Matsuno,K.; Chu,D.H.; Nguyen,L.T.; Jizou,M.
EPI1814481	HA	Vietnam	2020-Feb-21	EPI_ISL_654851	A/muscovy duck/Thanh Hoa/892VTC/2020	State Research Center of Virology and Biotechnology (VECTOR)	State Research Center of Virology and Biotechnology (VECTOR)
EPI1060783	HA	Hong Kong (SAR)	2015-Apr-30	EPI_ISL_278041	A/oriental magpie robin/HK/6154/2015			Hui,P.Y.; Chan,L.Y.; Kuok,I.T.; Mok,K.P.; Yang,Z.; Li,R.; Luk,S.M.; Lee,F.; Yen,H.L.; Zhu,H.; Guan,Y.; Nicholls,J.; Peiris,M.; Chan,C.W.
EPI2161537	HA	Benin	2021-Sep-01	EPI_ISL_14871339	A/poultry/Benin/21-A-09-031-O/2021			Sanogo,I.N.; Djegui,F.; Dupre,G.; Rubrum,A.; Jeevan,T.; McKenzie,P.; Webby,R.J.; Ducatez,M.F.
EPI2219533	HA	South Africa	2021-Aug-16	EPI_ISL_15837655	A/chicken/South Africa/21080238/2021	Western Cape Provincial Veterinary Laboratory	University of Pretoria	Abolnik, C
EPI2220138	HA	South Africa	2022-Sep-18	EPI_ISL_15853935	A/chicken/South Africa/697683/2022	Assurecloud (Pty) Ltd	University of Pretoria	Abolnik, C.
EPI2077991	HA	Belgium	2022-Jun-20	EPI_ISL_13514375	A/Gallus gallus/Belgium/8092_0002/2022	Sciensano - Animal Infectious Diseases	Sciensano, Department of Animal Infectious Diseases	Van Borm, Steven; Roupie, Virginie; Lambrecht, Benedicte; Mathijs, Elisabeth; Steensels, Mieke
EPI2013082	HA	Belgium	2022-Mar-28	EPI_ISL_11880371	A/Gallus_gallus/Belgium/4190_0002/2022	Sciensano - Animal Infectious Diseases	Sciensano, Department of Animal Infectious Diseases	Van Borm, Steven; Roupie, Virginie; Lambrecht, Benedicte; Mathijs, Elisabeth; Steensels, Mieke
EPI1966300	HA	Belgium	2021-Aug-31	EPI_ISL_9250718	A/Gallus_gallus/Belgium/11372_0001/2021	Sciensano - Animal Infectious Diseases	Sciensano, Department of Animal Infectious Diseases	Van Borm, Steven; Roupie, Virginie; Lambrecht, Benedicte; Mathijs, Elisabeth; Steensels, Mieke
EPI1721778	HA	Bulgaria	2018-Mar-02	EPI_ISL_419212	A/chicken/Bulgaria/Dobrich/12-1/2018	NDRVMI (National Diagnostic and Research Veterinary Medical Institute)	University of Cambridge	xyz, abc
EPI1103669	HA	South Africa	2017-Aug-21	EPI_ISL_285512	A/Chicken/South_Africa/S2017/08_0336_P1/2017	Western Cape Provincial Veterinary Laboratory	National Institute for Communicable Diseases (NICD)
EPI1394243	HA	China	2018-Nov-14	EPI_ISL_347757	A/Chicken/Yangzhou/f14/2018	Jiangsu Provincial Center for Disease Control and Prevention	Jiangsu Provincial Center for Disease Control & Prevention
EPI2181515	HA	Japan	2021-Dec-30	EPI_ISL_15063427	A/chicken/Ehime/TU10-2-13/2022			Soda,K.; Usui,T.; Ito,H.; Yamaguchi,T.; Ito,T.
EPI2306901	HA	Russian Federation	2022-Aug-25	EPI_ISL_16618981	A/chicken/Khabarovsk/24-10V/2022	State Research Center of Virology and Biotechnology (VECTOR)	State Research Center of Virology and Biotechnology (VECTOR)
EPI1963276	HA	Vietnam	2021-Feb-04	EPI_ISL_9009552	A/chicken/Ha Tinh/514VTC/2021	State Research Center of Virology and Biotechnology (VECTOR)	State Research Center of Virology and Biotechnology (VECTOR)
EPI1963103	HA	Vietnam	2020-Oct-30	EPI_ISL_9009472	A/chicken/Quang Tri/V4S4VTC/2020	State Research Center of Virology and Biotechnology (VECTOR)	State Research Center of Virology and Biotechnology (VECTOR)
EPI1814433	HA	Vietnam	2020-Feb-13	EPI_ISL_654845	A/chicken/Thanh Hoa/VTC741/2020	State Research Center of Virology and Biotechnology (VECTOR)	State Research Center of Virology and Biotechnology (VECTOR)
EPI1665392	HA	Vietnam	2019-Jul-24	EPI_ISL_404988	A/chicken/Thanh Hoa/13836VTC/2019	State Research Center of Virology and Biotechnology (VECTOR)	State Research Center of Virology and Biotechnology (VECTOR)
EPI1665384	HA	Vietnam	2019-Aug-26	EPI_ISL_404987	A/chicken/Dong Nai/25437VTC/2019	State Research Center of Virology and Biotechnology (VECTOR)	State Research Center of Virology and Biotechnology (VECTOR)
EPI1584022	HA	Vietnam	2017-Nov-01	EPI_ISL_389290	A/chicken/Ha Tinh/73VTC/2017	State Research Center of Virology and Biotechnology (VECTOR)	State Research Center of Virology and Biotechnology (VECTOR)
EPI2306949	HA	Russian Federation	2022-Nov-04	EPI_ISL_16618988	A/chicken/Sakhalin/37-4V/2022	Center of Hygiene and Epidemiology in Sakhalin oblast	State Research Center of Virology and Biotechnology (VECTOR)
EPI1351443	HA	Russian Federation	2018-Nov-02	EPI_ISL_336933	A/chicken/Voronezh/1513/2018		State Research Center of Virology and Biotechnology (VECTOR)	Natalya,Goncharova; Alexey,Danilenko; Vasiliy,Marchenko; Ivan,Susloparov; Natalya,Kolosova; Juliya, Bulanovich; Alexander,Ryzhikov
EPI2277977	HA	United Kingdom	2022-Nov-25	EPI_ISL_16384153	A/Chicken/England/159386/2022	Animal and Plant Health Agency (APHA)	Animal and Plant Health Agency (APHA)
EPI1859637	HA	Sweden	2021-Apr-20	EPI_ISL_2131573	A/Chicken/Sweden/SVA210420SZ0002/KN099429-IP22/2021	Swedish Veterinary Agency (SVA)	Swedish Veterinary Agency (SVA)
EPI2029906	HA	China	2021-Dec-08	EPI_ISL_12572663	A/pigeon/Jiangxi/S40784/2021(H5N1)	Harbin Veterinary Research Institute (CAAS)	Harbin Veterinary Research Institute (CAAS)	Pengfei Cui, Congcong Wang
EPI1549841	HA	China	2016-Dec-20	EPI_ISL_378362	A/whooper swan/Shanxi/RC01/2016			Li,M.; Zhao,N.; Ma,J.; Feng,S.; Chang,H.; Luo,J.; He,H.
EPI2648239	HA	Poland	2023-May-16	EPI_ISL_18033233	A/black-headed_gull/Poland/MB210/2023	National Veterinary Research Institut Poland, PIWet-PIB	National Veterinary Research Institut Poland, PIWet-PIB	Swieton,Edyta;Tarasiuk,Karolina;Wyrostek,Krzysztof;Kozak,Edyta;Stys-Fijol,Natalia;Smietanka,Krzysztof
EPI2198564	HA	United Kingdom	2022-Sep-29	EPI_ISL_15585900	A/herring_gull/England/324803/2022	Animal and Plant Health Agency (APHA)	Animal and Plant Health Agency (APHA)
EPI1884906	HA	Sweden	2021-Jul-19	EPI_ISL_3319316	A/common eider/Sweden/SVA210729SZ0320/FB002613/I-2021	Swedish Veterinary Agency (SVA)	Swedish Veterinary Agency (SVA)
EPI839147	HA	China	2014-Sep-08	EPI_ISL_234671	A/Gallinula chloropus/Guangdong/GZ174/2014			Kang,Y.; Feng,M.; Ren,T.
EPI1917366	HA	Belgium	2021-Aug-30	EPI_ISL_4396748	A/Meleagris gallopavo/Belgium/11293_001/2021	Sciensano - Animal Infectious Diseases	Sciensano, Department of Animal Infectious Diseases
EPI2075666	HA	United Kingdom	2022-Jun-05	EPI_ISL_13453568	A/turkey/England/081490/2022	Animal and Plant Health Agency (APHA)	Animal and Plant Health Agency (APHA)
EPI2071520	HA	United Kingdom	2021-Dec-02	EPI_ISL_13370511	A/turkey/Wales/065047/2021	Animal and Plant Health Agency (APHA)	Animal and Plant Health Agency (APHA)
EPI2008125	HA	United Kingdom	2022-Feb-20	EPI_ISL_11561592	A/turkey/England/016515/2022	Animal and Plant Health Agency (APHA)	Animal and Plant Health Agency (APHA)
EPI2195616	HA	China	2021-Jan-21	EPI_ISL_15435511	A/common crane/Yunnan-Huize/27/2021(H5N8)	Yunnan Tropical and Subtropical Animal Virus Diseases Laboratory	Yunnan Animal Science and Veterinary Institute
EPI2195608	HA	China	2021-Jan-21	EPI_ISL_15435500	A/common crane/Yunnan-Huize/24/2021(H5N8)	Yunnan Tropical and Subtropical Animal Virus Diseases Laboratory	Yunnan Animal Science and Veterinary Institute
EPI2195595	HA	China	2021-Jan-21	EPI_ISL_15433349	A/common crane /Yunnan-Huize/22/2021(H5N8)	Yunnan Tropical and Subtropical Animal Virus Diseases Laboratory	Yunnan Animal Science and Veterinary Institute
EPI2195573	HA	China	2021-Jan-15	EPI_ISL_15430209	A/common crane/Yunnan-Huize/11/2021(H5N8)	Yunnan Tropical and Subtropical Animal Virus Diseases Laboratory	Yunnan Animal Science and Veterinary Institute
EPI2062111	HA	Bangladesh	2022-Mar-09	EPI_ISL_13243350	A/duck/Bangladesh/19D1874/2022	International Centre for Diarrhoeal Disease Research (ICDDR,B)	International Centre for Diarrhoeal Disease Research (ICDDR,B)	Hossain, M.E.; Miah, M.; Puspo, JA.; Hasan, R.; Davis, C.T.; Mott, A.J.; Davis, W.; Chowdhury, S.; Rahman, M.Z
EPI2109935	HA	Japan	2022-Feb-10	EPI_ISL_14065167	A/white-tailed eagle/Hokkaido/20220210001/2022	Graduate School of Veterinary Medicine, Hokkaido University	Graduate School of Veterinary Medicine, Hokkaido University	Yoshihiro, Sakoda; Takahiro, Hiono; Norikazu, Isoda
EPI2197768	HA	Japan	2022-Oct-04	EPI_ISL_15576616	A/white-fronted goose/Miyagi/0410D001/2022	National Institute for Environmental Studies	Graduate School of Veterinary Medicine, Hokkaido University	Manabu,ONUMA; Kei,NABESHIMA; Atsushi,HAGA; Hisako,HONJO; Misako,YOKOYAMA; Yoshihiro,SAKODA; Norikazu,ISODA; Takahiro,HIONO
EPI2197776	HA	Japan	2022-Oct-08	EPI_ISL_15576617	A/Eurasian wigeon/Hokkaido/Q71/2022	Graduate School of Veterinary Medicine, Hokkaido University	Graduate School of Veterinary Medicine, Hokkaido University	Yoshihiro,SAKODA; Norikazu,ISODA; Takahiro,HIONO
EPI2223226	HA	Japan	2022-Sep-25	EPI_ISL_15923322	A/peregrine falcon/Kanagawa/1409C001T1/2022	National Institute for Environmental Studies	National Institute of Animal Health	Manabu,Onuma;Kei,Nabeshima;Atsushi,Haga;Hisako,Honjo;Misako,Yokoyama;Yuko,Uchida;Kohtaro,Miyazawa;Ryota,Tsunekuni;Junki,Mine;Saki,Sakuma;Asuka,Kumagai;Yoshihiro,Takadate
EPI2318026	HA	Japan	2022-Nov-06	EPI_ISL_16698579	A/slaty-backed gull/Hokkaido/0111M111/2022	National Institute for Environmental Studies	Graduate School of Veterinary Medicine, Hokkaido University	Manabu, Onuma; Kei, Nabeshima; Atsushi, Haga; Hisako, Honjo; Misako, Yokoyama; Yoshihiro, Sakoda; Norikazu, Isoda; Takahiro, Hiono; Hew, Yik Lim
EPI2632288	HA	Japan	2022-Oct-16	EPI_ISL_17999470	A/peregrine falcon/Niigata/1510C001T/2022	National Institute for Environmental Studies	National Agriculture and Food Research Organization	Manabu,Onuma; Kei,Nabeshima; Atsushi,Haga; Hisako,Honjo; Misako,Yokoyama; Yuko,Uchida; Kohtaro,Miyazawa; Ryota,Tsunekuni; Junki,Mine; Saki,Sakuma; Asuka,Kumagai; Yoshihiro,Takadate
EPI2639304	HA	Japan	2023-Mar-24	EPI_ISL_18007232	A/large-billed crow/Niigata/1503B017/2023	Graduate School of Veterinary Medicine, Hokkaido University	Graduate School of Veterinary Medicine, Hokkaido University	Manabu, Onuma; Kei, Nabeshima; Atsushi, Haga; Hisako, Honjo; Misako, Yokoyama; Yoshihiro, Sakoda; Norikazu, Isoda; Takahiro, Hiono; Hew, Yik Lim
EPI2751740	HA	Japan	2022-Dec-09	EPI_ISL_18286317	A/chicken/Kagoshima/22H4T/2022	National Institute of Animal Health	National Agriculture and Food Research Organization
EPI2751884	HA	Japan	2022-Dec-22	EPI_ISL_18286335	A/chicken/Nagasaki/22A6T/2022	National Institute of Animal Health	National Agriculture and Food Research Organization
EPI2752128	HA	Japan	2022-Dec-17	EPI_ISL_18286366	A/chicken/Saitama/22A10T/2022	National Institute of Animal Health	National Agriculture and Food Research Organization
EPI2885360	HA	Japan	2022-Jan-19	EPI_ISL_18720766	A/chicken/Chiba/21B5T/2022	National Institute of Animal Health	National Institute of Animal Health	J, Mine
EPI3467819	HA	Philippines	2019-Aug-20	EPI_ISL_19295246	A/duck/Philippines/1754-2-4/2019(H5N8)	Regional Animal Disease Diagnostic Laboratory (RADDL)	CSIRO Australian Animal Health Laboratory	Stevens, Vittoria; Broz, Ivano; Neave, Matthew; Wong, Frank Y.K.; Mananggit, Milagros R.	2.1.3.2
EPI3467827	HA	Philippines	2020-Jan-28	EPI_ISL_19295248	A/duck/Philippines/289-2/2020(H5N6)	Regional Animal Disease Diagnostic Laboratory (RADDL)	CSIRO Australian Animal Health Laboratory	Stevens, Vittoria; Broz, Ivano; Neave, Matthew; Wong, Frank Y.K.; Mananggit, Milagros R.	2.3.4.4e
EPI3467832	HA	Philippines	2020-Jan-28	EPI_ISL_19295249	A/duck/Philippines/289-4/2020(H5)	Regional Animal Disease Diagnostic Laboratory (RADDL)	CSIRO Australian Animal Health Laboratory	Stevens, Vittoria; Broz, Ivano; Neave, Matthew; Wong, Frank Y.K.; Mananggit, Milagros R.	2.2.1
EPI3467837	HA	Philippines	2020-Jan-28	EPI_ISL_19295250	A/duck/Philippines/289-5/2020(H5N6)	Regional Animal Disease Diagnostic Laboratory (RADDL)	CSIRO Australian Animal Health Laboratory	Stevens, Vittoria; Broz, Ivano; Neave, Matthew; Wong, Frank Y.K.; Mananggit, Milagros R.	2.3.4.4e
EPI3467843	HA	Philippines	2020-Jan-28	EPI_ISL_19295251	A/duck/Philippines/289-6/2020(H5N6)	Regional Animal Disease Diagnostic Laboratory (RADDL)	CSIRO Australian Animal Health Laboratory	Stevens, Vittoria; Broz, Ivano; Neave, Matthew; Wong, Frank Y.K.; Mananggit, Milagros R.	2.3.4.4e
EPI1814668	HA	Germany	2020-Sep-07	EPI_ISL_661312	A/guinea fowl/Germany-NW/AI01184/2020	Chemisches und Veterinäruntersuchungsamt Münsterland-Emscher-Lippe	Friedrich-Loeffler-Institut
EPI2743586	HA	Poland	2022-Jul-15	EPI_ISL_18245819	A/swan/Poland/MB152/2022	National Veterinary Research Institut Poland, PIWet-PIB	National Veterinary Research Institute	Swieton, E.; Dziadek, K.; Kozak, E.; Wyrostek, K.; Tarasiuk, K.; Stys Fijol, N.; Smietanka, K.
EPI1947303	HA	Italy	2021-Oct-11	EPI_ISL_7987337	A/turkey/Italy/21VIR8480-1/2021	Istituto Zooprofilattico Sperimentale Delle Venezie	Istituto Zooprofilattico Sperimentale Delle Venezie	Milani, A.; Fusaro, A.; Schivo, A.; Salviato, A.; Palumbo, E.;Zecchin, B.; Giussani, E.; Pastori, A.; Monne, I.; Terregino, C.
EPI1986087	HA	Bangladesh	2021-Jan-10	EPI_ISL_9956393	A/environment/Bangladesh/17E82/2021	International Centre for Diarrhoeal Disease Research (ICDDR,B)	International Centre for Diarrhoeal Disease Research (ICDDR,B)	Hossain, M.E.; Miah, M.; Alam, S.; Hasan, R.; Davis, C.T.; Mott, A.J.; Davis, W.; Chowdhury, S.; Rahman, M.Z
EPI1985988	HA	Bangladesh	2021-Jan-04	EPI_ISL_9951121	A/duck/Bangladesh/18D1577/2021	icddr,b International Centre for Diarrhoeal Disease Research, Bangladesh	International Centre for Diarrhoeal Disease Research (ICDDR,B)	Hossain, M.E.; Miah, M.; Alam, S.; Hasan, R.; Davis, C.T.; Mott, A.J.; Davis, W.; Chowdhury, S.; Rahman, M.Z
EPI1319424	HA	Russian Federation	2018-Jan-23	EPI_ISL_331307	A/teal/Dagestan/1017/2018	Research Institute of Experimental and Clinical Medicine	Research Institute of Experimental and Clinical Medicine	Sharshov, K.; Sobolev, I.; Kurskaya, O.; Murashkina, T.; Alekseev, A.; Gadzhiev, A.; Magomedova, M.; Alikina, T.; Kabilov, M.; Shestopalov, A.
EPI1966946	HA	Netherlands	2021-Dec-29	EPI_ISL_9261740	A/Mallard/Netherlands/17/2021	Erasmus Medical Center	Erasmus Medical Center
EPI1963336	HA	Netherlands	2021-Dec-19	EPI_ISL_9012575	A/Mallard/Netherlands/11/2021	Erasmus Medical Center	Erasmus Medical Center
EPI1807243	HA	Netherlands	2020-Oct-16	EPI_ISL_603133	A/Eurasian Wigeon/Netherlands/1/2020	Erasmus Medical Center	Erasmus Medical Center
EPI1330318	HA	Bangladesh	2016-Dec-18	EPI_ISL_333102	A/duck/Bangladesh/17D747/2016	icddr,b International Centre for Diarrhoeal Disease Research, Bangladesh	Centers for Disease Control and Prevention	Yang, G.; Chowdury, S; Hodges, E; Rahman, M.Z.; Jang, Y.; Hossain, M.E.; Jones, J.; Stark, T.; Di, H.; Cook, P.W.; Ghosh, S.; Azziz-Baumgartner, E.; Barnes, J.; Wentworth, D.; Kennedy, E.; Davis, C.T.
EPI1860175	HA	Ireland	2021-Mar-01	EPI_ISL_2234825	A/chicken/Ireland/005930_20VIR5487-1/2020	Istituto Zooprofilattico Sperimentale delle Venezie, EU/OIE/Reference Laboratory and FAO Reference Centre for AI and ND	Istituto Zooprofilattico Sperimentale Delle Venezie	Garza Cuartero, L.; Flynn, O.; Connaghan, E.; Byrne, C.; O?Neill, R.; Zecchin, B.; Fusaro, A.; Pastori, A.; Salviato, A.; Schivo, A.; Monne, I.; Terregino, C.
EPI1811628	HA	Iraq	2020-May-12	EPI_ISL_623074	A/chicken/Iraq/1/2020	Central Veterinary Labs	Animal and Plant Health Agency (APHA)
EPI1850476	HA	Russian Federation	2020-Aug-29	EPI_ISL_1241000	A/mallard/Novosibirsk region/3524k/2020	Research Institute of Experimental and Clinical Medicine	National Institute of Animal Health	Mine, J.; Uchida, Y.; Saito, T.; Shestopalov, A.; Dubovitskiy, N.; Sobolev, I.; Derko, A.; Alekseev, A.; Gluschenko, A.; Sharshov, K.
EPI1640123	HA	Russian Federation	2018-Sep-29	EPI_ISL_395083	A/mallard/Novosibirsk region/964k/2018	Research Institute of Experimental and Clinical Medicine	Research Institute of Experimental and Clinical Medicine
EPI1818108	HA	Mongolia	2018-Sep-02	EPI_ISL_697696	A/duck/Mongolia/451/2018			Sakoda,Y.; Okamatsu,M.; Matsuno,K.
EPI1818044	HA	Mongolia	2018-Sep-02	EPI_ISL_697688	A/duck/Mongolia/210/2018			Sakoda,Y.; Okamatsu,M.; Matsuno,K.
EPI1777589	HA	Mongolia	2019-Sep-20	EPI_ISL_503358	A/duck/Mongolia/876/2019			Sakoda,Y.; Okamatsu,M.; Matsuno,K.; Enkhbold,B.
EPI2794491	HA	Norway	2023-Oct-08	EPI_ISL_18514067	A/Eurasian_teal/Norway/2023-07-2933-4/2023	Norwegian Veterinary Institute	Norwegian Veterinary Institute	Britt Gjerset, Cathrine Arnason Bøe
EPI1370644	HA	Egypt	2017-Nov-19	EPI_ISL_341563	A/Eurasian-teal/Egypt/P2-29/2017	National Laboratory for Veterinary Quality Control on Poultry production- Animal Health Research Inistitute	Animal Health Research Institute	Zanaty,AM; Erfan,AM; Mady,WH; Amer,F; Nour,AA; Neveen,R; Samy,M; Selim,AA; Hassan,WM; Naguib,MM
EPI891113	HA	Netherlands	2011-Oct-15	EPI_ISL_243513	A/Eurasian teal/Netherlands/1/2011			Poen,M.J.; Verhagen,J.H.; Vuong,O.; Scheuer,R.D.; Pas,S.D.; Fouchier,R.A.M.
EPI1019566	HA	Netherlands	2016-Dec-05	EPI_ISL_268643	A/Eur_Wig/NL-Groningen/16015376-003/2016	Wageningen Bioveterinary Research	Wageningen Bioveterinary Research	Beerens, Nancy; Heutink, Rene; Harders, Frank; Verschuren-Pritz, Sylvia; Bossers, Alex; Koch, Guus; Bergervoet, Saskia
EPI1777991	HA	Bangladesh	2019-Jan-15	EPI_ISL_503500	A/mallard/Bangladesh/37909/2019			Barman,S.; Turner,J.C.; Hasan,M.; Akhtar,S.; Franks,J.; El-Shesheny,R.; Walker,D.; Seiler,P.; Mukherjee,N.; Kercher,L.; McKenzie,P.; Feeroz,M.; Webby,R.J.
EPI1775498	HA	Belgium	2017-Nov-19	EPI_ISL_502736	A/Anas platyrhynchos/Belgium/10402_H195386/2017			Lambrecht,B.; Steensels,M.; Fusaro,A.; Milani,A.; Pastori,A.; Schivo,A.; Salviato,A.; Zamperin,G.; Monne,I.; Terregino,C.
EPI1778761	HA	Belgium	2018-Aug-29	EPI_ISL_502613	A/Anas platyrhynchos/Belgium/7828/2018			Lambrecht,B.; Steensels,M.; Fusaro,A.; Milani,A.; Pastori,A.; Schivo,A.; Salviato,A.; Zamperin,G.; Monne,I.; Terregino,C.
EPI1774504	HA	Belgium	2018-Aug-29	EPI_ISL_502613	A/Anas platyrhynchos/Belgium/7828/2018			Lambrecht,B.; Steensels,M.; Fusaro,A.; Milani,A.; Pastori,A.; Schivo,A.; Salviato,A.; Zamperin,G.; Monne,I.; Terregino,C.
EPI1774312	HA	Belgium	2017-Sep-22	EPI_ISL_502597	A/Anas platyrhynchos/Belgium/11025_44/2017			Lambrecht,B.; Steensels,M.; Fusaro,A.; Milani,A.; Pastori,A.; Schivo,A.; Salviato,A.; Zamperin,G.; Monne,I.; Terregino,C.
EPI1306918	HA	Netherlands	2015-Sep-05	EPI_ISL_328956	A/mallard duck/Netherlands/59/2015			Poen,M.J.; Verhagen,J.H.; Vuong,O.; Scheuer,R.D.; Pas,S.D.; Fouchier,R.A.M.
EPI1014225	HA	Netherlands	2012-Aug-21	EPI_ISL_267376	A/mallard duck/Netherlands/18/2012
EPI890884	HA	Netherlands	2014-Feb-17	EPI_ISL_243504	A/mallard duck/Netherlands/1/2014			Poen,M.J.; Verhagen,J.H.; Vuong,O.; Scheuer,R.D.; Pas,S.D.; Fouchier,R.A.M.
EPI1581291	HA	Egypt	2015-Jan-27	EPI_ISL_387969	A/teal/Egypt/MB-D-125OP/2015			Direct Submission
EPI1581281	HA	Egypt	2016-Jan-28	EPI_ISL_387968	A/teal/Egypt/MB-D-487OP/2016			Direct Submission
EPI1440604	HA	Russian Federation	2018-Aug-26	EPI_ISL_355937	A/green sandpiper/Kurgan/1048/2018	State Research Center of Virology and Biotechnology (VECTOR)	State Research Center of Virology and Biotechnology (VECTOR)	Natalia,Goncharova; Ivan,Susloparov; Natalia,Kolosova; Alexey,Danilenko; Juliya,Bulanovich; Vasiliy,Marchenko; Alexander,Ryzhikov
EPI1860047	HA	Switzerland	2021-Feb-01	EPI_ISL_2234809	A/yellow-legged_gull/Switzerland/15-0039_21VIR3035/2021	Istituto Zooprofilattico Sperimentale delle Venezie, EU/OIE/Reference Laboratory and FAO Reference Centre for AI and ND	Istituto Zooprofilattico Sperimentale Delle Venezie	Albini, S.; H?ssy, D.; Nenniger, C.; V?gtlin, A.; Zimmer, G.; Zecchin, B.; Fusaro, A.; Schivo, A.; Salviato, A.; Giussani, E.; Monne, I.; Terregino, C.
EPI1850647	HA	France	2020-Dec-07	EPI_ISL_1263541	A/mallard/France/20P017917/2020	Anses (Ploufragan-Plouzané)	ANSES Agence Nationale De Securite Sanitaire De L’alimentation
EPI1638468	HA	Russian Federation	2019-Sep-08	EPI_ISL_400274	A/mallard/Novosibirsk region/1894k/2019	Research Institute of Experimental and Clinical Medicine	National Institute of Animal Health	Mine, J.; Uchida, Y.; Saito, T.; Shestopalov, A.; Dubovitskiy, N.; Sobolev, I.; Derko, A.; Alekseev, A.; Sharshov, K.
EPI1894439	HA	Ukraine	2020-Jan-13	EPI_ISL_4056296	A/mallard/Ukraine/AN-221-13-01/2020			Muzyka,D.; Rula,O.; Muzyka,N.; Koethe,S.; Pohlmann,A.; Pantin-Jackwood,M.; Beer,M.
EPI1841793	HA	Netherlands	2019-Jan-23	EPI_ISL_819124	A/mallard/Netherlands/19001282-001/2019	Wageningen Bioveterinary Research	Wageningen Bioveterinary Research	Beerens, Nancy; Harders, Frank; Pritz-Verschuren, Sylvia; Roose, Marit; Germeraad, Evelien; Engelsma, Marc; Bossers, Alex; Heutink, Rene
EPI1850444	HA	Russian Federation	2020-Aug-29	EPI_ISL_1240996	A/common teal/Novosibirsk region/3559k/2020	Research Institute of Experimental and Clinical Medicine	National Institute of Animal Health	Mine, J.; Uchida, Y.; Saito, T.; Shestopalov, A.; Dubovitskiy, N.; Sobolev, I.; Derko, A.; Alekseev, A.; Gluschenko, A.; Sharshov, K.
EPI1942890	HA	Belgium	2021-Dec-09	EPI_ISL_7622539	A/Chroicocephalus_ridibundus/Belgium/13464/2020	Sciensano - Animal Infectious Diseases	Sciensano, Department of Animal Infectious Diseases	Van Borm, Steven; Vandenbussche, Frank; Roupie, Virginie; Lambrecht, Benedicte; Steensels, Mieke
EPI1478997	HA	Netherlands	2017-Oct-13	EPI_ISL_362150	A/Chicken/Netherlands/17014215-026-030/2017	Wageningen Bioveterinary Research	Wageningen Bioveterinary Research	Bergervoet, Saskia; Heutink, Rene; Harders, Frank; Beerens, Nancy
EPI1790215	HA	Kazakhstan	2018-Oct-04	EPI_ISL_506013	A/northern shoveler/North-Kazakhstan/20/2018			Sultankulova,K.; Burashev,Y.; Melisbek,A.; Issabek,A.
EPI1942922	HA	Belgium	2020-Sep-19	EPI_ISL_7622863	A/Anas_platyrhynchos/Belgium/204_0003/2020	Sciensano - Animal Infectious Diseases	Sciensano, Department of Animal Infectious Diseases	Van Borm, Steven; Vandenbussche, Frank; Roupie, Virginie; Lambrecht, Benedicte; Steensels, Mieke
EPI1942394	HA	Belgium	2020-Oct-04	EPI_ISL_7595492	A/Anas_platyrhynchos/Belgium/10413_0003/2020	Sciensano - Animal Infectious Diseases	Sciensano, Department of Animal Infectious Diseases	Van Borm, Steven; Vandenbussche, Frank; Roupie, Virginie; Lambrecht, Benedicte; Steensels, Mieke
EPI1963865	HA	United Kingdom	2021-Nov-16	EPI_ISL_9029957	A/turkey/England/057679/2021	Animal and Plant Health Agency (APHA)	Animal and Plant Health Agency (APHA)
