# Supplementary material for: Molecular Characterization of a Clade 2.3.4.4b H5N1 High Pathogenicity Avian Influenza Virus from a 2022 Outbreak in Layer Chickens in the Philippines
Source: Pathogens. 2024 Sep 28;13(10):844. doi: 10.3390/pathogens13100844 (PMC11510588; doi:10.3390/pathogens13100844)
Supplement: Supplementary file 1 [file pathogens-13-00844-s001.zip › Supplementary Table S8-gisaid_acknowledge_table-5-NP v3.xls]

## Sheet: Acknowledge Table
We gratefully acknowledge the authors, originating and submitting laboratories of the sequences from GISAID’s EpiFlu™ Database on which this research is based. The list is detailed below.
All submitters of data may be contacted directly via www.gisaid.org
Segment ID	Segment	Country	Collection date	Isolate-ID	Isolate name	Originating Lab	Submitting Lab	Authors
EPI2028686	NP	Greece	2022-Mar-10	EPI_ISL_12471661	A/pelican/Greece/64_SP_22VIR3126-7/2022	Thessalonica Veterinary Centre (TVC)	Istituto Zooprofilattico Sperimentale delle Venezie	Georgiades, G.; Ragias, B.; Gkolia, A.; Anthopoulou, E.; Barbierato, G.; Zecchin, B.; Fusaro, A.; Schivo, A.; Salviato, A.; Palumbo, E.; Giussani, E.; Monne, I.; Terregino, C.
EPI646031	NP	China	2014-Feb-15	EPI_ISL_196592	A/goose/Jiangsu/WX202/2014	Beijing Institute of Microbiology and Epidemiology	Beijing Institute of Microbiology and Epidemiology
EPI2220168	NP	China	2019-Dec-11	EPI_ISL_14619021	A/Goose/Foshan/G836/2019	South China Agricultural University	South China Agricultural University
EPI2695512	NP	Malaysia	2018-Aug-28	EPI_ISL_18119931	A/barnacle goose/Malaysia/VRI-6728/2018			Leow,B.L., Shohaimi,S.A., Mohd Yusop,F.F., Sidik,M.R.; Mohd Saeid,F.H.
EPI960334	NP	China	2011-May-18	EPI_ISL_256105	A/goose/Jiangsu/YZ527/2011			Shi,H.; Yang,X.; Zhu,R.
EPI703620	NP	China	2013-May-13	EPI_ISL_208833	A/goose/Eastern China/S0513/2013			Sun,H.; Sun,Y.; Pu,J.; Liu,L.; Li,C.; Xu,G.; Qin,M.; Zhang,Y.; Zhao,H.; Wei,K.; Liu,J.
EPI681328	NP	China	2014-Sep-25	EPI_ISL_203752	A/goose/Zhejiang/925037/2014			Wu,H.; Peng,X.; Cheng,L.; Lu,X.; Jin,C.; Xie,T.; Yao,H.; Wu,N.
EPI1161289	NP	Vietnam	2017-Aug-21	EPI_ISL_295793	A/goose/Vietnam/HU8-1596/2017			Nguyen,L.T.; Chu,D.H.; Okamatsu,M.; Matsuno,K.; Sakoda,Y.; Jizou,M.
EPI236697	NP	China	2001-Nov-22	EPI_ISL_68038	A/goose/Guangdong/xb/2001			Liao,X.; Zhang,X.; Wang,J.; Yu,J.; Liu,J.
EPI229928	NP	Mongolia	2005-Aug-06	EPI_ISL_65833	A/bar headed goose/Mongolia/143/2005			Spackman,E.; Swayne,D.E.; Gilbert,M.; Joly,D.O.; Karesh,W.B.; Suarez,D.L.; Sodnomdarjaa,R.; Dulam,P.; Cardona,C.
EPI5785	NP	China	1996-Jan-01	EPI_ISL_1254	A/Goose/Guangdong/1/96
EPI439810	NP	Korea, Republic of	2007-Dec-14	EPI_ISL_138844	A/white-fronted goose/Korea/20-36/2007			Lee,D.-H.; Song,C.-S.
EPI585732	NP	China	2014-Jun-01	EPI_ISL_177762	A/swan goose/Jilin/JL01/2014			Yu,Z.; Wang,T.; Gao,X.; Gao,Y.; Xia,X.
EPI712698	NP	China	2015-Jan-09	EPI_ISL_212412	A/Bean Goose/Hubei/chenhu V39/2015_H1N1	State Key Laboratory of Virology and Wuhan Institute of Virology, Chinese Academy of Sciences	Wuhan Institute of Virology
EPI669753	NP	China	2015-Jul-14	EPI_ISL_200998	A/Bar-headed Goose/Qinghai/BTY2/2015_H5N1	State Key Laboratory of Virology and Wuhan Institute of Virology, Chinese Academy of Sciences	Institute of Microbiology, Chinese Academy of Sciences	Jianjun, Chen
EPI845671	NP	Hong Kong (SAR)	1999-Jan-01	EPI_ISL_235754	A/guineafowl/Hong Kong/WF10_CIP046_RGAO032/1999
EPI2665424	NP	Korea, Republic of	2021-Feb-04	EPI_ISL_18059682	A/gull/South Korea/GNU54/2021			Flores,R.A., Kim,W., Cammayo,P.L.T., Nguyen,B.T., Villavicencio,A.G.M., Lee,S.; Min,W.
EPI229936	NP	Mongolia	2006-Sep-08	EPI_ISL_65834	A/black headed gull/Mongolia/1756/2006			Spackman,E.; Swayne,D.E.; Gilbert,M.; Joly,D.O.; Karesh,W.B.; Suarez,D.L.; Sodnomdarjaa,R.; Dulam,P.; Cardona,C.
EPI229904	NP	Mongolia	2007-Aug-28	EPI_ISL_65830	A/Mongolian gull/Mongolia/401/2007			Spackman,E.; Swayne,D.E.; Gilbert,M.; Joly,D.O.; Karesh,W.B.; Suarez,D.L.; Sodnomdarjaa,R.; Dulam,P.; Cardona,C.
EPI1243496	NP	Georgia	2017-Dec-27	EPI_ISL_312376	A/Armenian Gull/Republic of Georgia/4/2017	National Center for Disease Control and Public Health, Georgia	Erasmus Medical Center	Poen, MJ; Bestebroer, TH; Machablishvili, A; Ninua,L; Chkhaidze, M; Vuong, O; Scheuer, RD; Fouchier, RAM; Lewis, NS
EPI1014758	NP	Georgia	2012-Sep-21	EPI_ISL_267403	A/yellow-legged gull/Georgia/4/2012			Lewis,N.S.; Machablishvili,A.; Chkhaidze,M.; Vuong,O.; Scheuer,R.D.; Poen,M.J.; Fouchier,R.A.M.
EPI617966	NP	Georgia	2010-Oct-18	EPI_ISL_189728	A/yellow-legged gull/Republic of Georgia/1/2010			Wentworth,D.E.; Halpin,R.A.; Lin,X.; Simenauer,A.; Akopov,A.; Mohan,M.; Fedorova,N.; Tsitrin,T.; Puri,V.; Stockwell,T.; Amedeo,P.; Bishop,B.; Gupta,N.; Hoover,J.; Katzel,D.; Schobel,S.; Shrivastava,S.; Thovarai,V.; Bao,Y.; Sanders,R.; Zhdanov,S.; Kiryutin,B.; Lipman,D.J.; Tatusova,T.; Fouchier,R.A.M.
EPI1010778	NP	Georgia	2011-Oct-28	EPI_ISL_138695	A/yellow-legged gull/Georgia/1/2011			Lewis,N.S.; Javakhishvili,Z.; Russell,C.A.; Machablishvili,A.; Lexmond,P.; Verhagen,J.H.; Vuong,O.; Onashvili,T.; Donduashvili,M.; Smith,D.J.; Fouchier,R.A.; Fouchier,R.A.M.
EPI617765	NP	Georgia	2012-Jan-02	EPI_ISL_189715	A/black-headed gull/Republic of Georgia/8/2012			Wentworth,D.E.; Halpin,R.A.; Lin,X.; Simenauer,A.; Akopov,A.; Mohan,M.; Fedorova,N.; Tsitrin,T.; Puri,V.; Stockwell,T.; Amedeo,P.; Bishop,B.; Gupta,N.; Hoover,J.; Katzel,D.; Schobel,S.; Shrivastava,S.; Thovarai,V.; Bao,Y.; Sanders,R.; Zhdanov,S.; Kiryutin,B.; Lipman,D.J.; Tatusova,T.; Fouchier,R.A.M.
EPI129860	NP	Turkmenistan	1972-Jan-01	EPI_ISL_14727	A/tern/Turkmenia/18/1972
EPI1099095	NP	Bangladesh	2016-Mar-28	EPI_ISL_284800	A/quail/Bangladesh/29564/2016			Barman,S.; Turner,J.C.; Hasan,M.K.; Akhtar,S.; Franks,J.; El-Shesheny,R.; Walker,D.; Seiler,P.; Friedman,K.; Kercher,L.; Kayali,G.; Jones-Engel,L.; McKenzie,P.; Krauss,S.; Webby,R.J.; Feeroz,M.M.; Webster,R.G.
EPI1009343	NP	Indonesia	2016-Jan-22	EPI_ISL_266798	A/quail/Deliserdang/01160025/2016			Wibawa,H.; Poermadjaja,B.; Mulyawan,H.; Dharmawan,R.; Mahawan,T.; Hutagaol,N.M.; Miswati,Y.; Srihanto,E.A.; Hartawan,D.H.W.; Hendrawati,F.; Riyadi,A.; Deswarni; Tri Harsono,A.; Hartaningsih,N.; Azhar,M.; Stegemen,A.; Mc Grane,J.; Rasa,F.S.T.
EPI963365	NP	Bangladesh	2014-Dec-29	EPI_ISL_256791	A/quail/Bangladesh/24007/2014			Shanmuganatham,K.; Barman,S.; Marinova-Petkova,A.; Hasan,M.K.; Akhtar,S.; Turner,J.C.; Franks,J.; Walker,D.; Seiler,P.; Friedman,K.; Jones-Engel,L.; McKenzie,P.; Krauss,S.; Webby,R.J.; Feeroz,M.M.; Webster,R.G.
EPI467301	NP	United Arab Emirates	2011-Aug-01	EPI_ISL_145650	A/quail/United Arab Emirates/D1556/2011			Wernery,U.; Shanmuganatham,K.K.; Krylov,P.S.; Joseph,S.; Friedman,K.; Krauss,S.; Webster,R.G.
EPI442026	NP	China	2010-Jan-08	EPI_ISL_139386	A/quail/Jiangsu/k0104/2010			Zhao,K.; Gu,M.; Zhong,L.; Duan,Z.; Zhang,Y.; Zhu,Y.; Zhao,G.; Zhao,M.; Chen,Z.; Hu,S.; Liu,W.; Liu,X.; Peng,D.
EPI324551	NP	Lebanon	2010-Aug-01	EPI_ISL_93285	A/quail/Lebanon/272/2010			Webby,R.; Kayali,G.; Barbour,E.; Dbaibo,G.; Saade,M.; Tabet,C.; Shaib,H.A.; Debeauchamp,J.
EPI110326	NP	United Arab Emirates	2000-Jan-01	EPI_ISL_11169	A/quail/Dubai/301/2000			Aamir,U.B.; Wernery,U.; Ilyushina,N.; Webster,R.G.; Ilyushina,N.A.; Barman,S.
EPI610283	NP	China	2010-May-10	EPI_ISL_188534	A/Chinese francolin/Guangxi/B7/2010			Peng,Y.; Xie,Z.; Liu,J.; Pang,Y.; Xie,L.; Luo,S.; Fan,Q.
EPI1790822	NP	Korea, Republic of	2008-Feb-01	EPI_ISL_506100	A/pheasant/South Korea/N08-0180/2008			Youk,S.-s.; Jung,J.-H.; Pantin-Jackwood,M.J.; Swayne,D.E.; Song,C.-s.; Lee,D.-h.; Tseren-Ochir,E.-O.; Noh,J.
EPI467277	NP	United Arab Emirates	2011-Jul-24	EPI_ISL_145647	A/pheasant/United Arab Emirates/D1521/2011			Wernery,U.; Shanmuganatham,K.K.; Krylov,P.S.; Joseph,S.; Friedman,K.; Krauss,S.; Webster,R.G.
EPI283421	NP	China	2002-Jan-01	EPI_ISL_9379	A/pheasant/Hong Kong/SSP44/2002			Ozaki,H.; Guan,Y.; Peiris,M.; Webster,R.G.; Webby,R.J.
EPI12535	NP	Hong Kong (SAR)	2000-Jan-01	EPI_ISL_2615	A/pheasant/Hong Kong/FY294/00
EPI1814986	NP	Japan	2020-Nov-16	EPI_ISL_681281	A/swan/Niigata/151118/2020	National Institute of Animal Health	National Institute of Animal Health
EPI860446	NP	Japan	1983-Jan-01	EPI_ISL_237951	A/whistling swan/Shimane/467/83	National Institute of Animal Health	National Institute of Animal Health	Uchida,U.
EPI1718935	NP	China	2020-Jan-03	EPI_ISL_418169	A/Whooper swan/Xinjiang/1/2020	Harbin Veterinary Research Institute (CAAS)	Harbin Veterinary Research Institute (CAAS)	Yanbing,Li;Minghui,Li;Yulei,Li;Jingman,Tian;Xiaoli,Bai;Hualan,Chen
EPI169472	NP	Japan	1988-Jan-01	EPI_ISL_26346	A/WhistlingSwan/Shimane/468/1988		Swedish Veterinary Agency (SVA)
EPI153607	NP	Israel	2000-Jan-01	EPI_ISL_10368	A/turkey/Israel/90710/2000
EPI860905	NP	Japan	2002-Jan-01	EPI_ISL_238020	A/teal/Tottori/150/2002	National Institute of Animal Health	National Institute of Animal Health	Uchida,Y.
EPI529262	NP	China	2013-Mar-14	EPI_ISL_161835	A/turtledove/Guangxi/49B6/2013			Xu,Q.; Xie,Z.X.; Xie,L.J.; Luo,S.S.; Xie,Z.Q.; Deng,X.W.; Liu,J.B.; Huang,J.L.; Zeng,T.T.
EPI384827	NP	China	2004-Dec-29	EPI_ISL_124534	A/parrot/Guangdong/258/2004			Jiao,P.; Wei,L.; Yuan,R.; Gong,L.; Cao,L.; Song,Y.; Luo,K.; Ren,T.; Liao,M.
EPI315974	NP	Japan	2006-Sep-02	EPI_ISL_89754	A/rufous-necked stint/Japan/6KS0279/2006			Bui,V.N.; Ogawa,H.; Xininigen; Karibe,K.; Matsuo,K.; Yoden,S.; Haneda,H.; Yamamoto,Y.; Nakamura,K.; Saito,K.; Watanabe,Y.; Runstadler,J.A.; Huettmann,F.; Happ,G.M.; Imai,K.
EPI266228	NP	Japan	2009-Feb-01	EPI_ISL_75883	A/quail/Aichi/1/2009			Uchida,Y.; Mase,M.; Yasuaki,H.; Takehiko,S.
EPI129935	NP	Japan	1977-Jan-01	EPI_ISL_3259	A/budgerigar/Hokkaido/1/1977
EPI2109936	NP	Japan	2022-Feb-10	EPI_ISL_14065167	A/white-tailed eagle/Hokkaido/20220210001/2022	Graduate School of Veterinary Medicine, Hokkaido University	Graduate School of Veterinary Medicine, Hokkaido University	Yoshihiro, Sakoda; Takahiro, Hiono; Norikazu, Isoda
EPI1995849	NP	Korea, Republic of	2017-Mar-14	EPI_ISL_11112483	A/Greater white-fronted goose/Korea/K16-727-5/2017	Avian diaseases laboratory, College of Veterinary Medicine, Konkuk University	Kyungpook National University	Jiyun, Kim; Sol, Jeong; Changsun, Song; Junghoon, Kwon
EPI1995456	NP	Korea, Republic of	2015-Nov-11	EPI_ISL_11110143	A/Mandarin duck/Korea/K15-68/2015	Avian diaseases laboratory, College of Veterinary Medicine, Konkuk University	Kyungpook National University	Jiyun, Kim; Sol, Jeong; Changsun, Song; Junghoon, Kwon
EPI1485719	NP	China	2017-Jan-24	EPI_ISL_363776	A/wild bird/Hubei/01.24 FHC172-1/2017(H6N6)	Wuhan Institute of Virology (CAS)	Wuhan Institute of Virology, CAS
EPI1485679	NP	China	2016-Dec-13	EPI_ISL_363771	A/wild bird/Hubei/12.13 WHF2W3-1/2016(H6N1)	Wuhan Institute of Virology (CAS)	Wuhan Institute of Virology, CAS
EPI1487764	NP	China	2016-Feb-24	EPI_ISL_364038	A/wild bird/Hunan/02.24 DTHF2-96-2/2016(H6N2)	Wuhan Institute of Virology, CAS	Wuhan Institute of Virology, CAS
EPI1186984	NP	Japan	2010-Jan-01	EPI_ISL_301004	A/wildbird/Ibaraki/R-5W-12/2010	National Institute of Animal Health	National Institute of Animal Health
EPI993076	NP	Japan	2007-Jan-01	EPI_ISL_262480	A/duck/Tsukuba/20/07	National Institute of Animal Health	National Institute of Animal Health	Junki, M
EPI1367064	NP	China	2017-May-10	EPI_ISL_340855	A/Waterfowl/Guangdong/PO17284158/YJ/2017-5-10	Guangdong Provincial Center for Disease Control and Prevention	Guangdong Provincial Center for Disease Control and Prevention
EPI286151	NP	Saudi Arabia	2006-Jan-01	EPI_ISL_80921	A/avian/Saudi Arabia/910134/2006			Kim,L.M.; Scott,M.A.; Suarez,D.L.; Spackman,E.; Swayne,D.E.; Afonso,C.L.
EPI283325	NP	Hong Kong (SAR)	2001-Jan-01	EPI_ISL_80301	A/quail/Hong Kong/FB611/2001			Ozaki,H.; Guan,Y.; Peiris,M.; Webster,R.G.; Webby,R.J.
EPI1062120	NP	China	2014-Feb-15	EPI_ISL_278464	A/dove/Guangxi/96B8/2014			Li,M.; Xie,Z.; Li,D.; Xie,X.; Liu,J.; Xie,L.; Deng,X.; Luo,S.; Fan,Q.; Huang,L.; Huang,J.; Zhang,Y.; Zeng,T.; Wang,S.
EPI1006627	NP	China	2014-Dec-27	EPI_ISL_266410	A/Anseriformes/Anhui/L6/2014			Ye,G.; Liang,C.H.; Ping,H.Y.; Hua,D.G.; Cheng,Y.Q.
EPI942166	NP	China	2016-Jan-30	EPI_ISL_252838	A/Pigeon/Longquan/LQ67/2016			Chen,L.J.; Tian,J.H.; Lin,X.D.; Liao,Y.; Shi,M.; Zhang,Y.Z.
EPI760124	NP	China	2015-Jun-02	EPI_ISL_221724	A/peacock/Yunnan/1/2015			Hu,T.; Zhao,H.; Zhang,Y.; Zhang,W.; Kong,Q.; Zhang,Z.; Cui,Q.; Qiu,W.; Deng,B.; Fan,Q.; Zhang,F.
EPI691976	NP	China	2013-Jan-01	EPI_ISL_206774	A/pigeon/Jiangsu/F102/2013			Wang,S.; Liu,S.; Jiang,W.; Zhuang,Q.; Wang,K.; Hou,G.; Li,J.; Yu,J.; Du,X.; Yang,Z.; Liu,Y.; Chen,J.
EPI691995	NP	China	2013-Jan-01	EPI_ISL_206740	A/quail/Jiangsu/K121/2013			Wang,S.; Liu,S.; Jiang,W.; Zhuang,Q.; Wang,K.; Hou,G.; Li,J.; Yu,J.; Du,X.; Yang,Z.; Liu,Y.; Chen,J.
EPI644586	NP	China	2014-Mar-17	EPI_ISL_196051	A/pigeon/Guangxi/161/2014			Li,M.; Xie,Z.X.; Xie,L.J.; Deng,X.W.; Xie,Q.Z.; Liu,J.B.; Fan,Q.; Pang,Y.S.; Luo,S.S.
EPI439553	NP	Israel	2000-Dec-01	EPI_ISL_138760	A/avian/Israel/218/2000			Shkoda,I.; Panshin,A.; Shihmanter,E.; Lipkind,M.
EPI439551	NP	Israel	2005-Jun-01	EPI_ISL_138759	A/avian/Israel/824/2005			Shkoda,I.; Panshin,A.; Shihmanter,E.; Golender,N.; Perk,S.; Lipkind,M.
EPI439555	NP	Israel	2001-Mar-01	EPI_ISL_138753	A/avian/Israel/289/2001			Shkoda,I.; Panshin,A.; Shihmanter,E.; Lapin,K.; Lipkind,M.
EPI401361	NP	Korea, Republic of	2007-Jan-01	EPI_ISL_131211	A/wild bird/Korea/YS109/2007			Kang,H.M.; Choi,J.G.; Kim,K.I.; Park,H.Y.; Park,C.K.; Lee,Y.J.; Kang,H.-M.; Choi,J.-G.; Kim,K.-I.; Lee,Y.-J.
EPI321745	NP	Vietnam	2011-Jun-01	EPI_ISL_91622	A/muscovy duck/Vietnam/OIE-559/2011			Hatamachi,J.; Kida,H.; Sakoda,Y.; Okamatsu,M.
EPI276063	NP	China	2006-Jan-01	EPI_ISL_78024	A/pied megpie/Liaoning/7/2006			Li,Y.; Shi,J.; Zhong,G.; Deng,G.; Tian,G.; Ge,J.; Zeng,X.; Song,J.; Zhao,D.; Liu,L.; Jiang,Y.; Guan,Y.; Bu,Z.; Chen,H.
EPI2550798	NP	China	2019-Oct-01	EPI_ISL_17638575	A/wild bird/Ningxia/1-84/2019	Harbin Veterinary Research Institute (CAAS)	Harbin Veterinary Research Institute (CAAS)
EPI1677558	NP	Vietnam	2018-Aug-02	EPI_ISL_408163	A/chicken/Vietnam/NCVD-18-84-03/2018	National Centre of Veterinary Diagnostics	Centers for Disease Control and Prevention
EPI540496	NP	Bangladesh	2012-Dec-15	EPI_ISL_165822	A/poultry/Bangladesh/91354/2012	Institute of Epidemiology Disease Control and Research (IEDCR) & Bangladesh National Influenza Centre (NIC)	Centers for Disease Control and Prevention	Gerloff, Nancy; Simpson, Natosha; Davis, C. Todd
EPI540392	NP	Bangladesh	2008-Nov-21	EPI_ISL_165809	A/duck/Bangladesh/1293/2008	Institute of Epidemiology Disease Control and Research (IEDCR) & Bangladesh National Influenza Centre (NIC)	Centers for Disease Control and Prevention	Gerloff, Nancy; Simpson, Natosha; Davis, C. Todd
EPI540360	NP	Bangladesh	2009-Oct-21	EPI_ISL_165805	A/duck/Bangladesh/1521/2009	Institute of Epidemiology Disease Control and Research (IEDCR) & Bangladesh National Influenza Centre (NIC)	Centers for Disease Control and Prevention	Gerloff, Nancy; Simpson, Natosha; Davis, C. Todd
EPI1095728	NP	Indonesia	2012-Jul-01	EPI_ISL_284315	A/muscovy duck/East Java/SB29/2012	BBalitvet	Centers for Disease Control and Prevention
EPI1678379	NP	Vietnam	2018-Mar-21	EPI_ISL_408272	A/chicken/Vietnam/Raho6-Tg5-V2-S6/2018	Center for Veterinary Diagnostics - Regional Animal Health Office No.6	Centers for Disease Control and Prevention
EPI1851576	NP	Lao, People's Democratic Republic	2020-Jul-30	EPI_ISL_1290955	A/chicken/Laos/DC5626/2020	NAHC	Centers for Disease Control and Prevention	Phommachanh, P.;Theppangna, W.;Khanthamaly, V
EPI1331334	NP	Bangladesh	2016-Dec-18	EPI_ISL_333242	A/duck/Bangladesh/17D756/2016	icddr,b International Centre for Diarrhoeal Disease Research, Bangladesh	Centers for Disease Control and Prevention	Yang, G.; Chowdury, S; Hodges, E; Rahman, M.Z.; Jang, Y.; Hossain, M.E.; Jones, J.; Stark, T.; Di, H.; Cook, P.W.; Ghosh, S.; Azziz-Baumgartner, E.; Barnes, J.; Wentworth, D.; Kennedy, E.; Davis, C.T.
EPI1330656	NP	Bangladesh	2016-Jul-01	EPI_ISL_333150	A/avian/Bangladesh/PV030/2016	icddr,b International Centre for Diarrhoeal Disease Research, Bangladesh	Centers for Disease Control and Prevention	Yang, G.; Chowdury, S; Hodges, E; Rahman, M.Z.; Jang, Y.; Hossain, M.E.; Jones, J.; Stark, T.; Di, H.; Cook, P.W.; Ghosh, S.; Azziz-Baumgartner, E.; Barnes, J.; Wentworth, D.; Kennedy, E.; Davis, C.T.
EPI1330642	NP	Bangladesh	2016-Jul-01	EPI_ISL_333148	A/avian/Bangladesh/PV894/2016	icddr,b International Centre for Diarrhoeal Disease Research, Bangladesh	Centers for Disease Control and Prevention	Yang, G.; Chowdury, S; Hodges, E; Rahman, M.Z.; Jang, Y.; Hossain, M.E.; Jones, J.; Stark, T.; Di, H.; Cook, P.W.; Ghosh, S.; Azziz-Baumgartner, E.; Barnes, J.; Wentworth, D.; Kennedy, E.; Davis, C.T.
EPI1330626	NP	Bangladesh	2016-Aug-29	EPI_ISL_333146	A/chicken/Bangladesh/BM25C339/2016	icddr,b International Centre for Diarrhoeal Disease Research, Bangladesh	Centers for Disease Control and Prevention	Yang, G.; Chowdury, S; Hodges, E; Rahman, M.Z.; Jang, Y.; Hossain, M.E.; Jones, J.; Stark, T.; Di, H.; Cook, P.W.; Ghosh, S.; Azziz-Baumgartner, E.; Barnes, J.; Wentworth, D.; Kennedy, E.; Davis, C.T.
EPI1330325	NP	Bangladesh	2016-Jul-22	EPI_ISL_333104	A/duck/Bangladesh/20D677/2016	icddr,b International Centre for Diarrhoeal Disease Research, Bangladesh	Centers for Disease Control and Prevention	Yang, G.; Chowdury, S; Hodges, E; Rahman, M.Z.; Jang, Y.; Hossain, M.E.; Jones, J.; Stark, T.; Di, H.; Cook, P.W.; Ghosh, S.; Azziz-Baumgartner, E.; Barnes, J.; Wentworth, D.; Kennedy, E.; Davis, C.T.
EPI1330274	NP	Bangladesh	2016-Jul-15	EPI_ISL_333097	A/duck/Bangladesh/18D659/2016	icddr,b International Centre for Diarrhoeal Disease Research, Bangladesh	Centers for Disease Control and Prevention	Yang, G.; Chowdury, S; Hodges, E; Rahman, M.Z.; Jang, Y.; Hossain, M.E.; Jones, J.; Stark, T.; Di, H.; Cook, P.W.; Ghosh, S.; Azziz-Baumgartner, E.; Barnes, J.; Wentworth, D.; Kennedy, E.; Davis, C.T.
EPI1328849	NP	Bangladesh	2017-May-03	EPI_ISL_332804	A/duck/Bangladesh/19D857/2017	icddr,b International Centre for Diarrhoeal Disease Research, Bangladesh	Centers for Disease Control and Prevention	Yang, G.; Chowdury, S; Hodges, E; Rahman, M.Z.; Jang, Y.; Hossain, M.E.; Jones, J.; Stark, T.; Di, H.; Cook, P.W.; Ghosh, S.; Azziz-Baumgartner, E.; Barnes, J.; Wentworth, D.; Kennedy, E.; Davis, C.T.
EPI2187422	NP	Bangladesh	2020-Jun-03	EPI_ISL_15187185	A/chicken/Bangladesh/2462-LT14/2020	Bangladesh Agricultural University, Faculty of Veterinary Science, Department of Pathology	Bangladesh Agricultural University	Parvin R, Harder T
EPI2187414	NP	Bangladesh	2020-Mar-11	EPI_ISL_15187184	A/chicken/Bangladesh/2458-LT2/2020	Bangladesh Agricultural University, Faculty of Veterinary Science, Department of Pathology	Bangladesh Agricultural University
EPI2167412	NP	China	2022-Mar-08	EPI_ISL_14920023	A/chicken/Shandong/Taian29/2022	China Agricultural University	China Agricultural University
EPI2047336	NP	China	2022-Mar-21	EPI_ISL_12944913	A/chicken/Anhui/F3123/2022	China Agricultural University	China Agricultural University
EPI2167505	NP	China	2022-May-07	EPI_ISL_14920797	A/chicken/Guangdong/F99/2022	China Agricultural University	China Agricultural University
EPI2747723	NP	Japan	2022-Nov-22	EPI_ISL_18284469	A/chicken/Kagawa/22B2T/2022	National Institute of Animal Health	National Agriculture and Food Research Organization
EPI1743344	NP	China	2017-Nov-21	EPI_ISL_462564	A/Chicken/Guangdong/H1027/2017	Shanghai Veterinary Research Institute	Wageningen University and Research Centre
EPI1743227	NP	China	2015-Sep-01	EPI_ISL_462549	A/Chicken/Jiangxi/F1370/2015	Shanghai Veterinary Research Institute	Wageningen University and Research Centre
EPI1742827	NP	China	2013-Oct-01	EPI_ISL_462499	A/Chicken/Guangdong/D2703/2013	Shanghai Veterinary Research Institute	Wageningen University and Research Centre
EPI1742691	NP	China	2013-Oct-01	EPI_ISL_462482	A/Chicken/Zhejiang/D345/2013	Shanghai Veterinary Research Institute	Wageningen University and Research Centre
EPI1648265	NP	Iran, Islamic Republic of	2018-Dec-11	EPI_ISL_402133	A/chicken/Iran/1/2018	Iranian National Influenza Center	Tehran University of Medical Sciences
EPI1957282	NP	Indonesia	2017-Jun-01	EPI_ISL_8749808	A/chicken/Sleman/04170621-074/2017	Disease Investigation Center Wates (Balai Besar Veteriner Wates)	Balai Besar Veteriner Wates	Wibawa, Hendra; Lestari,.; Irianingsih, Sri Handayani; Mulyawan, Herdiyanto; Dharmawan, Rama; Fahmia, Zaza; Sari, Desi Puspita
EPI1957277	NP	Indonesia	2017-Jan-29	EPI_ISL_8749166	A/chicken/Sidrap/07170094-44OA/2017	Disease Investigation Center Maros (Balai Besar Veteriner Maros)	Balai Besar Veteriner Wates	Wibawa, Hendra; Lestari,.; Irianingsih, Sri Handayani; Hendrawati, Ferra; Muflihanah,.; Andesfha, Ernes; Mulyawan, Herdiyanto; Fahmia, Zaza; Sari, Desi Puspita
EPI1930192	NP	China	2021-Aug-01	EPI_ISL_6772759	A/Chicken/Guangdong/211064-5/2021(H5N6)	South China Agricultural University Veterinary Medicine College	South China Agricultural University	Zhang, Jiahao; Ye, Hejia; Liao, Ming; Qi, Wenbao
EPI1930339	NP	China	2021-Jun-01	EPI_ISL_6760686	A/Chicken/Hebei/211021/2021(Mixed)	South China Agricultural University Veterinary Medicine College	South China Agricultural University
EPI1055744	NP	China	2016-Feb-24	EPI_ISL_277119	A/chicken/Wuxi7723/2016	Beijing Institute of Microbiology and Epidemiology	Beijing Institute of Microbiology and Epidemiology	Maijuan,Ma; Shanhui,Chen; Teng,Zhao
EPI1055468	NP	China	2014-Aug-12	EPI_ISL_277056	A/chicken/Wuxi/3083/2014	Beijing Institute of Microbiology and Epidemiology	Beijing Institute of Microbiology and Epidemiology	Maijuan,Ma; Shanhui,Chen; Teng,Zhao
EPI666918	NP	China	2015-Feb-06	EPI_ISL_200576	A/chicken/Jiangsu/02.06 NJLC043-O/2015(Mixed)		Institute of Microbiology, Chinese Academy of Sciences
EPI659112	NP	China	2015-Mar-15	EPI_ISL_199088	A/chicken/Yunnan/03.15 DQWGH005-Z-O/2015(H9N2)		Institute of Microbiology, Chinese Academy of Sciences
EPI1075292	NP	Japan	2017-Jan-01	EPI_ISL_280891	A/chicken/Japan/AQ-HE28-50/2016/-1/-1	National Institute of Animal Health	National Institute of Animal Health	Uchida,Y
EPI556434	NP	China	2014-Apr-17	EPI_ISL_170078	A/chicken/Changzhou/c02/2013		Jiangsu Provincial Center for Disease Control & Prevention
EPI1951388	NP	China	2021-Dec-23	EPI_ISL_8518268	A/Chicken/Hangzhou/E1149/2021	Hangzhou Center for Disease Control and Prevention	Hangzhou Center for Disease Control and Prevention	Li,J;Wang,HQ;Fang,YZ
EPI2088416	NP	China	2019-Mar-04	EPI_ISL_13732931	A/Chicken/Guangdong/G155/2019/H3N2	South China Agricultural University	South China Agricultural University
EPI2088407	NP	China	2019-Mar-04	EPI_ISL_13732930	A/Chicken/guangdong/G152/2019/H3N2	South China Agricultural University	South China Agricultural University
EPI919124	NP	China	2016-Apr-22	EPI_ISL_249151	A/Chicken/Guangdong/DG16675/2016(H7N9)	South China Agricultural University	South China Agricultural University	Weixin,Jia;Li,Xing;Yixue,Dai;Wenbao,Qi;Ming,Liao
EPI2747251	NP	China	2022-Jan-16	EPI_ISL_18276911	A/chicken/China/SCDC-41JN/2022			Xue,R.
EPI2695815	NP	Bangladesh	2021-Nov-20	EPI_ISL_18119975	A/chicken/Bangladesh/CEIRR-079999/2021			James,J.
EPI2594970	NP	China	2022-Jan-01	EPI_ISL_17805264	A/chicken/Jiangxi/740/2022			Chen,P., Jin,Z., Peng,L., Zheng,Z., Cheung,Y.M., Guan,J., Chen,L., Huang,Y., Fan,X., Zhang,Z., Shi,D., Xie,J., Chen,R., Xiao,B., Yip,C.H., Holmes,E.C., Lam,T.Y., Zhu,H.; Guan,Y.
EPI2594906	NP	China	2022-Feb-12	EPI_ISL_17805256	A/chicken/Jiangxi/8021/2022			Chen,P., Jin,Z., Peng,L., Zheng,Z., Cheung,Y.M., Guan,J., Chen,L., Huang,Y., Fan,X., Zhang,Z., Shi,D., Xie,J., Chen,R., Xiao,B., Yip,C.H., Holmes,E.C., Lam,T.Y., Zhu,H.; Guan,Y.
EPI2594256	NP	China	2021-Aug-11	EPI_ISL_17805174	A/chicken/Guangdong/4699/2021			Chen,P., Jin,Z., Peng,L., Zheng,Z., Cheung,Y.M., Guan,J., Chen,L., Huang,Y., Fan,X., Zhang,Z., Shi,D., Xie,J., Chen,R., Xiao,B., Yip,C.H., Holmes,E.C., Lam,T.Y., Zhu,H.; Guan,Y.
EPI2376522	NP	China	2019-Jan-20	EPI_ISL_16840596	A/Chicken/China/31/2019			Khadke,S.K.; Yeo,S.J.; Poo,H.; Yang,J.; Huibin,L.; Mok,C.K.; Park,H.
EPI2116826	NP	China	2020-Jun-15	EPI_ISL_14223936	A/chicken/China/2090/2020			Ning,C.; Xie,H.
EPI2116786	NP	China	2020-Jan-05	EPI_ISL_14223931	A/chicken/China/2042/2020			Cui,N.; Xie,H.
EPI2116766	NP	China	2020-Jan-25	EPI_ISL_14223929	A/chicken/China/2038/2020			Cui,N.; Xie,H.
EPI1932947	NP	China	2017-Aug-01	EPI_ISL_6816031	A/chicken/China/81213/2017			Yang,F.; Wu,H.
EPI1833672	NP	China	2016-Dec-19	EPI_ISL_707382	A/chicken/Yunnan/12.19_DQRT003-O/2016			Bi,Y.; Li,J.; Li,S.; Fu,G.; Jin,T.; Zhang,C.; Yang,Y.; Ma,Z.; Tian,W.; Xiao,S.; Li,L.; Yin,R.; Zhang,Y.; Wang,L.; Qin,Y.; Yao,Z.; Meng,F.; Hu,D.; Li,D.; Wong,G.; Liu,F.; Lv,N.; Fu,L.; Peng,Y.; Ma,J.; Sharshov,K.; Shestopalov,A.; Gulyaeva,M.; Gao,G.F.; Chen,J.; Shi,Y.; Liu,W.J.; Chu,D.; Huang,Y.; Liu,Y.; Liu,L.; Chen,Q.; Shi,W.
EPI1833664	NP	China	2016-Dec-19	EPI_ISL_707381	A/chicken/Yunnan/12.19_DQDE006-O/2016			Bi,Y.; Li,J.; Li,S.; Fu,G.; Jin,T.; Zhang,C.; Yang,Y.; Ma,Z.; Tian,W.; Xiao,S.; Li,L.; Yin,R.; Zhang,Y.; Wang,L.; Qin,Y.; Yao,Z.; Meng,F.; Hu,D.; Li,D.; Wong,G.; Liu,F.; Lv,N.; Fu,L.; Peng,Y.; Ma,J.; Sharshov,K.; Shestopalov,A.; Gulyaeva,M.; Gao,G.F.; Chen,J.; Shi,Y.; Liu,W.J.; Chu,D.; Huang,Y.; Liu,Y.; Liu,L.; Chen,Q.; Shi,W.
EPI1827424	NP	China	2017-Feb-16	EPI_ISL_699407	A/chicken/Henan/02.16_LYGL002-O/2017			Bi,Y.; Li,J.; Li,S.; Fu,G.; Jin,T.; Zhang,C.; Yang,Y.; Ma,Z.; Tian,W.; Xiao,S.; Li,L.; Yin,R.; Zhang,Y.; Wang,L.; Qin,Y.; Yao,Z.; Meng,F.; Hu,D.; Li,D.; Wong,G.; Liu,F.; Lv,N.; Fu,L.; Peng,Y.; Ma,J.; Sharshov,K.; Shestopalov,A.; Gulyaeva,M.; Gao,G.F.; Chen,J.; Shi,Y.; Liu,W.J.; Chu,D.; Huang,Y.; Liu,Y.; Liu,L.; Chen,Q.; Shi,W.
EPI1826496	NP	China	2016-Dec-29	EPI_ISL_699295	A/chicken/Guangdong/12.29_SZBJ004-O/2016			Bi,Y.; Li,J.; Li,S.; Fu,G.; Jin,T.; Zhang,C.; Yang,Y.; Ma,Z.; Tian,W.; Xiao,S.; Li,L.; Yin,R.; Zhang,Y.; Wang,L.; Qin,Y.; Yao,Z.; Meng,F.; Hu,D.; Li,D.; Wong,G.; Liu,F.; Lv,N.; Fu,L.; Peng,Y.; Ma,J.; Sharshov,K.; Shestopalov,A.; Gulyaeva,M.; Gao,G.F.; Chen,J.; Shi,Y.; Liu,W.J.; Chu,D.; Huang,Y.; Liu,Y.; Liu,L.; Chen,Q.; Shi,W.
EPI1826448	NP	China	2017-Oct-25	EPI_ISL_699289	A/chicken/Guangdong/10.25_SZBJ013-O/2017			Bi,Y.; Li,J.; Li,S.; Fu,G.; Jin,T.; Zhang,C.; Yang,Y.; Ma,Z.; Tian,W.; Xiao,S.; Li,L.; Yin,R.; Zhang,Y.; Wang,L.; Qin,Y.; Yao,Z.; Meng,F.; Hu,D.; Li,D.; Wong,G.; Liu,F.; Lv,N.; Fu,L.; Peng,Y.; Ma,J.; Sharshov,K.; Shestopalov,A.; Gulyaeva,M.; Gao,G.F.; Chen,J.; Shi,Y.; Liu,W.J.; Chu,D.; Huang,Y.; Liu,Y.; Liu,L.; Chen,Q.; Shi,W.
EPI1826432	NP	China	2017-Oct-25	EPI_ISL_699287	A/chicken/Guangdong/10.25_SZBJ008-O/2017			Bi,Y.; Li,J.; Li,S.; Fu,G.; Jin,T.; Zhang,C.; Yang,Y.; Ma,Z.; Tian,W.; Xiao,S.; Li,L.; Yin,R.; Zhang,Y.; Wang,L.; Qin,Y.; Yao,Z.; Meng,F.; Hu,D.; Li,D.; Wong,G.; Liu,F.; Lv,N.; Fu,L.; Peng,Y.; Ma,J.; Sharshov,K.; Shestopalov,A.; Gulyaeva,M.; Gao,G.F.; Chen,J.; Shi,Y.; Liu,W.J.; Chu,D.; Huang,Y.; Liu,Y.; Liu,L.; Chen,Q.; Shi,W.
EPI1826392	NP	China	2016-Oct-21	EPI_ISL_699282	A/chicken/Guangdong/10.21_SZBJ003-O/2016			Bi,Y.; Li,J.; Li,S.; Fu,G.; Jin,T.; Zhang,C.; Yang,Y.; Ma,Z.; Tian,W.; Xiao,S.; Li,L.; Yin,R.; Zhang,Y.; Wang,L.; Qin,Y.; Yao,Z.; Meng,F.; Hu,D.; Li,D.; Wong,G.; Liu,F.; Lv,N.; Fu,L.; Peng,Y.; Ma,J.; Sharshov,K.; Shestopalov,A.; Gulyaeva,M.; Gao,G.F.; Chen,J.; Shi,Y.; Liu,W.J.; Chu,D.; Huang,Y.; Liu,Y.; Liu,L.; Chen,Q.; Shi,W.
EPI1826336	NP	China	2017-Jan-18	EPI_ISL_699276	A/chicken/Guangdong/1.18_SZBJ008-O/2017			Bi,Y.; Li,J.; Li,S.; Fu,G.; Jin,T.; Zhang,C.; Yang,Y.; Ma,Z.; Tian,W.; Xiao,S.; Li,L.; Yin,R.; Zhang,Y.; Wang,L.; Qin,Y.; Yao,Z.; Meng,F.; Hu,D.; Li,D.; Wong,G.; Liu,F.; Lv,N.; Fu,L.; Peng,Y.; Ma,J.; Sharshov,K.; Shestopalov,A.; Gulyaeva,M.; Gao,G.F.; Chen,J.; Shi,Y.; Liu,W.J.; Chu,D.; Huang,Y.; Liu,Y.; Liu,L.; Chen,Q.; Shi,W.
EPI1826240	NP	China	2017-Jul-19	EPI_ISL_699264	A/chicken/Guangdong/07.19_SZBJ013-C/2017			Bi,Y.; Li,J.; Li,S.; Fu,G.; Jin,T.; Zhang,C.; Yang,Y.; Ma,Z.; Tian,W.; Xiao,S.; Li,L.; Yin,R.; Zhang,Y.; Wang,L.; Qin,Y.; Yao,Z.; Meng,F.; Hu,D.; Li,D.; Wong,G.; Liu,F.; Lv,N.; Fu,L.; Peng,Y.; Ma,J.; Sharshov,K.; Shestopalov,A.; Gulyaeva,M.; Gao,G.F.; Chen,J.; Shi,Y.; Liu,W.J.; Chu,D.; Huang,Y.; Liu,Y.; Liu,L.; Chen,Q.; Shi,W.
EPI1825640	NP	China	2017-Jan-17	EPI_ISL_699197	A/chicken/Fujian/1.17_FZHX0116-O/2017			Bi,Y.; Li,J.; Li,S.; Fu,G.; Jin,T.; Zhang,C.; Yang,Y.; Ma,Z.; Tian,W.; Xiao,S.; Li,L.; Yin,R.; Zhang,Y.; Wang,L.; Qin,Y.; Yao,Z.; Meng,F.; Hu,D.; Li,D.; Wong,G.; Liu,F.; Lv,N.; Fu,L.; Peng,Y.; Ma,J.; Sharshov,K.; Shestopalov,A.; Gulyaeva,M.; Gao,G.F.; Chen,J.; Shi,Y.; Liu,W.J.; Chu,D.; Huang,Y.; Liu,Y.; Liu,L.; Chen,Q.; Shi,W.
EPI1825600	NP	China	2017-Jan-17	EPI_ISL_699192	A/chicken/Fujian/1.17_FZHX0102-C/2017			Bi,Y.; Li,J.; Li,S.; Fu,G.; Jin,T.; Zhang,C.; Yang,Y.; Ma,Z.; Tian,W.; Xiao,S.; Li,L.; Yin,R.; Zhang,Y.; Wang,L.; Qin,Y.; Yao,Z.; Meng,F.; Hu,D.; Li,D.; Wong,G.; Liu,F.; Lv,N.; Fu,L.; Peng,Y.; Ma,J.; Sharshov,K.; Shestopalov,A.; Gulyaeva,M.; Gao,G.F.; Chen,J.; Shi,Y.; Liu,W.J.; Chu,D.; Huang,Y.; Liu,Y.; Liu,L.; Chen,Q.; Shi,W.
EPI1825592	NP	China	2017-Jan-17	EPI_ISL_699191	A/chicken/Fujian/1.17_FZHX0101-C/2017			Bi,Y.; Li,J.; Li,S.; Fu,G.; Jin,T.; Zhang,C.; Yang,Y.; Ma,Z.; Tian,W.; Xiao,S.; Li,L.; Yin,R.; Zhang,Y.; Wang,L.; Qin,Y.; Yao,Z.; Meng,F.; Hu,D.; Li,D.; Wong,G.; Liu,F.; Lv,N.; Fu,L.; Peng,Y.; Ma,J.; Sharshov,K.; Shestopalov,A.; Gulyaeva,M.; Gao,G.F.; Chen,J.; Shi,Y.; Liu,W.J.; Chu,D.; Huang,Y.; Liu,Y.; Liu,L.; Chen,Q.; Shi,W.
EPI1826352	NP	China	2017-Jan-18	EPI_ISL_697832	A/chicken/Guangdong/1.18_SZBJ012-O/2017			Bi,Y.; Li,J.; Li,S.; Fu,G.; Jin,T.; Zhang,C.; Yang,Y.; Ma,Z.; Tian,W.; Xiao,S.; Li,L.; Yin,R.; Zhang,Y.; Wang,L.; Qin,Y.; Yao,Z.; Meng,F.; Hu,D.; Li,D.; Wong,G.; Liu,F.; Lv,N.; Fu,L.; Peng,Y.; Ma,J.; Sharshov,K.; Shestopalov,A.; Gulyaeva,M.; Gao,G.F.; Chen,J.; Shi,Y.; Liu,W.J.; Chu,D.; Huang,Y.; Liu,Y.; Liu,L.; Chen,Q.; Shi,W.
EPI1822096	NP	China	2019-Jan-23	EPI_ISL_697334	A/chicken/Shanxi/01.23_TGRL020-O/2019			Bi,Y.; Li,J.; Li,S.; Fu,G.; Jin,T.; Zhang,C.; Yang,Y.; Ma,Z.; Tian,W.; Xiao,S.; Li,L.; Yin,R.; Zhang,Y.; Wang,L.; Qin,Y.; Yao,Z.; Meng,F.; Hu,D.; Li,D.; Wong,G.; Liu,F.; Lv,N.; Fu,L.; Peng,Y.; Ma,J.; Sharshov,K.; Shestopalov,A.; Gulyaeva,M.; Gao,G.F.; Chen,J.; Shi,Y.; Liu,W.J.; Chu,D.; Huang,Y.; Liu,Y.; Liu,L.; Chen,Q.; Shi,W.
EPI1822019	NP	China	2018-Sep-28	EPI_ISL_697259	A/chicken/Chongqing/9.28_RCTYH014-O/2018			Bi,Y.; Li,J.; Li,S.; Fu,G.; Jin,T.; Zhang,C.; Yang,Y.; Ma,Z.; Tian,W.; Xiao,S.; Li,L.; Yin,R.; Zhang,Y.; Wang,L.; Qin,Y.; Yao,Z.; Meng,F.; Hu,D.; Li,D.; Wong,G.; Liu,F.; Lv,N.; Fu,L.; Peng,Y.; Ma,J.; Sharshov,K.; Shestopalov,A.; Gulyaeva,M.; Gao,G.F.; Chen,J.; Shi,Y.; Liu,W.J.; Chu,D.; Huang,Y.; Liu,Y.; Liu,L.; Chen,Q.; Shi,W.
EPI1821856	NP	China	2018-Nov-22	EPI_ISL_697095	A/chicken/Yunnan/11.22_DQWGH003-O/2018			Bi,Y.; Li,J.; Li,S.; Fu,G.; Jin,T.; Zhang,C.; Yang,Y.; Ma,Z.; Tian,W.; Xiao,S.; Li,L.; Yin,R.; Zhang,Y.; Wang,L.; Qin,Y.; Yao,Z.; Meng,F.; Hu,D.; Li,D.; Wong,G.; Liu,F.; Lv,N.; Fu,L.; Peng,Y.; Ma,J.; Sharshov,K.; Shestopalov,A.; Gulyaeva,M.; Gao,G.F.; Chen,J.; Shi,Y.; Liu,W.J.; Chu,D.; Huang,Y.; Liu,Y.; Liu,L.; Chen,Q.; Shi,W.
EPI1821853	NP	China	2018-Oct-16	EPI_ISL_697092	A/chicken/Yunnan/10.16_DQWGH007-O/2018			Bi,Y.; Li,J.; Li,S.; Fu,G.; Jin,T.; Zhang,C.; Yang,Y.; Ma,Z.; Tian,W.; Xiao,S.; Li,L.; Yin,R.; Zhang,Y.; Wang,L.; Qin,Y.; Yao,Z.; Meng,F.; Hu,D.; Li,D.; Wong,G.; Liu,F.; Lv,N.; Fu,L.; Peng,Y.; Ma,J.; Sharshov,K.; Shestopalov,A.; Gulyaeva,M.; Gao,G.F.; Chen,J.; Shi,Y.; Liu,W.J.; Chu,D.; Huang,Y.; Liu,Y.; Liu,L.; Chen,Q.; Shi,W.
EPI1821844	NP	China	2018-Dec-24	EPI_ISL_697083	A/chicken/Xinjiang/12.24_WLMQXL014-O/2018			Bi,Y.; Li,J.; Li,S.; Fu,G.; Jin,T.; Zhang,C.; Yang,Y.; Ma,Z.; Tian,W.; Xiao,S.; Li,L.; Yin,R.; Zhang,Y.; Wang,L.; Qin,Y.; Yao,Z.; Meng,F.; Hu,D.; Li,D.; Wong,G.; Liu,F.; Lv,N.; Fu,L.; Peng,Y.; Ma,J.; Sharshov,K.; Shestopalov,A.; Gulyaeva,M.; Gao,G.F.; Chen,J.; Shi,Y.; Liu,W.J.; Chu,D.; Huang,Y.; Liu,Y.; Liu,L.; Chen,Q.; Shi,W.
EPI1821828	NP	China	2018-Aug-28	EPI_ISL_697075	A/chicken/Anhui/8.28_YHZGS012-O/2018			Bi,Y.; Li,J.; Li,S.; Fu,G.; Jin,T.; Zhang,C.; Yang,Y.; Ma,Z.; Tian,W.; Xiao,S.; Li,L.; Yin,R.; Zhang,Y.; Wang,L.; Qin,Y.; Yao,Z.; Meng,F.; Hu,D.; Li,D.; Wong,G.; Liu,F.; Lv,N.; Fu,L.; Peng,Y.; Ma,J.; Sharshov,K.; Shestopalov,A.; Gulyaeva,M.; Gao,G.F.; Chen,J.; Shi,Y.; Liu,W.J.; Chu,D.; Huang,Y.; Liu,Y.; Liu,L.; Chen,Q.; Shi,W.
EPI1821793	NP	China	2018-Jun-09	EPI_ISL_697040	A/chicken/Zhejiang/6.09_HZBX009-O/2018			Bi,Y.; Li,J.; Li,S.; Fu,G.; Jin,T.; Zhang,C.; Yang,Y.; Ma,Z.; Tian,W.; Xiao,S.; Li,L.; Yin,R.; Zhang,Y.; Wang,L.; Qin,Y.; Yao,Z.; Meng,F.; Hu,D.; Li,D.; Wong,G.; Liu,F.; Lv,N.; Fu,L.; Peng,Y.; Ma,J.; Sharshov,K.; Shestopalov,A.; Gulyaeva,M.; Gao,G.F.; Chen,J.; Shi,Y.; Liu,W.J.; Chu,D.; Huang,Y.; Liu,Y.; Liu,L.; Chen,Q.; Shi,W.
EPI1821790	NP	China	2018-Jun-09	EPI_ISL_697037	A/chicken/Zhejiang/6.09_HZBX005-O/2018			Bi,Y.; Li,J.; Li,S.; Fu,G.; Jin,T.; Zhang,C.; Yang,Y.; Ma,Z.; Tian,W.; Xiao,S.; Li,L.; Yin,R.; Zhang,Y.; Wang,L.; Qin,Y.; Yao,Z.; Meng,F.; Hu,D.; Li,D.; Wong,G.; Liu,F.; Lv,N.; Fu,L.; Peng,Y.; Ma,J.; Sharshov,K.; Shestopalov,A.; Gulyaeva,M.; Gao,G.F.; Chen,J.; Shi,Y.; Liu,W.J.; Chu,D.; Huang,Y.; Liu,Y.; Liu,L.; Chen,Q.; Shi,W.
EPI1821727	NP	China	2018-Mar-15	EPI_ISL_696970	A/chicken/Fujian/3.15_FZHX0012-O/2018			Bi,Y.; Li,J.; Li,S.; Fu,G.; Jin,T.; Zhang,C.; Yang,Y.; Ma,Z.; Tian,W.; Xiao,S.; Li,L.; Yin,R.; Zhang,Y.; Wang,L.; Qin,Y.; Yao,Z.; Meng,F.; Hu,D.; Li,D.; Wong,G.; Liu,F.; Lv,N.; Fu,L.; Peng,Y.; Ma,J.; Sharshov,K.; Shestopalov,A.; Gulyaeva,M.; Gao,G.F.; Chen,J.; Shi,Y.; Liu,W.J.; Chu,D.; Huang,Y.; Liu,Y.; Liu,L.; Chen,Q.; Shi,W.
EPI1821704	NP	China	2017-Jan-17	EPI_ISL_696946	A/chicken/Fujian/1.17_FZHX0117-O/2017			Bi,Y.; Li,J.; Li,S.; Fu,G.; Jin,T.; Zhang,C.; Yang,Y.; Ma,Z.; Tian,W.; Xiao,S.; Li,L.; Yin,R.; Zhang,Y.; Wang,L.; Qin,Y.; Yao,Z.; Meng,F.; Hu,D.; Li,D.; Wong,G.; Liu,F.; Lv,N.; Fu,L.; Peng,Y.; Ma,J.; Sharshov,K.; Shestopalov,A.; Gulyaeva,M.; Gao,G.F.; Chen,J.; Shi,Y.; Liu,W.J.; Chu,D.; Huang,Y.; Liu,Y.; Liu,L.; Chen,Q.; Shi,W.
EPI1821680	NP	China	2017-Oct-29	EPI_ISL_696922	A/chicken/Xinjiang/10.29_WLMQXL003-O/2017			Bi,Y.; Li,J.; Li,S.; Fu,G.; Jin,T.; Zhang,C.; Yang,Y.; Ma,Z.; Tian,W.; Xiao,S.; Li,L.; Yin,R.; Zhang,Y.; Wang,L.; Qin,Y.; Yao,Z.; Meng,F.; Hu,D.; Li,D.; Wong,G.; Liu,F.; Lv,N.; Fu,L.; Peng,Y.; Ma,J.; Sharshov,K.; Shestopalov,A.; Gulyaeva,M.; Gao,G.F.; Chen,J.; Shi,Y.; Liu,W.J.; Chu,D.; Huang,Y.; Liu,Y.; Liu,L.; Chen,Q.; Shi,W.
EPI1821613	NP	China	2018-Nov-28	EPI_ISL_696855	A/chicken/Chongqing/11.28_RCTYH018-C/2018			Bi,Y.; Li,J.; Li,S.; Fu,G.; Jin,T.; Zhang,C.; Yang,Y.; Ma,Z.; Tian,W.; Xiao,S.; Li,L.; Yin,R.; Zhang,Y.; Wang,L.; Qin,Y.; Yao,Z.; Meng,F.; Hu,D.; Li,D.; Wong,G.; Liu,F.; Lv,N.; Fu,L.; Peng,Y.; Ma,J.; Sharshov,K.; Shestopalov,A.; Gulyaeva,M.; Gao,G.F.; Chen,J.; Shi,Y.; Liu,W.J.; Chu,D.; Huang,Y.; Liu,Y.; Liu,L.; Chen,Q.; Shi,W.
EPI1821597	NP	China	2017-Oct-29	EPI_ISL_696841	A/chicken/Hainan/10.29_HKPL006-O/2017			Bi,Y.; Li,J.; Li,S.; Fu,G.; Jin,T.; Zhang,C.; Yang,Y.; Ma,Z.; Tian,W.; Xiao,S.; Li,L.; Yin,R.; Zhang,Y.; Wang,L.; Qin,Y.; Yao,Z.; Meng,F.; Hu,D.; Li,D.; Wong,G.; Liu,F.; Lv,N.; Fu,L.; Peng,Y.; Ma,J.; Sharshov,K.; Shestopalov,A.; Gulyaeva,M.; Gao,G.F.; Chen,J.; Shi,Y.; Liu,W.J.; Chu,D.; Huang,Y.; Liu,Y.; Liu,L.; Chen,Q.; Shi,W.
EPI1821581	NP	China	2018-Oct-31	EPI_ISL_696827	A/chicken/Hainan/10.31_003-O/2018			Bi,Y.; Li,J.; Li,S.; Fu,G.; Jin,T.; Zhang,C.; Yang,Y.; Ma,Z.; Tian,W.; Xiao,S.; Li,L.; Yin,R.; Zhang,Y.; Wang,L.; Qin,Y.; Yao,Z.; Meng,F.; Hu,D.; Li,D.; Wong,G.; Liu,F.; Lv,N.; Fu,L.; Peng,Y.; Ma,J.; Sharshov,K.; Shestopalov,A.; Gulyaeva,M.; Gao,G.F.; Chen,J.; Shi,Y.; Liu,W.J.; Chu,D.; Huang,Y.; Liu,Y.; Liu,L.; Chen,Q.; Shi,W.
EPI1821558	NP	China	2018-May-24	EPI_ISL_696804	A/chicken/Guizhou/5.24_ZYLJJ004-C/2018			Bi,Y.; Li,J.; Li,S.; Fu,G.; Jin,T.; Zhang,C.; Yang,Y.; Ma,Z.; Tian,W.; Xiao,S.; Li,L.; Yin,R.; Zhang,Y.; Wang,L.; Qin,Y.; Yao,Z.; Meng,F.; Hu,D.; Li,D.; Wong,G.; Liu,F.; Lv,N.; Fu,L.; Peng,Y.; Ma,J.; Sharshov,K.; Shestopalov,A.; Gulyaeva,M.; Gao,G.F.; Chen,J.; Shi,Y.; Liu,W.J.; Chu,D.; Huang,Y.; Liu,Y.; Liu,L.; Chen,Q.; Shi,W.
EPI1821297	NP	China	2017-Feb-16	EPI_ISL_696595	A/chicken/Henan/02.16_LYGL004-C/2017			Bi,Y.; Li,J.; Li,S.; Fu,G.; Jin,T.; Zhang,C.; Yang,Y.; Ma,Z.; Tian,W.; Xiao,S.; Li,L.; Yin,R.; Zhang,Y.; Wang,L.; Qin,Y.; Yao,Z.; Meng,F.; Hu,D.; Li,D.; Wong,G.; Liu,F.; Lv,N.; Fu,L.; Peng,Y.; Ma,J.; Sharshov,K.; Shestopalov,A.; Gulyaeva,M.; Gao,G.F.; Chen,J.; Shi,Y.; Liu,W.J.; Chu,D.; Huang,Y.; Liu,Y.; Liu,L.; Chen,Q.; Shi,W.
EPI1821281	NP	China	2018-Nov-29	EPI_ISL_696579	A/chicken/Anhui/11.29_YHZGS014-O/2018			Bi,Y.; Li,J.; Li,S.; Fu,G.; Jin,T.; Zhang,C.; Yang,Y.; Ma,Z.; Tian,W.; Xiao,S.; Li,L.; Yin,R.; Zhang,Y.; Wang,L.; Qin,Y.; Yao,Z.; Meng,F.; Hu,D.; Li,D.; Wong,G.; Liu,F.; Lv,N.; Fu,L.; Peng,Y.; Ma,J.; Sharshov,K.; Shestopalov,A.; Gulyaeva,M.; Gao,G.F.; Chen,J.; Shi,Y.; Liu,W.J.; Chu,D.; Huang,Y.; Liu,Y.; Liu,L.; Chen,Q.; Shi,W.
EPI1821274	NP	China	2018-Nov-29	EPI_ISL_696572	A/chicken/Anhui/11.29_YHZGS007-O/2018			Bi,Y.; Li,J.; Li,S.; Fu,G.; Jin,T.; Zhang,C.; Yang,Y.; Ma,Z.; Tian,W.; Xiao,S.; Li,L.; Yin,R.; Zhang,Y.; Wang,L.; Qin,Y.; Yao,Z.; Meng,F.; Hu,D.; Li,D.; Wong,G.; Liu,F.; Lv,N.; Fu,L.; Peng,Y.; Ma,J.; Sharshov,K.; Shestopalov,A.; Gulyaeva,M.; Gao,G.F.; Chen,J.; Shi,Y.; Liu,W.J.; Chu,D.; Huang,Y.; Liu,Y.; Liu,L.; Chen,Q.; Shi,W.
EPI1890845	NP	China	2019-Nov-01	EPI_ISL_505804	A/chicken/China/1101/2019			Ge,f.; Xv,z.
EPI1789466	NP	China	2019-Nov-01	EPI_ISL_505804	A/chicken/China/1101/2019			Ge,f.; Xv,z.
EPI1785445	NP	Vietnam	2019-Aug-30	EPI_ISL_504982	A/chicken/Viet Nam/HU12-657/2019			Sakoda,Y.; Okamatsu,M.; Matsuno,K.; kien,L.T.
EPI1773181	NP	Taiwan	2019-Feb-27	EPI_ISL_502396	A/chicken/Taiwan/D2/2019			Li,Y.-T.; Chen,C.-C.; Chang,A.-M.; Chao,D.-Y.; Smith,G.J.D.
EPI1772571	NP	China	2019-Jun-01	EPI_ISL_502322	A/chicken/Shandong/1845/2019			Zhaokun,C.
EPI1632748	NP	China	2016-Feb-01	EPI_ISL_399101	A/chicken/China/G1333NP,16GD/2016			Chen,X.
EPI1600789	NP	Iraq	2016-Oct-31	EPI_ISL_393353	A/chicken/Iraq/4/2016			Mohamed,N.S.; Kandeil,A.; Ali,M.
EPI1556636	NP	China	2018-Jun-14	EPI_ISL_379841	A/chicken/Shanghai/07/2018			Ge,f.; Wu,j.
EPI1554452	NP	Iran, Islamic Republic of	2017-Jul-04	EPI_ISL_379426	A/chicken/Iran/UT-Barin/2017			Ghalyanchilangaroudi,A.; Ziafati Kafi,Z.; Malekan,M.; Fallah,M.H.
EPI1536780	NP	China	2013-May-01	EPI_ISL_376085	A/chicken/Wuxi/WX-33/2013			Fan,S.; Gao,X.; Wang,T.; Sun,W.; Ying,Y.; Li,X.; Zhao,Y.; Yang,S.; Gao,Y.; Xia,X.
EPI1526905	NP	China	2016-May-05	EPI_ISL_372494	A/chicken/Jiangsu/JT138/2016			WangYangJi,S.
EPI1508852	NP	China	2018-May-01	EPI_ISL_368398	A/chicken/China/16587.5/2018			Chen,Z.; Cui,N.; Xu,C.
EPI1006593	NP	China	2014-Apr-01	EPI_ISL_266406	A/chicken/Guangxi/165C7/2014			Liu,T.T.; Xie,Z.X.; Xie,L.J.; Xie,Z.Q.; Deng,X.W.; Liu,J.B.; Luo,S.S.; Fan,Q.; Pang,Y.S.
EPI942178	NP	China	2016-Mar-11	EPI_ISL_252840	A/chicken/Ganzhou/GZ126/2016			Chen,L.J.; Tian,J.H.; Lin,X.D.; Liao,Y.; Shi,M.; Zhang,Y.Z.
EPI837521	NP	China	2014-Jan-23	EPI_ISL_234326	A/chicken/Shandong/S3/2014			Liu,L.; Zeng,X.; Chen,P.; Deng,G.; Shi,J.; Tian,G.; Kong,H.; Suzuki,Y.; Guan,Y.; Chen,H.
EPI837441	NP	China	2012-Jun-03	EPI_ISL_234320	A/chicken/Gansu/5/2012			Liu,L.; Zeng,X.; Chen,P.; Deng,G.; Shi,J.; Tian,G.; Kong,H.; Suzuki,Y.; Guan,Y.; Chen,H.
EPI775128	NP	Vietnam	2014-Mar-12	EPI_ISL_224914	A/chicken/VungTau/0189/2014			Cao,B.V.; Le Ha,T.D.; Mai,V.N.; Dang Trinh,M.A.; Le Phan,K.N.; Vo Tran,N.T.; Hoang,T.
EPI692329	NP	China	2010-Mar-03	EPI_ISL_206810	A/chicken/Guangdong/S1010/2010			Liang,L.; Deng,G.; Shi,J.; Wang,S.; Zhang,Q.; Kong,H.; Gu,C.; Guan,Y.; Suzuki,Y.; Li,Y.; Jiang,Y.; Tian,G.; Liu,L.; Li,C.; Chen,H.
EPI691951	NP	China	2011-Jan-01	EPI_ISL_206756	A/chicken/Chongqing/A52/2011			Wang,S.; Liu,S.; Jiang,W.; Zhuang,Q.; Wang,K.; Hou,G.; Li,J.; Yu,J.; Du,X.; Yang,Z.; Liu,Y.; Chen,J.
EPI681312	NP	China	2014-Jul-27	EPI_ISL_203737	A/chicken/Zhejiang/727079/2014			Wu,H.; Peng,X.; Cheng,L.; Lu,X.; Jin,C.; Xie,T.; Yao,H.; Wu,N.
EPI681120	NP	China	2014-Apr-10	EPI_ISL_203715	A/chicken/Zhejiang/3C37/2014			Wu,H.; Peng,X.; Cheng,L.; Lu,X.; Jin,C.; Xie,T.; Yao,H.; Wu,N.
EPI610279	NP	China	2008-Dec-12	EPI_ISL_188533	A/chicken/Guangxi/DX/2008			Peng,Y.; Xie,Z.; Liu,J.; Pang,Y.; Xie,L.; Luo,S.; Fan,Q.
EPI528557	NP	Bangladesh	2013-Dec-20	EPI_ISL_161684	A/chicken/Bangladesh/21554/2013			Shanmuganatham,K.; Feeroz,M.; Jones Engel,L.; Walker,D.; McClenaghan,L.; Alam,R.S.; Hasan,K.; McKenzie,P.; Webby,R.J.; Webster,R.G.
EPI492331	NP	China	2011-Dec-01	EPI_ISL_151696	A/chicken/Eastern China/ZG56/2011			Zhao,G.; Liu,X.
EPI440911	NP	China	2012-Nov-17	EPI_ISL_139107	A/chicken/Shaanxi/11/2012			Ren,J.; Wang,J.
EPI416217	NP	China	2012-Jan-01	EPI_ISL_134029	A/chicken/Shanghai/C2/2012			Ge,F.
EPI416216	NP	China	2012-Jan-01	EPI_ISL_134028	A/chicken/Shanghai/C1/2012			Ge,F.
EPI407752	NP	Pakistan	2008-Feb-23	EPI_ISL_132829	A/chicken/Sihala/NARC-12103/2008			Siddique,N.; Abbas,M.A.; Ahmed,Z.; Naeem,K.
EPI403489	NP	Israel	2010-Nov-01	EPI_ISL_131528	A/chicken/Israel/1167/2010			Shkoda,I.; Panshin,A.; Lapin,K.; Perk,S.
EPI403486	NP	Israel	2010-Oct-01	EPI_ISL_131527	A/chicken/Israel/1067/2010			Shkoda,I.; Panshin,A.; Lapin,K.; Perk,S.
EPI400167	NP	China	2009-Mar-01	EPI_ISL_130432	A/chicken/Nanjing/908/2009			Zhang,Y.; Teng,Q.; Ren,C.; Li,G.; Li,X.; Li,Z.; Li,Z.J.; Zhang,Y.E.
EPI383271	NP	China	2011-Nov-29	EPI_ISL_123954	A/chicken/Guangdong/C273/2011			Jiao,P.; Yuan,R.; Wei,L.; Jia,B.; Cao,L.; Song,Y.; Gong,L.; Xu,C.; Ren,T.; Liao,M.
EPI317182	NP	China	2010-Dec-02	EPI_ISL_90154	A/chicken/China/AH-10-01/2010			Zhen,C.; Yu,H.
EPI313919	NP	China	2009-Sep-10	EPI_ISL_89115	A/chicken/Tibet/S4/2009			Suolang,S.; Jin,M.
EPI287566	NP	India	2009-Mar-09	EPI_ISL_81527	A/chicken/West Bengal/170564/2009			Tosh,C.; Behera,P.; Nagarajan,S.; Murugkar,H.V.; Dubey,S.C.
EPI283389	NP	Hong Kong (SAR)	2001-Jan-01	EPI_ISL_80307	A/chicken/Hong Kong/SF4/2001			Ozaki,H.; Guan,Y.; Peiris,M.; Webster,R.G.; Webby,R.J.
EPI683045	NP	China	2014-Dec-01	EPI_ISL_205111	A/chicken/Wuhan/HAQL07/2014			Chen,L.-J.; Lin,X.-D.; Guo,W.-P.; Tian,J.-H.; Zhang,Y.-Z.
EPI601196	NP	China	2014-Mar-30	EPI_ISL_181924	A/chicken/Jiangxi/13216/2014			Ma,C.; Lam,T.T.Y.; Chai,Y.; Wang,J.; Fan,X.; Hong,W.; Zhang,Y.; Li,L.; Liu,Y.; Smith,D.K.; Webby,R.J.; Peiris,J.S.M.; Zhu,H.; Guan,Y.
EPI592305	NP	China	2013-Dec-13	EPI_ISL_179922	A/chicken/Shenzhen/2130/2013			Lam,T.Y.; Zhou,B.; Wang,J.; Chai,Y.; Shen,Y.; Chen,X.; Ma,C.; Hong,W.; Chen,Y.; Zhang,Y.; Duan,L.; Chen,P.; Jiang,J.; Li,L.; Poon,L.M.; Webby,R.J.; Smith,D.K.; Leung,G.M.; Peiris,J.M.; Holmes,E.C.; Guan,Y.; Zhu,H.
EPI592297	NP	China	2013-Dec-13	EPI_ISL_179921	A/chicken/Shenzhen/2122/2013			Lam,T.Y.; Zhou,B.; Wang,J.; Chai,Y.; Shen,Y.; Chen,X.; Ma,C.; Hong,W.; Chen,Y.; Zhang,Y.; Duan,L.; Chen,P.; Jiang,J.; Li,L.; Poon,L.M.; Webby,R.J.; Smith,D.K.; Leung,G.M.; Peiris,J.M.; Holmes,E.C.; Guan,Y.; Zhu,H.
EPI591980	NP	China	2013-Oct-27	EPI_ISL_179846	A/chicken/Suzhou/4909/2013			Lam,T.Y.; Zhou,B.; Wang,J.; Chai,Y.; Shen,Y.; Chen,X.; Ma,C.; Hong,W.; Chen,Y.; Zhang,Y.; Duan,L.; Chen,P.; Jiang,J.; Li,L.; Poon,L.M.; Webby,R.J.; Smith,D.K.; Leung,G.M.; Peiris,J.M.; Holmes,E.C.; Guan,Y.; Zhu,H.
EPI591943	NP	China	2013-Oct-25	EPI_ISL_179839	A/chicken/Jiaxing/4376/2013			Lam,T.Y.; Zhou,B.; Wang,J.; Chai,Y.; Shen,Y.; Chen,X.; Ma,C.; Hong,W.; Chen,Y.; Zhang,Y.; Duan,L.; Chen,P.; Jiang,J.; Li,L.; Poon,L.M.; Webby,R.J.; Smith,D.K.; Leung,G.M.; Peiris,J.M.; Holmes,E.C.; Guan,Y.; Zhu,H.
EPI590578	NP	Taiwan	2015-Jan-29	EPI_ISL_179538	A/chicken/TY/a665/2015			Cheng,M.-C.; Tan,D.-H.; Chen,L.-H.; Liu,Y.-P.; Lin,Y.-J.; Tsai,H.-J.; Chang,P.-C.
EPI596899	NP	China	2014-Feb-21	EPI_ISL_176194	A/silkie chicken/Dongguan/978/2014			Lam,T.Y.; Zhou,B.; Wang,J.; Chai,Y.; Shen,Y.; Chen,X.; Ma,C.; Hong,W.; Chen,Y.; Zhang,Y.; Duan,L.; Chen,P.; Jiang,J.; Li,L.; Poon,L.M.; Webby,R.J.; Smith,D.K.; Leung,G.M.; Peiris,J.M.; Holmes,E.C.; Guan,Y.; Zhu,H.
EPI596900	NP	China	2014-Feb-21	EPI_ISL_176194	A/silkie chicken/Dongguan/978/2014			Lam,T.Y.; Zhou,B.; Wang,J.; Chai,Y.; Shen,Y.; Chen,X.; Ma,C.; Hong,W.; Chen,Y.; Zhang,Y.; Duan,L.; Chen,P.; Jiang,J.; Li,L.; Poon,L.M.; Webby,R.J.; Smith,D.K.; Leung,G.M.; Peiris,J.M.; Holmes,E.C.; Guan,Y.; Zhu,H.
EPI583510	NP	China	2013-Dec-12	EPI_ISL_175924	A/chicken/Shenzhen/1882/2013			Lam,T.Y.; Zhou,B.; Wang,J.; Chai,Y.; Shen,Y.; Chen,X.; Ma,C.; Hong,W.; Chen,Y.; Zhang,Y.; Duan,L.; Chen,P.; Jiang,J.; Li,L.; Poon,L.M.; Webby,R.J.; Smith,D.K.; Leung,G.M.; Peiris,J.M.; Holmes,E.C.; Guan,Y.; Zhu,H.
EPI583496	NP	China	2013-Dec-12	EPI_ISL_175922	A/chicken/Shenzhen/1737/2013			Lam,T.Y.; Zhou,B.; Wang,J.; Chai,Y.; Shen,Y.; Chen,X.; Ma,C.; Hong,W.; Chen,Y.; Zhang,Y.; Duan,L.; Chen,P.; Jiang,J.; Li,L.; Poon,L.M.; Webby,R.J.; Smith,D.K.; Leung,G.M.; Peiris,J.M.; Holmes,E.C.; Guan,Y.; Zhu,H.
EPI583440	NP	China	2013-Dec-11	EPI_ISL_175914	A/chicken/Shenzhen/1276/2013			Lam,T.Y.; Zhou,B.; Wang,J.; Chai,Y.; Shen,Y.; Chen,X.; Ma,C.; Hong,W.; Chen,Y.; Zhang,Y.; Duan,L.; Chen,P.; Jiang,J.; Li,L.; Poon,L.M.; Webby,R.J.; Smith,D.K.; Leung,G.M.; Peiris,J.M.; Holmes,E.C.; Guan,Y.; Zhu,H.
EPI577946	NP	China	2013-Dec-12	EPI_ISL_175640	A/chicken/Shenzhen/1660/2013			Lam,T.Y.; Zhou,B.; Wang,J.; Chai,Y.; Shen,Y.; Chen,X.; Ma,C.; Hong,W.; Chen,Y.; Zhang,Y.; Duan,L.; Chen,P.; Jiang,J.; Li,L.; Poon,L.M.; Webby,R.J.; Smith,D.K.; Leung,G.M.; Peiris,J.M.; Holmes,E.C.; Guan,Y.; Zhu,H.
EPI569697	NP	China	2009-Jan-01	EPI_ISL_173920	A/chicken/Fujian/01/2009			Zhao,M.; Gu,X.; Chen,H.; Liu,Q.; Zhong,L.; Huang,J.; Gu,M.; Liu,X.
EPI572830	NP	China	2012-Jul-03	EPI_ISL_173730	A/chicken/Shanxi/0703/2012			Pu,J.; Wang,S.; Yin,Y.; Zhang,G.; Carter,R.A.; Wang,J.; Xu,G.; Sun,H.; Wang,M.; Wen,C.; Wei,Y.; Wang,D.; Zhu,B.; Lemmon,G.; Jiao,Y.; Duan,S.; Wang,Q.; Du,Q.; Sun,M.; Bao,J.; Sun,Y.; Zhao,J.; Zhang,H.; Wu,G.; Liu,J.; Webster,R.G.; Lv,N.
EPI572853	NP	China	2013-Mar-31	EPI_ISL_173729	A/chicken/Beijing/0331/2013			Pu,J.; Wang,S.; Yin,Y.; Zhang,G.; Carter,R.A.; Wang,J.; Xu,G.; Sun,H.; Wang,M.; Wen,C.; Wei,Y.; Wang,D.; Zhu,B.; Lemmon,G.; Jiao,Y.; Duan,S.; Wang,Q.; Du,Q.; Sun,M.; Bao,J.; Sun,Y.; Zhao,J.; Zhang,H.; Wu,G.; Liu,J.; Webster,R.G.; Lv,N.
EPI569708	NP	China	2007-Jan-11	EPI_ISL_173649	A/chicken/Jiangsu/01/2007			Zhao,M.; Gu,X.; Chen,H.; Liu,Q.; Zhong,L.; Huang,J.; Gu,M.; Liu,X.
EPI538913	NP	China	2013-Nov-23	EPI_ISL_164906	A/chicken/Guangxi/LS/2013			Xu,Q.; Xie,Z.X.; Xie,L.J.; Luo,S.S.; Xie,Z.Q.; Deng,X.W.; Liu,J.B.; Huang,J.L.; Zeng,T.T.
EPI531500	NP	Taiwan	2012-May-08	EPI_ISL_162475	A/chicken/Taiwan/0502/2012			Lee,M.S.
EPI510665	NP	Taiwan	2013-Jan-29	EPI_ISL_158003	A/chicken/Taiwan/1680/2013			Lee,C.C.; Zhu,H.; Huang,P.Y.; Peng,L.; Chang,Y.C.; Yip,C.H.; Li,Y.T.; Cheung,C.L.; Compans,R.; Yang,C.; Smith,D.K.; Lam,T.T.; King,C.C.; Guan,Y.; Lam,T.T.Y.
EPI470451	NP	China	2006-Jan-01	EPI_ISL_146275	A/chicken/Hong Kong/AP167W/2006			Lam,T.T.Y.; Wang,J.; Shen,Y.; Zhou,B.; Duan,L.; Cheung,C.L.; Ma,C.; Lycett,S.J.; Leung,C.Y.H.; Chen,X.; Li,L.; Hong,W.; Chai,Y.; Zhou,L.; Liang,H.; Ou,Z.; Liu,Y.; Farooqui,A.; Kelvin,D.J.; Poon,L.L.M.; Smith,D.K.; Pybus,O.G.; Leung,G.M.; Shu,Y.; Webster,R.G.; Webby,R.J.; Peiris,J.S.M.; Rambaut,A.; Zhu,H.; Guan,Y.
EPI470513	NP	China	2011-Jan-01	EPI_ISL_146221	A/chicken/Hong Kong/NT148W/2011			Lam,T.T.Y.; Wang,J.; Shen,Y.; Zhou,B.; Duan,L.; Cheung,C.L.; Ma,C.; Lycett,S.J.; Leung,C.Y.H.; Chen,X.; Li,L.; Hong,W.; Chai,Y.; Zhou,L.; Liang,H.; Ou,Z.; Liu,Y.; Farooqui,A.; Kelvin,D.J.; Poon,L.L.M.; Smith,D.K.; Pybus,O.G.; Leung,G.M.; Shu,Y.; Webster,R.G.; Webby,R.J.; Peiris,J.S.M.; Rambaut,A.; Zhu,H.; Guan,Y.
EPI470556	NP	China	2013-Jan-01	EPI_ISL_146201	A/chicken/Wenzhou/602/2013			Lam,T.T.Y.; Wang,J.; Shen,Y.; Zhou,B.; Duan,L.; Cheung,C.L.; Ma,C.; Lycett,S.J.; Leung,C.Y.H.; Chen,X.; Li,L.; Hong,W.; Chai,Y.; Zhou,L.; Liang,H.; Ou,Z.; Liu,Y.; Farooqui,A.; Kelvin,D.J.; Poon,L.L.M.; Smith,D.K.; Pybus,O.G.; Leung,G.M.; Shu,Y.; Webster,R.G.; Webby,R.J.; Peiris,J.S.M.; Rambaut,A.; Zhu,H.; Guan,Y.
EPI460125	NP	Taiwan	2012-Feb-15	EPI_ISL_143460	A/chicken/Taiwan/A1997/2012			Lee,M.S.
EPI460117	NP	Taiwan	2012-Jan-05	EPI_ISL_143459	A/chicken/Taiwan/0101/2012			Lee,M.S.
EPI453585	NP	Bangladesh	2006-Sep-01	EPI_ISL_142301	A/chicken/Bangladesh/VP01/2006			Parvin,R.; Halami,M.Y.; Heenemann,K.; Chowdhury,E.H.; Islam,M.R.; Vahlenkamp,T.W.
EPI441448	NP	Taiwan	2009-Jul-03	EPI_ISL_139238	A/chicken/Taiwan/CF22/2009			King,C.-C.
EPI403470	NP	Iran, Islamic Republic of	2007-Oct-01	EPI_ISL_131519	A/chicken/Iran/TH85/2007			Majidzadeh,K.; Ghalyanchi Langeroudi,A.; Karimi,V.; Soleimanidor,M.; Aghahossein Fanni,A.
EPI403468	NP	Iran, Islamic Republic of	1998-Sep-01	EPI_ISL_131517	A/chicken/Iran/TH77/1998			Majidzadeh,K.; Ghalyanchi Langeroudi,A.; Karimi,V.; Soleimanidor,M.; Aghahossein Fanni,A.
EPI342579	NP	China	2009-Dec-01	EPI_ISL_89652	A/chicken/Fujian/G9/2009			Yan,Z.; Liu,J.
EPI275847	NP	China	2006-Jan-01	EPI_ISL_77997	A/chicken/Shandong/A-10/2006			Li,Y.; Shi,J.; Zhong,G.; Deng,G.; Tian,G.; Ge,J.; Zeng,X.; Song,J.; Zhao,D.; Liu,L.; Jiang,Y.; Guan,Y.; Bu,Z.; Chen,H.
EPI275743	NP	China	2008-Jan-01	EPI_ISL_77984	A/chicken/Guizhou/7/2008			Li,Y.; Shi,J.; Zhong,G.; Deng,G.; Tian,G.; Ge,J.; Zeng,X.; Song,J.; Zhao,D.; Liu,L.; Jiang,Y.; Guan,Y.; Bu,Z.; Chen,H.
EPI272254	NP	Korea, Republic of	2009-Apr-28	EPI_ISL_77208	A/chicken/Korea/A146/2009			Kim,H.R.; Park,C.K.; Oem,J.K.; Bae,Y.C.; Lee,O.S.; Lee,Y.J.
EPI267657	NP	India	2006-Apr-25	EPI_ISL_76224	A/chicken/Uchal/8293/2006			Maheswarappa,G.; Byregowda,S.M.; Pradhan,H.K.; Tosh,C.; Dubey,S.C.
EPI266417	NP	Pakistan	1995-Jan-01	EPI_ISL_75986	A/chicken/Murree/NARC-1/1995			Abbas,M.A.; Spackman,E.; Ahmed,Z.; Naeem,K.; Siddique,N.; Swayne,D.; Sarmento,L.; Hameed,A.; Rashid,S.; Dundon,W.G.; Capua,I.
EPI476932	NP	Japan	1925-Jan-01	EPI_ISL_69861	A/chicken/Japan/1925			Worobey,M.; Han,G.-Z.; Kawaoka,Y.; Muramoto,Y.; Rambaut,A.
EPI239258	NP	Korea, Republic of	1996-Jan-01	EPI_ISL_68689	A/chicken/Korea/MS96-CE6/1996			Kim,L.M.; Scott,M.A.; Suarez,D.L.; Spackman,E.; Swayne,D.E.; Afonso,C.L.
EPI239123	NP	China	1997-Jan-01	EPI_ISL_68666	A/chicken/Hubei/wl/1997			Liao,X.; Zhang,X.; Wang,J.; Yu,J.; Li,T.
EPI235833	NP	China	2002-Jan-01	EPI_ISL_67735	A/chicken/Jilin/hh/2002			Liao,X.; Zhang,X.; Wang,J.; Yu,J.; Jin,N.
EPI235063	NP	China	2003-Jan-01	EPI_ISL_67382	A/chicken/Jilin/hn/2003			Liao,X.; Zhang,X.; Wang,J.; Yu,J.; Jin,N.
EPI235060	NP	China	2003-Jan-01	EPI_ISL_67381	A/chicken/Jilin/hm/2003			Liao,X.; Zhang,X.; Wang,J.; Yu,J.; Jin,N.
EPI228887	NP	China	2004-Jan-01	EPI_ISL_65329	A/chicken/Jilin/hl/2004			Liao,X.; Zhang,X.; Wang,J.; Yu,J.; Jin,N.
EPI228882	NP	China	2004-Jan-01	EPI_ISL_65328	A/chicken/Jilin/hk/2004			Liao,X.; Zhang,X.; Wang,J.; Yu,J.; Jin,N.
EPI221813	NP	Israel	2007-Jul-26	EPI_ISL_63459	A/chicken/Israel/728/2007			Panshin,A.; Golender,N.; Pokamunski,S.; Perk,S.
EPI220324	NP	Israel	2008-Jan-25	EPI_ISL_63008	A/chicken/Israel/292/2008			Panshin,A.; Golender,N.; Pokamunski,S.; Perk,S.
EPI175351	NP	China	2005-Jan-01	EPI_ISL_23104	A/chicken/Guangdong/1/2005
EPI170828	NP	China	2008-Jan-01	EPI_ISL_20103	A/chicken/Henan/L1/2008
EPI163965	NP	China	2004-Jan-01	EPI_ISL_13998	A/chicken/Jiangsu/L1/2004
EPI391483	NP	Korea, Republic of	2001-Jan-01	EPI_ISL_13845	A/chicken/Korea/01310/2001			Choi,J.G.; Lee,Y.J.; Kim,Y.J.; Lee,E.K.; Jeong,O.M.; Sung,H.W.; Kim,J.H.; Kwon,J.H.; Choi,J.-G.; Lee,Y.-J.; Kim,Y.-J.; Lee,E.-K.; Jeong,O.-M.; Sung,H.-W.; Kim,J.-H.; Kwon,J.-H.
EPI122275	NP	China	1999-Jan-01	EPI_ISL_13005	A/chicken/Guangxi/4/1999
EPI119795	NP	Taiwan	2000-Jan-01	EPI_ISL_12742	A/chicken/Taiwan/2838N/00
EPI108741	NP	China	2002-Jan-01	EPI_ISL_11068	A/chicken/Jiangsu/cz1/2002
EPI102275	NP	Taiwan	2004-Jan-01	EPI_ISL_10095	A/chicken/Taiwan/ch1006/04
EPI102243	NP	Taiwan	2001-Jan-01	EPI_ISL_10078	A/chicken/Taiwan/1215/01
EPI102215	NP	Taiwan	1987-Jan-01	EPI_ISL_10067	A/chicken/Taiwan/G2/87
EPI89395	NP	Hong Kong (SAR)	1977-Jan-01	EPI_ISL_8932	A/chicken/Hong Kong/17/1977
EPI81891	NP	China	2001-Jan-01	EPI_ISL_8505	A/chicken/Heilongjiang/48/01
EPI81889	NP	China	2000-Jan-01	EPI_ISL_8504	A/chicken/Heilongjiang/35/00
EPI81887	NP	China	2000-Jan-01	EPI_ISL_8503	A/chicken/Hebei/31/00
EPI81871	NP	China	2002-Jan-01	EPI_ISL_8495	A/chicken/Guangdong/21/02
EPI81867	NP	China	2000-Jan-01	EPI_ISL_8494	A/chicken/Fujian/25/00
EPI26431	NP	China	2004-Jan-01	EPI_ISL_4853	A/Chicken/Henan/210/2004
EPI24939	NP	China	2002-Jan-01	EPI_ISL_4515	A/chicken/Hebei/1/2002
EPI23739	NP	China	2004-Jan-01	EPI_ISL_4202	A/chicken/Jilin/9/2004
EPI23177	NP	China	2002-Jan-01	EPI_ISL_4169	A/Ck/HK/37.4/2002
EPI1716	NP	Japan	2005-Jan-01	EPI_ISL_360	A/chicken/Ibaraki/1/2005
EPI466451	NP	China	2013-Jan-23	EPI_ISL_145388	A/chicken/Jiangsu/ZJ4/2013	Yangzhou University	Chinese Academy of Sciences	Daxin, P
EPI466435	NP	China	2012-Nov-06	EPI_ISL_145386	A/chicken/Jiangsu/XZ6/2012	Yangzhou University	Chinese Academy of Sciences	Daxin, P
EPI2213738	NP	China	2021-Mar-20	EPI_ISL_15737164	A/chicken/Jiangsu/S1229/2021(H10N3)	Harbin Veterinary Research Institute (CAAS)	Harbin Veterinary Research Institute (CAAS)	Yuancheng Zhang, Guohua Deng
EPI500887	NP	China	2010-Dec-09	EPI_ISL_154161	A/Chicken/Guangxi/S4029/2010	Harbin Veterinary Research Institute (CAAS)	Harbin Veterinary Research Institute (CAAS)	Wang, G.J.; Deng,G.H.; Shi, J.Z.; Luo, W.Y.; Zhang, G.Q.; Zhang, Q.Y.; Liu, L.L.; Jiang, Y.P.; Li, C.J.; Sriwilaijaroen, N.; Hiramatsu, H.; Suzuki, Y.; Kawaoka, Y.; Chen, H.L.
EPI164750	NP	China	2004-Jan-01	EPI_ISL_24751	A/Chicken/Anhui/39/2004	Harbin Veterinary Research Institute (CAAS)	Harbin Veterinary Research Institute (CAAS)
EPI952640	NP	Korea, Republic of	2017-Feb-08	EPI_ISL_254725	A/chicken/Korea/H903/2017	Animal and Plant Quarantine Agency (O-2015)	Animal and Plant Quarantine Agency (APQA)	Youn-Jeong, Lee; Eun-Kyoung, Lee; Byung-Min, Song; Yu-Na, Lee
EPI459893	NP	Taiwan	2013-May-15	EPI_ISL_143276	A/chicken/Taiwan/A2837/2013(H6N1)	Animal Health Research Institute	Animal Health Research Institute (Taiwan)	Lee, MS
EPI2439362	NP	Myanmar	2019-Aug-07	EPI_ISL_17086447	A/chicken/Myanmar/B85/2019			Direct Submission
EPI2376679	NP	Bangladesh	2022-Aug-07	EPI_ISL_16840749	A/Chicken/Bangladesh/55110/2022			Barman,S.; Turner,J.C.; Hasan,M.; Akhtar,S.; Franks,J.; Walker,D.; Seiler,P.; Mukherjee,N.; Kercher,L.; McKenzie,P.; Feeroz,M.; Webby,R.J.
EPI2162836	NP	Bangladesh	2021-Feb-22	EPI_ISL_14885408	not release - host x isolate name not match			Barman,S.; Turner,J.C.; Hasan,M.; Akhtar,S.; Franks,J.; El-Shesheny,R.; Walker,D.; Seiler,P.; Mukherjee,N.; Kercher,L.; McKenzie,P.; Feeroz,M.; Webby,R.J.
EPI2162652	NP	Bangladesh	2021-Dec-14	EPI_ISL_14885165	A/chicken/Bangladesh/50529/2021			Barman,S.; Turner,J.C.; Hasan,M.; Akhtar,S.; Franks,J.; El-Shesheny,R.; Walker,D.; Seiler,P.; Mukherjee,N.; Kercher,L.; McKenzie,P.; Feeroz,M.; Webby,R.J.
EPI1778123	NP	Bangladesh	2019-Jul-10	EPI_ISL_503518	A/chicken/Bangladesh/40498/2019			Barman,S.; Turner,J.C.; Hasan,M.; Akhtar,S.; Franks,J.; El-Shesheny,R.; Walker,D.; Seiler,P.; Mukherjee,N.; Kercher,L.; McKenzie,P.; Feeroz,M.; Webby,R.J.
EPI1778121	NP	Bangladesh	2019-Aug-19	EPI_ISL_503517	A/chicken/Bangladesh/40618/2019			Barman,S.; Turner,J.C.; Hasan,M.; Akhtar,S.; Franks,J.; El-Shesheny,R.; Walker,D.; Seiler,P.; Mukherjee,N.; Kercher,L.; McKenzie,P.; Feeroz,M.; Webby,R.J.
EPI965315	NP	Bangladesh	2015-Aug-25	EPI_ISL_257063	A/chicken/Bangladesh/25945/2015			Barman,S.; Marinova-Petkova,A.; Hasan,M.K.; Akhtar,S.; Turner,J.C.; Franks,J.; Walker,D.; Seiler,P.; Friedman,K.; Kercher,L.; Kayali,G.; Jones-Engel,L.; McKenzie,P.; Krauss,S.; Webby,R.J.; Feeroz,M.M.; Webster,R.G.
EPI963337	NP	Bangladesh	2014-Oct-19	EPI_ISL_256787	A/chicken/Bangladesh/23727/2014			Shanmuganatham,K.; Barman,S.; Marinova-Petkova,A.; Hasan,M.K.; Akhtar,S.; Turner,J.C.; Franks,J.; Walker,D.; Seiler,P.; Friedman,K.; Jones-Engel,L.; McKenzie,P.; Krauss,S.; Webby,R.J.; Feeroz,M.M.; Webster,R.G.
EPI702904	NP	Cambodia	2011-May-14	EPI_ISL_208658	A/Chicken/Cambodia/ProrSam/010401/2011/H3N8	National Veterinary Research Institute	Swedish Veterinary Agency (SVA)
EPI2058297	NP	Bangladesh	2022-Feb-23	EPI_ISL_13156687	A/duck/Bangladesh/19D1850/2022	International Centre for Diarrhoeal Disease Research (ICDDR,B)	International Centre for Diarrhoeal Disease Research (ICDDR,B)	Hossain, M.E.; Miah, M.; Puspo, JA.; Hasan, R.; Davis, C.T.; Mott, A.J.; Davis, W.; Chowdhury, S.; Rahman, M.Z
EPI2058289	NP	Bangladesh	2022-Feb-13	EPI_ISL_13156686	A/duck/Bangladesh/17D1854/2022	International Centre for Diarrhoeal Disease Research (ICDDR,B)	International Centre for Diarrhoeal Disease Research (ICDDR,B)	Hossain, M.E.; Miah, M.; Puspo, JA.; Hasan, R.; Davis, C.T.; Mott, A.J.; Davis, W.; Chowdhury, S.; Rahman, M.Z
EPI1995375	NP	Bangladesh	2021-Dec-10	EPI_ISL_11055544	A/duck/Bangladesh/18D1791/2021	International Centre for Diarrhoeal Disease Research (ICDDR,B)	International Centre for Diarrhoeal Disease Research (ICDDR,B)	Hossain, M.E.; Miah, M.; Alam, S.; Hasan, R.; Davis, C.T.; Mott, A.J.; Davis, W.; Chowdhury, S.; Rahman, M.Z
EPI2505481	NP	Indonesia	2022-Apr-04	EPI_ISL_17371282	A/duck/Hulu Sungai Utara/A0522064-06/2022	Disease Investigation Centre Regional V Banjarbaru (BPPVRV)	Balai Besar Veteriner Wates	Wibawa, Hendra; Wibowo, Putut Eko; Lestari, -; Irianingsih, Sri Handayani; Supriyadi, Arif; Fiqri, Anna Januar; Fahmia, Zaza; Silaban, Jesiaman; Mulyawan, Herdiyanto
EPI1055298	NP	China	2016-Jan-15	EPI_ISL_277029	A/duck/Wuxi/7275/2016	Beijing Institute of Microbiology and Epidemiology	Beijing Institute of Microbiology and Epidemiology	Maijuan,Ma; Shanhui,Chen; Teng,Zhao
EPI1275135	NP	Cambodia	2015-Jun-30	EPI_ISL_321517	A/duck/Cambodia/Z416W27M3/2015		Institut Pasteur du Cambodia
EPI1275079	NP	Cambodia	2015-May-11	EPI_ISL_321510	A/duck/Cambodia/Z263W20M1/2015		Institut Pasteur du Cambodia
EPI1275015	NP	Cambodia	2015-Feb-16	EPI_ISL_321502	A/duck/Cambodia/Z25W8M1/2015		Institut Pasteur du Cambodia
EPI542625	NP	China	2013-Nov-10	EPI_ISL_166584	A/duck/Beijing/FS01/2013	Institute of Microbiology, Chinese Academy of Sciences	Institute of Microbiology, Chinese Academy of Sciences
EPI431449	NP	China	2011-Dec-01	EPI_ISL_137254	A/duck/Hebei/2/2011	Institute of Microbiology, Chinese Academy of Sciences	Institute of Microbiology, Chinese Academy of Sciences	Di,Liu; Haigang,Sun; Jinghua,Yan; George F,Gao; Juncai,Ma
EPI667278	NP	China	2015-Apr-16	EPI_ISL_200621	A/duck/Guangdong/04.16 SZLGWL004/2015(Mixed)		Institute of Microbiology, Chinese Academy of Sciences
EPI666030	NP	China	2015-Apr-08	EPI_ISL_200465	A/duck/Sichuan/04.08 CDLQ161-P/2015(Mixed)		Institute of Microbiology, Chinese Academy of Sciences
EPI659704	NP	China	2015-Apr-08	EPI_ISL_199170	A/duck/Sichuan/04.08 CDLQ146-O/2015(H4N2)		Institute of Microbiology, Chinese Academy of Sciences
EPI656547	NP	China	2015-Mar-06	EPI_ISL_198756	A/duck/Hubei/03.06 WHWTZ129-P/2015(H6N6)		Institute of Microbiology, Chinese Academy of Sciences
EPI1814962	NP	Japan	2020-Nov-16	EPI_ISL_681278	A/duck/Niigata/151103/1/2020	National Institute of Animal Health	National Institute of Animal Health
EPI1187136	NP	Japan	2008-Jan-01	EPI_ISL_301023	A/duck/Tsukuba/72/2009	National Institute of Animal Health	National Institute of Animal Health
EPI1187000	NP	Japan	2008-Jan-01	EPI_ISL_301006	A/duck/Chiba/8/2008	National Institute of Animal Health	National Institute of Animal Health
EPI1177645	NP	Japan	2008-Jan-01	EPI_ISL_299146	A/duck/Chiba/33/2008	National Institute of Animal Health	National Institute of Animal Health
EPI1177637	NP	Japan	2008-Jan-01	EPI_ISL_299145	A/duck/Chiba/23/2008	National Institute of Animal Health	National Institute of Animal Health
EPI1139871	NP	Japan	2006-Jan-01	EPI_ISL_291129	A/duck/Chiba/20/06	National Institute of Animal Health	National Institute of Animal Health	Y,Uchida
EPI1139831	NP	Japan	2006-Jan-01	EPI_ISL_291124	A/duck/Chiba/5/06	National Institute of Animal Health	National Institute of Animal Health	Y,Uchida
EPI967353	NP	Japan	2016-Feb-21	EPI_ISL_257413	A/duck/Ibaraki/F10-2-3/2017	National Institute of Animal Health	National Institute of Animal Health	Saito, T.; Takemae, N.
EPI873489	NP	Japan	2016-Dec-14	EPI_ISL_240623	A/duck/Ibaraki/109/2016	National Institute of Animal Health	National Institute of Animal Health	Uchida,Y.
EPI873433	NP	Japan	2016-Dec-14	EPI_ISL_240616	A/duck/Ibaraki/22/2016	National Institute of Animal Health	National Institute of Animal Health	Uchida,Y.
EPI866905	NP	Japan	2015-Nov-25	EPI_ISL_239411	A/duck/Aichi/231105/2015	National Institute of Animal Health	National Institute of Animal Health	Mine,J
EPI860681	NP	Japan	2005-Jan-01	EPI_ISL_237992	A/duck/Japan/AnimalQuarantine-HE103/2015	National Institute of Animal Health	National Institute of Animal Health	Uchida,Y.
EPI855924	NP	Japan	2014-Nov-01	EPI_ISL_237175	A/duck/Shimane/32-20/2014	National Institute of Animal Health	National Institute of Animal Health
EPI855728	NP	Japan	2014-Oct-01	EPI_ISL_237157	A/duck/Kyoto/261011/2014	National Institute of Animal Health	National Institute of Animal Health
EPI855584	NP	Japan	2012-Nov-01	EPI_ISL_237139	A/duck/Miyazaki/451101/2012	National Institute of Animal Health	National Institute of Animal Health
EPI866945	NP	Japan	2015-Oct-30	EPI_ISL_239416	A/duck/Fukui/181006/2015		National Institute of Animal Health
EPI1299589	NP	China	2018-Apr-11	EPI_ISL_327408	A/duck/Guangdong/F450/2018	South China Agricultural University	South China Agricultural University	Weixin, Jia; Shumin, Xie; Wenbao, Qi; Ming, Liao
EPI2665432	NP	China	2021-Nov-01	EPI_ISL_18059686	A/duck/Sichuan/SICAU-04/2021			yi,d.M.
EPI2594477	NP	China	2020-Dec-01	EPI_ISL_17805202	A/duck/Guangxi/3846/2020			Chen,P., Jin,Z., Peng,L., Zheng,Z., Cheung,Y.M., Guan,J., Chen,L., Huang,Y., Fan,X., Zhang,Z., Shi,D., Xie,J., Chen,R., Xiao,B., Yip,C.H., Holmes,E.C., Lam,T.Y., Zhu,H.; Guan,Y.
EPI2582459	NP	China	2022-Sep-01	EPI_ISL_17760713	A/duck/China/9-12/2022	Sun Yat-Sen University of Medical Sciences		Zhu,P.
EPI2582366	NP	China	2022-Oct-01	EPI_ISL_17760706	A/duck/China/L83/2022	Sun Yat-Sen University of Medical Sciences		Zhu,P.
EPI2582267	NP	China	2022-Oct-01	EPI_ISL_17760699	A/duck/China/10-26/2022	Sun Yat-Sen University of Medical Sciences		Zhu,P.
EPI2376722	NP	China	2019-Jan-10	EPI_ISL_16840758	A/Duck/China/12/2019			Tran,K.N.T.; Yeo,S.-J.; Poo,H.; Yang,J.; Lv,H.; Mok,C.K.; Park,H.
EPI1834080	NP	China	2016-Dec-07	EPI_ISL_707430	A/duck/Fujian/12.7_FZHX1273-C/2016			Bi,Y.; Li,J.; Li,S.; Fu,G.; Jin,T.; Zhang,C.; Yang,Y.; Ma,Z.; Tian,W.; Xiao,S.; Li,L.; Yin,R.; Zhang,Y.; Wang,L.; Qin,Y.; Yao,Z.; Meng,F.; Hu,D.; Li,D.; Wong,G.; Liu,F.; Lv,N.; Fu,L.; Peng,Y.; Ma,J.; Sharshov,K.; Shestopalov,A.; Gulyaeva,M.; Gao,G.F.; Chen,J.; Shi,Y.; Liu,W.J.; Chu,D.; Huang,Y.; Liu,Y.; Liu,L.; Chen,Q.; Shi,W.
EPI1833944	NP	China	2017-Nov-23	EPI_ISL_707416	A/duck/Fujian/11.23_FZHX0007-C/2017			Bi,Y.; Li,J.; Li,S.; Fu,G.; Jin,T.; Zhang,C.; Yang,Y.; Ma,Z.; Tian,W.; Xiao,S.; Li,L.; Yin,R.; Zhang,Y.; Wang,L.; Qin,Y.; Yao,Z.; Meng,F.; Hu,D.; Li,D.; Wong,G.; Liu,F.; Lv,N.; Fu,L.; Peng,Y.; Ma,J.; Sharshov,K.; Shestopalov,A.; Gulyaeva,M.; Gao,G.F.; Chen,J.; Shi,Y.; Liu,W.J.; Chu,D.; Huang,Y.; Liu,Y.; Liu,L.; Chen,Q.; Shi,W.
EPI1834400	NP	China	2017-Jan-01	EPI_ISL_697837	A/duck/Henan/01.01_LYGL003-O/2017			Bi,Y.; Li,J.; Li,S.; Fu,G.; Jin,T.; Zhang,C.; Yang,Y.; Ma,Z.; Tian,W.; Xiao,S.; Li,L.; Yin,R.; Zhang,Y.; Wang,L.; Qin,Y.; Yao,Z.; Meng,F.; Hu,D.; Li,D.; Wong,G.; Liu,F.; Lv,N.; Fu,L.; Peng,Y.; Ma,J.; Sharshov,K.; Shestopalov,A.; Gulyaeva,M.; Gao,G.F.; Chen,J.; Shi,Y.; Liu,W.J.; Chu,D.; Huang,Y.; Liu,Y.; Liu,L.; Chen,Q.; Shi,W.
EPI1822130	NP	China	2018-Aug-28	EPI_ISL_697369	A/duck/Jiangxi/8.28_NCNP19X3-OC/2018			Bi,Y.; Li,J.; Li,S.; Fu,G.; Jin,T.; Zhang,C.; Yang,Y.; Ma,Z.; Tian,W.; Xiao,S.; Li,L.; Yin,R.; Zhang,Y.; Wang,L.; Qin,Y.; Yao,Z.; Meng,F.; Hu,D.; Li,D.; Wong,G.; Liu,F.; Lv,N.; Fu,L.; Peng,Y.; Ma,J.; Sharshov,K.; Shestopalov,A.; Gulyaeva,M.; Gao,G.F.; Chen,J.; Shi,Y.; Liu,W.J.; Chu,D.; Huang,Y.; Liu,Y.; Liu,L.; Chen,Q.; Shi,W.
EPI1821952	NP	China	2017-Nov-23	EPI_ISL_697190	A/duck/Fujian/11.23_FZHX0011-O/2017			Bi,Y.; Li,J.; Li,S.; Fu,G.; Jin,T.; Zhang,C.; Yang,Y.; Ma,Z.; Tian,W.; Xiao,S.; Li,L.; Yin,R.; Zhang,Y.; Wang,L.; Qin,Y.; Yao,Z.; Meng,F.; Hu,D.; Li,D.; Wong,G.; Liu,F.; Lv,N.; Fu,L.; Peng,Y.; Ma,J.; Sharshov,K.; Shestopalov,A.; Gulyaeva,M.; Gao,G.F.; Chen,J.; Shi,Y.; Liu,W.J.; Chu,D.; Huang,Y.; Liu,Y.; Liu,L.; Chen,Q.; Shi,W.
EPI1821943	NP	China	2017-Jan-17	EPI_ISL_697182	A/duck/Fujian/1.17_FZHX0113-C/2017			Bi,Y.; Li,J.; Li,S.; Fu,G.; Jin,T.; Zhang,C.; Yang,Y.; Ma,Z.; Tian,W.; Xiao,S.; Li,L.; Yin,R.; Zhang,Y.; Wang,L.; Qin,Y.; Yao,Z.; Meng,F.; Hu,D.; Li,D.; Wong,G.; Liu,F.; Lv,N.; Fu,L.; Peng,Y.; Ma,J.; Sharshov,K.; Shestopalov,A.; Gulyaeva,M.; Gao,G.F.; Chen,J.; Shi,Y.; Liu,W.J.; Chu,D.; Huang,Y.; Liu,Y.; Liu,L.; Chen,Q.; Shi,W.
EPI1821773	NP	China	2018-Apr-29	EPI_ISL_697019	A/duck/Zhejiang/4.29_HZBX008-O/2018			Bi,Y.; Li,J.; Li,S.; Fu,G.; Jin,T.; Zhang,C.; Yang,Y.; Ma,Z.; Tian,W.; Xiao,S.; Li,L.; Yin,R.; Zhang,Y.; Wang,L.; Qin,Y.; Yao,Z.; Meng,F.; Hu,D.; Li,D.; Wong,G.; Liu,F.; Lv,N.; Fu,L.; Peng,Y.; Ma,J.; Sharshov,K.; Shestopalov,A.; Gulyaeva,M.; Gao,G.F.; Chen,J.; Shi,Y.; Liu,W.J.; Chu,D.; Huang,Y.; Liu,Y.; Liu,L.; Chen,Q.; Shi,W.
EPI1821705	NP	China	2017-Jan-17	EPI_ISL_696947	A/duck/Fujian/1.17_FZHX0176-C/2017			Bi,Y.; Li,J.; Li,S.; Fu,G.; Jin,T.; Zhang,C.; Yang,Y.; Ma,Z.; Tian,W.; Xiao,S.; Li,L.; Yin,R.; Zhang,Y.; Wang,L.; Qin,Y.; Yao,Z.; Meng,F.; Hu,D.; Li,D.; Wong,G.; Liu,F.; Lv,N.; Fu,L.; Peng,Y.; Ma,J.; Sharshov,K.; Shestopalov,A.; Gulyaeva,M.; Gao,G.F.; Chen,J.; Shi,Y.; Liu,W.J.; Chu,D.; Huang,Y.; Liu,Y.; Liu,L.; Chen,Q.; Shi,W.
EPI1635146	NP	Cambodia	2017-Jan-12	EPI_ISL_399752	A/duck/Cambodia/b0116502/2017			Vijaykrishna,D.; Deng,Y.M.; Grau,M.L.; Kay,M.; Suttie,A.; Horwood,P.F.; Kalpravidh,W.; Claes,F.; Osbjer,K.; Dussart,P.; Barr,I.G.; Karlsson,E.A.; Dhanasekaran,V.; Deng,Y.-M.; L Grau,M.
EPI1635106	NP	Cambodia	2018-Feb-06	EPI_ISL_399746	A/duck/Cambodia/C8W6M1/2018			Vijaykrishna,D.; Deng,Y.M.; Grau,M.L.; Kay,M.; Suttie,A.; Horwood,P.F.; Kalpravidh,W.; Claes,F.; Osbjer,K.; Dussart,P.; Barr,I.G.; Karlsson,E.A.; Dhanasekaran,V.; Deng,Y.-M.; L Grau,M.
EPI1578731	NP	Vietnam	2014-Aug-04	EPI_ISL_387608	A/duck/Viet Nam/HN-1687/2014			Tan,G.; Pickett,B.; Fedorova,N.; Amedeo,P.; Isom,R.; Hu,L.; Christensen,J.; Miller,J.; Durbin,A.; Williams,T.; Arumemi,F.; Kawaoka,Y.; Zhong,G.; Neumann,G.
EPI1576740	NP	Vietnam	2016-Feb-10	EPI_ISL_387340	A/duck/Viet Nam/HN-2631/2016			Tan,G.; Pickett,B.; Fedorova,N.; Amedeo,P.; Isom,R.; Hu,L.; Christensen,J.; Miller,J.; Durbin,A.; Williams,T.; Arumemi,F.; Kawaoka,Y.; Zhong,G.; Neumann,G.
EPI1510631	NP	Mongolia	2015-Sep-01	EPI_ISL_368642	A/duck/Mongolia/837/2015			Sakoda,Y.; Okamatsu,M.; Matsuno,K.
EPI1303404	NP	China	2014-Nov-01	EPI_ISL_328206	A/Duck/China/GZ2162/2014			Peng,C.
EPI1303400	NP	China	2012-Apr-11	EPI_ISL_328202	A/Duck/China/Y114/2012			Peng,C.
EPI1303208	NP	Mongolia	2017-Sep-01	EPI_ISL_328157	A/Duck/Mongolia/652/2017			Ankhanbaatar,U.; Okamatsu,M.; Bazarragchaa,E.; Bodisaikhan,K.; Batchuluun,D.; Matsuno,K.; Takada,A.; Kida,H.; Sakoda,Y.
EPI1103473	NP	China	2017-Mar-01	EPI_ISL_285466	A/duck/Fujian/SD086/2017			Zhao,R.
EPI1103472	NP	China	2017-Mar-01	EPI_ISL_285465	A/duck/Fujian/SD013/2017			Zhao,R.
EPI1090758	NP	China	2015-Jan-17	EPI_ISL_283544	A/duck/Shanghai/SD015/2015			Shi,J.; Deng,G.; Kong,H.; Gu,C.; Ma,S.; Yin,X.; Zeng,X.; Cui,P.; Chen,Y.; Yang,H.; Wan,X.; Wang,X.; Liu,L.; Chen,P.; Jiang,Y.; Liu,J.; Guan,Y.; Suzuki,Y.; Li,M.; Qu,Z.; Guan,L.; Zang,J.; Gu,W.; Han,S.; Song,Y.; Hu,Y.; Wang,Z.; Gu,L.; Yang,W.; Liang,L.; Bao,H.; Tian,G.; Li,Y.; Qiao,C.; Jiang,L.; Li,C.; Bu,Z.; Chen,H.
EPI1090694	NP	China	2014-Nov-04	EPI_ISL_283536	A/duck/Fujian/S4170/2014			Shi,J.; Deng,G.; Kong,H.; Gu,C.; Ma,S.; Yin,X.; Zeng,X.; Cui,P.; Chen,Y.; Yang,H.; Wan,X.; Wang,X.; Liu,L.; Chen,P.; Jiang,Y.; Liu,J.; Guan,Y.; Suzuki,Y.; Li,M.; Qu,Z.; Guan,L.; Zang,J.; Gu,W.; Han,S.; Song,Y.; Hu,Y.; Wang,Z.; Gu,L.; Yang,W.; Liang,L.; Bao,H.; Tian,G.; Li,Y.; Qiao,C.; Jiang,L.; Li,C.; Bu,Z.; Chen,H.
EPI1035804	NP	China	2012-Mar-16	EPI_ISL_273054	A/duck/Guangxi/113/2012			Li,M.; Xie,Z.X.; Xie,L.J.; Deng,X.W.; Xie,Q.Z.; Liu,J.B.; Fan,Q.; Pang,Y.S.; Luo,S.S.
EPI1035780	NP	China	2010-Apr-08	EPI_ISL_273051	A/duck/Guangxi/058/2010			Li,M.; Xie,Z.X.; Xie,L.J.; Deng,X.W.; Xie,Q.Z.; Liu,J.B.; Fan,Q.; Pang,Y.S.; Luo,S.S.
EPI1009319	NP	Indonesia	2016-Apr-04	EPI_ISL_266795	A/duck/Sidrap/07160336-3/2016			Wibawa,H.; Poermadjaja,B.; Mulyawan,H.; Dharmawan,R.; Mahawan,T.; Hutagaol,N.M.; Miswati,Y.; Srihanto,E.A.; Hartawan,D.H.W.; Hendrawati,F.; Riyadi,A.; Deswarni; Tri Harsono,A.; Hartaningsih,N.; Azhar,M.; Stegemen,A.; Mc Grane,J.; Rasa,F.S.T.
EPI1006521	NP	China	2009-Apr-01	EPI_ISL_266397	A/duck/Guangxi/015D2/2009			Liu,T.T.; Xie,Z.X.; Xie,L.J.; Xie,Z.Q.; Deng,X.W.; Liu,J.B.; Luo,S.S.; Fan,Q.; Pang,Y.S.
EPI942173	NP	China	2016-Jan-27	EPI_ISL_252834	A/duck/Ganzhou/GZ151/2016			Chen,L.J.; Tian,J.H.; Lin,X.D.; Liao,Y.; Shi,M.; Zhang,Y.Z.
EPI774978	NP	China	2009-Jul-01	EPI_ISL_224897	A/duck/Shanghai/74-1/2009			Cui,H.; Shi,Y.; Ruan,T.; Li,X.; Teng,Q.; Chen,H.; Yang,J.; Liu,Q.; Li,Z.
EPI736692	NP	China	2014-Oct-12	EPI_ISL_216914	A/duck/Guizhou/013/2014			Duan,Z.; Chen,J.; Ji,X.; Xu,H.; Ruan,Y.; Zhao,J.
EPI703483	NP	China	2013-Feb-01	EPI_ISL_208813	A/duck/Hunan/HN2203/2013			Liu,X.; Liu,S.; Wang,S.; Zhuang,Q.; Jiang,W.; Hou,G.; Yu,J.; Wang,K.; Li,J.
EPI692569	NP	China	2011-Nov-15	EPI_ISL_206840	A/duck/Sichuan/S4202/2011			Liang,L.; Deng,G.; Shi,J.; Wang,S.; Zhang,Q.; Kong,H.; Gu,C.; Guan,Y.; Suzuki,Y.; Li,Y.; Jiang,Y.; Tian,G.; Liu,L.; Li,C.; Chen,H.
EPI681113	NP	China	2014-Jul-27	EPI_ISL_203710	A/duck/Zhejiang/727036/2014			Wu,H.; Peng,X.; Cheng,L.; Lu,X.; Jin,C.; Xie,T.; Yao,H.; Wu,N.
EPI573562	NP	China	2014-Jan-12	EPI_ISL_174489	A/duck/Zhejiang/LS02/2014			Lei,Y.L.; Wang,X.G.
EPI534843	NP	China	2013-Oct-16	EPI_ISL_163897	A/duck/Zhejiang/D11/2013			Wu,H.; Wu,N.; Peng,X.; Jin,C.; Lu,X.; Cheng,L.; Yao,H.; Li,L.
EPI417475	NP	China	2009-Aug-20	EPI_ISL_134538	A/duck/Guangxi/GXd-3/2009			Xie,Z.; Zhou,C.; Peng,Y.; Liu,J.; Pang,Y.; Deng,X.; Xie,L.; Fan,Q.
EPI401304	NP	Korea, Republic of	2007-Dec-01	EPI_ISL_131204	A/duck/Korea/DY104/2007			Kang,H.M.; Choi,J.G.; Kim,K.I.; Park,H.Y.; Park,C.K.; Lee,Y.J.; Kang,H.-M.; Choi,J.-G.; Kim,K.-I.; Lee,Y.-J.
EPI398846	NP	China	2009-Mar-01	EPI_ISL_129955	A/duck/Shanghai/C84/2009			Teng,Q.; Hu,T.; Li,X.; Li,G.; Li,Z.; Li,Z.J.; Teng,Q.Y.
EPI383285	NP	China	1996-Aug-01	EPI_ISL_123969	A/duck/Guangdong/1/1996			Jiao,P.; Wei,L.; Yuan,R.; Song,Y.; Cao,L.; Liao,M.
EPI383201	NP	China	2012-Jan-10	EPI_ISL_123953	A/duck/Guangdong/E1/2012			Jiao,P.; Cao,L.; Yuan,R.; Wei,L.; Song,Y.; Shen,D.; Gong,L.; Luo,K.; Ren,T.; Liao,M.
EPI336732	NP	Malaysia	2001-Jan-01	EPI_ISL_96739	A/duck/Malaysia/2001			Sutejo,R.; Yeo,D.S.-Y.; Lin,Y.-N.; Lim,C.-W.; Tan,B.H.; Sugrue,R.J.
EPI314507	NP	China	2008-Mar-01	EPI_ISL_89258	A/duck/Guangxi/912/2008			Liu,L.; Li,Y.; Chen,H.
EPI295952	NP	China	2008-Dec-15	EPI_ISL_84335	A/duck/Yangzhou/013/2008			Gu,M.; Zhao,G.; Song,Q.; Li,Y.; Liu,W.; Liu,X.
EPI1176430	NP	Mongolia	2010-Aug-27	EPI_ISL_298610	A/duck/Mongolia/68/2010			Sakoda,Y.; Okamatsu,M.; Matsuno,K.; Jizou,M.
EPI1151622	NP	Japan	2006-Oct-25	EPI_ISL_293514	A/duck/Hokkaido/W189/2006			Sakoda,Y.; Okamatsu,M.; Matsuno,K.; Jizou,M.
EPI1134080	NP	Mongolia	2011-Sep-01	EPI_ISL_290247	A/duck/Mongolia/395/2011			Sakoda,Y.; Okamatsu,M.; Matsuno,K.; Jizou,M.
EPI1134038	NP	Mongolia	2011-Aug-27	EPI_ISL_290241	A/duck/Mongolia/29/2011			Sakoda,Y.; Okamatsu,M.; Matsuno,K.; Jizou,M.
EPI1133985	NP	Mongolia	2011-Sep-03	EPI_ISL_290235	A/duck/Mongolia/258/2011			Sakoda,Y.; Okamatsu,M.; Matsuno,K.; Jizou,M.
EPI601626	NP	China	2013-Jan-27	EPI_ISL_181765	A/duck/Jiangxi/5575/2013			Ma,C.; Lam,T.T.Y.; Chai,Y.; Wang,J.; Fan,X.; Hong,W.; Zhang,Y.; Li,L.; Liu,Y.; Smith,D.K.; Webby,R.J.; Peiris,J.S.M.; Zhu,H.; Guan,Y.
EPI601761	NP	China	2013-Jan-07	EPI_ISL_181729	A/duck/Jiangxi/262/2013			Ma,C.; Lam,T.T.Y.; Chai,Y.; Wang,J.; Fan,X.; Hong,W.; Zhang,Y.; Li,L.; Liu,Y.; Smith,D.K.; Webby,R.J.; Peiris,J.S.M.; Zhu,H.; Guan,Y.
EPI590262	NP	Japan	2014-Oct-22	EPI_ISL_179432	A/duck/Yamagata/061004/2014			Kida,H.; Sakoda,Y.; Okamatsu,M.; Matsuno,K.; Masani,K.; Hatamachi,J.
EPI576638	NP	Taiwan	2006-Sep-07	EPI_ISL_175338	A/Taiwan/DV518/2006			Lee,C.-C.; King,C.-C.
EPI510749	NP	Taiwan	2013-Jan-10	EPI_ISL_158015	A/duck/Taiwan/755/2013			Lee,C.C.; Zhu,H.; Huang,P.Y.; Peng,L.; Chang,Y.C.; Yip,C.H.; Li,Y.T.; Cheung,C.L.; Compans,R.; Yang,C.; Smith,D.K.; Lam,T.T.; King,C.C.; Guan,Y.; Lam,T.T.Y.
EPI470427	NP	China	2005-Jan-01	EPI_ISL_146356	A/wild duck/Jiangxi/10179/2005			Lam,T.T.Y.; Wang,J.; Shen,Y.; Zhou,B.; Duan,L.; Cheung,C.L.; Ma,C.; Lycett,S.J.; Leung,C.Y.H.; Chen,X.; Li,L.; Hong,W.; Chai,Y.; Zhou,L.; Liang,H.; Ou,Z.; Liu,Y.; Farooqui,A.; Kelvin,D.J.; Poon,L.L.M.; Smith,D.K.; Pybus,O.G.; Leung,G.M.; Shu,Y.; Webster,R.G.; Webby,R.J.; Peiris,J.S.M.; Rambaut,A.; Zhu,H.; Guan,Y.
EPI470396	NP	China	2012-Jan-01	EPI_ISL_146324	A/duck/Jiangxi/22597/2012			Lam,T.T.Y.; Wang,J.; Shen,Y.; Zhou,B.; Duan,L.; Cheung,C.L.; Ma,C.; Lycett,S.J.; Leung,C.Y.H.; Chen,X.; Li,L.; Hong,W.; Chai,Y.; Zhou,L.; Liang,H.; Ou,Z.; Liu,Y.; Farooqui,A.; Kelvin,D.J.; Poon,L.L.M.; Smith,D.K.; Pybus,O.G.; Leung,G.M.; Shu,Y.; Webster,R.G.; Webby,R.J.; Peiris,J.S.M.; Rambaut,A.; Zhu,H.; Guan,Y.
EPI461772	NP	China	2011-Nov-13	EPI_ISL_143950	A/duck/Hunan/S4443/2011			Deng,G.; Tan,D.; Shi,J.; Cui,P.; Jiang,Y.; Liu,L.; Tian,G.; Kawaoka,Y.; Li,C.; Chen,H.
EPI461664	NP	China	2012-Mar-24	EPI_ISL_143939	A/duck/Hunan/S1824/2012			Deng,G.; Tan,D.; Shi,J.; Cui,P.; Jiang,Y.; Liu,L.; Tian,G.; Kawaoka,Y.; Li,C.; Chen,H.
EPI441401	NP	Taiwan	2009-Nov-06	EPI_ISL_139232	A/duck/Taiwan/DC92/2009			King,C.-C.
EPI376192	NP	China	1997-Sep-13	EPI_ISL_121374	A/Muscovy duck/Fujian/CL/1997			Fu,G.; Wan,C.; Huang,Y.
EPI392491	NP	Korea, Republic of	2010-Oct-01	EPI_ISL_120876	A/duck/Korea/A112/10			Kim,H.R.; Park,C.K.; Lee,Y.J.; Oem,J.K.; Kang,H.M.; Choi,J.G.; Lee,O.S.; Bae,Y.C.; Kwon,J.H.
EPI364860	NP	China	2006-Oct-01	EPI_ISL_113552	A/duck/Shantou/18088/2006			Huang,K.; Zhu,H.; Fan,X.; Wang,J.; Cheung,C.L.; Duan,L.; Hong,W.; Liu,Y.; Li,L.; Smith,D.K.; Chen,H.; Webster,R.G.; Webby,R.J.; Peiris,M.; Guan,Y.; Cheung,C.-L.
EPI364737	NP	China	2006-May-01	EPI_ISL_113430	A/duck/Shantou/9395/2006			Huang,K.; Zhu,H.; Fan,X.; Wang,J.; Cheung,C.L.; Duan,L.; Hong,W.; Liu,Y.; Li,L.; Smith,D.K.; Chen,H.; Webster,R.G.; Webby,R.J.; Peiris,M.; Guan,Y.; Cheung,C.-L.
EPI364140	NP	China	2007-Sep-01	EPI_ISL_112698	A/duck/Fujian/4936/2007			Huang,K.; Zhu,H.; Fan,X.; Wang,J.; Cheung,C.L.; Duan,L.; Hong,W.; Liu,Y.; Li,L.; Smith,D.K.; Chen,H.; Webster,R.G.; Webby,R.J.; Peiris,M.; Guan,Y.; Cheung,C.-L.
EPI364059	NP	China	2007-May-01	EPI_ISL_112642	A/duck/Fujian/378/2007			Huang,K.; Zhu,H.; Fan,X.; Wang,J.; Cheung,C.L.; Duan,L.; Hong,W.; Liu,Y.; Li,L.; Smith,D.K.; Chen,H.; Webster,R.G.; Webby,R.J.; Peiris,M.; Guan,Y.; Cheung,C.-L.
EPI364044	NP	China	2007-Aug-01	EPI_ISL_112615	A/duck/Shantou/1984/2007			Huang,K.; Zhu,H.; Fan,X.; Wang,J.; Cheung,C.L.; Duan,L.; Hong,W.; Liu,Y.; Li,L.; Smith,D.K.; Chen,H.; Webster,R.G.; Webby,R.J.; Peiris,M.; Guan,Y.; Cheung,C.-L.
EPI364012	NP	China	2007-May-01	EPI_ISL_112584	A/duck/Shantou/358/2007			Huang,K.; Zhu,H.; Fan,X.; Wang,J.; Cheung,C.L.; Duan,L.; Hong,W.; Liu,Y.; Li,L.; Smith,D.K.; Chen,H.; Webster,R.G.; Webby,R.J.; Peiris,M.; Guan,Y.; Cheung,C.-L.
EPI363576	NP	China	2006-Jun-01	EPI_ISL_112185	A/duck/Yunnan/3136/2006			Huang,K.; Zhu,H.; Fan,X.; Wang,J.; Cheung,C.L.; Duan,L.; Hong,W.; Liu,Y.; Li,L.; Smith,D.K.; Chen,H.; Webster,R.G.; Webby,R.J.; Peiris,M.; Guan,Y.; Cheung,C.-L.
EPI359226	NP	China	2010-May-22	EPI_ISL_107986	A/duck/Hubei/10/2010			Yao,Y.
EPI347161	NP	China	2007-Apr-01	EPI_ISL_100152	A/duck/Fujian/FQ2/2007			Wan,C.; Fu,G.; Huang,Y.
EPI335205	NP	Lao, People's Democratic Republic	2010-Mar-01	EPI_ISL_95827	A/duck/Lao/19/2010			Sonnberg,S.; Phommachanh,P.; Naipospos,T.S.P.; McKenzie,J.; Chanthavisouk,C.; Pathammavong,S.; Darnell,D.; Meeduangchanh,P.; Rubrum,A.M.; Souriya,M.; Khambounheuang,B.; Webby,R.J.; Douangngeun,B.; Webster,R.G.
EPI335184	NP	Lao, People's Democratic Republic	2010-Mar-01	EPI_ISL_95824	A/duck/Lao/471/2010			Sonnberg,S.; Phommachanh,P.; Naipospos,T.S.P.; McKenzie,J.; Chanthavisouk,C.; Pathammavong,S.; Darnell,D.; Meeduangchanh,P.; Rubrum,A.M.; Souriya,M.; Khambounheuang,B.; Webby,R.J.; Douangngeun,B.; Webster,R.G.
EPI315140	NP	Vietnam	2008-Jan-01	EPI_ISL_89572	A/duck/Vietnam/G32/2008			Takakuwa,H.; Otsuki,K.
EPI268812	NP	China	2002-Jan-01	EPI_ISL_76447	A/duck/Hunan/1469/2002			Huang,K.; Bahl,J.; Fan,X.; Vijaykrishna,D.; Cheung,C.; Webby,R.J.; Webster,R.G.; Chen,H.; Smith,G.J.D.; Peiris,M.J.S.; Guan,Y.
EPI268788	NP	China	2000-Jan-01	EPI_ISL_76423	A/duck/Shantou/83/2000			Huang,K.; Bahl,J.; Fan,X.; Vijaykrishna,D.; Cheung,C.; Webby,R.J.; Webster,R.G.; Chen,H.; Smith,G.J.D.; Peiris,M.J.S.; Guan,Y.
EPI268727	NP	China	2002-Jan-01	EPI_ISL_76363	A/duck/Shantou/2446/2002			Huang,K.; Bahl,J.; Fan,X.; Vijaykrishna,D.; Cheung,C.; Webby,R.J.; Webster,R.G.; Chen,H.; Smith,G.J.D.; Peiris,M.J.S.; Guan,Y.
EPI268723	NP	China	2002-Jan-01	EPI_ISL_76359	A/duck/Hunan/573/2002			Huang,K.; Bahl,J.; Fan,X.; Vijaykrishna,D.; Cheung,C.; Webby,R.J.; Webster,R.G.; Chen,H.; Smith,G.J.D.; Peiris,M.J.S.; Guan,Y.
EPI268718	NP	China	2003-Jan-01	EPI_ISL_76354	A/wild duck/Shantou/853/2003			Huang,K.; Bahl,J.; Fan,X.; Vijaykrishna,D.; Cheung,C.; Webby,R.J.; Webster,R.G.; Chen,H.; Smith,G.J.D.; Peiris,M.J.S.; Guan,Y.
EPI268708	NP	China	2003-Jan-01	EPI_ISL_76344	A/duck/Shantou/3550/2003			Huang,K.; Bahl,J.; Fan,X.; Vijaykrishna,D.; Cheung,C.; Webby,R.J.; Webster,R.G.; Chen,H.; Smith,G.J.D.; Peiris,M.J.S.; Guan,Y.
EPI268700	NP	China	2004-Jan-01	EPI_ISL_76336	A/wild duck/Shantou/5769/2004			Huang,K.; Bahl,J.; Fan,X.; Vijaykrishna,D.; Cheung,C.; Webby,R.J.; Webster,R.G.; Chen,H.; Smith,G.J.D.; Peiris,M.J.S.; Guan,Y.
EPI268654	NP	China	2005-Jan-01	EPI_ISL_76290	A/duck/Fujian/11339/2005			Huang,K.; Bahl,J.; Fan,X.; Vijaykrishna,D.; Cheung,C.; Webby,R.J.; Webster,R.G.; Chen,H.; Smith,G.J.D.; Peiris,M.J.S.; Guan,Y.
EPI268653	NP	China	2005-Jan-01	EPI_ISL_76289	A/duck/Fujian/12371/2005			Huang,K.; Bahl,J.; Fan,X.; Vijaykrishna,D.; Cheung,C.; Webby,R.J.; Webster,R.G.; Chen,H.; Smith,G.J.D.; Peiris,M.J.S.; Guan,Y.
EPI247156	NP	China	2009-Jan-15	EPI_ISL_71340	A/duck/Jiangsu/022/2009			Gu,M.; Song,Q.; Li,Y.; Zhao,G.; Liu,W.; Peng,D.; Liu,X.
EPI316855	NP	China	2008-Mar-17	EPI_ISL_70634	A/Muscovy duck/Fujian/FZ01/2008			Wan,C.; Fu,G.; Huang,Y.
EPI231052	NP	Korea, Republic of	2009-Apr-01	EPI_ISL_66186	A/duck/Korea/A105/2009			Kim,H.R.; Lee,Y.J.; Lee,K.K.; Oem,J.K.; Kim,S.H.; Joo,Y.S.; Lee,O.S.; Lee,M.H.; Park,C.K.
EPI227133	NP	Korea, Republic of	2005-Jan-01	EPI_ISL_64864	A/duck/Korea/S28/2005			Seo,S.; Kang,S.
EPI232399	NP	China	2005-Jan-01	EPI_ISL_64859	A/duck/Beijing/61/05			Pu,J.; Liu,J.
EPI221913	NP	Korea, Republic of	2007-Jan-01	EPI_ISL_63487	A/duck/Korea/S72/2007			Seo,S.; Kang,S.
EPI225777	NP	Vietnam	2006-Jan-01	EPI_ISL_31528	A/teal/Viet Nam/MBP5/2006			Cao,B.V.; Le,H.D.; Nguyen,Y.N.; Le,T.L.; Ngo,C.C.; Ngo,T.L.; Dong,M.H.
EPI161640	NP	China	2005-Jan-18	EPI_ISL_23101	A/duck/Guangdong/0118/2005
EPI130269	NP	China	1978-Jan-01	EPI_ISL_14796	A/duck/Beijing/1/1978
EPI125317	NP	China	2003-Jan-01	EPI_ISL_13573	A/duck/Jiangxi/1742/03
EPI118104	NP	China	1978-Jan-01	EPI_ISL_12409	A/duck/Hong Kong/394/1978
EPI102279	NP	Taiwan	2004-Jan-01	EPI_ISL_10097	A/duck/Taiwan/WB459/04
EPI102277	NP	Taiwan	2004-Jan-01	EPI_ISL_10096	A/duck/Kingmen/E322/04
EPI101909	NP	China	2004-Jan-01	EPI_ISL_10057	A/duck/Guangxi/13/2004
EPI140283	NP	Malaysia	2004-Jan-01	EPI_ISL_9371	A/duck/Malaysia/F118-08-04/2004
EPI89304	NP	Hong Kong (SAR)	1978-Jan-01	EPI_ISL_8928	A/duck/Hong Kong/365/1978
EPI89292	NP	Hong Kong (SAR)	1977-Sep-05	EPI_ISL_8927	A/duck/HK/231/1977
EPI89233	NP	Hong Kong (SAR)	1978-Jan-01	EPI_ISL_8924	A/duck/Hong Kong/319/1978
EPI89200	NP	China	2001-Jan-01	EPI_ISL_8922	A/duck/Nanchang/4-361/2001
EPI89082	NP	China	1997-Nov-15	EPI_ISL_8921	A/duck/Nanchang/d106/1997
EPI25092	NP	China	2004-Jan-01	EPI_ISL_4497	A/duck/Hainan/4/2004
EPI139707	NP	China	2002-Jan-01	EPI_ISL_4174	A/teal/China/2978.1/2002
EPI12168	NP	Hong Kong (SAR)	1999-Jan-01	EPI_ISL_2557	A/duck/Hong Kong/3096/99
EPI3439	NP	Japan	2004-Jan-01	EPI_ISL_648	A/duck/Shiga/8/2004
EPI89252	NP	Hong Kong (SAR)	1978-Jan-01	EPI_ISL_619	A/duck/Hong Kong/278/1978
EPI89492	NP	Hong Kong (SAR)	1979-Jan-01	EPI_ISL_617	A/duck/Hong Kong/562/1979
EPI1881441	NP	China	2017-Oct-16	EPI_ISL_2825419	A/duck/Guangxi/S30052/2017	Harbin Veterinary Research Institute (CAAS)	Harbin Veterinary Research Institute (CAAS)	Guohua Deng, Jiaqi Cui
EPI2733299	NP	Lao, People's Democratic Republic	2022-Jan-18	EPI_ISL_18231265	A/duck/Laos/M-C00089/2022	NAHC	Centers for Disease Control and Prevention
EPI2438796	NP	Japan	2021-Jan-06	EPI_ISL_17086345	A/Northern pintail/Miyazaki/4501B315/2021			Usui,T.; Soda,K.; Ito,H.; Yamaguchi,T.; Ito,T.
EPI276142	NP	Japan	2008-Jan-01	EPI_ISL_78036	A/pintail/Aomori/1192/2008			Takehara,K.; Jahangir,A.; Sultana,N.
EPI225320	NP	Japan	2006-Dec-01	EPI_ISL_64397	A/northern pintail/Akita/714/2006			Jahangir,A.; Takehara,K.
EPI439828	NP	China	2007-Feb-16	EPI_ISL_138847	A/domestic green-winged teal/Hunan/2036/2007			Xiong,C.; Chen,J.
EPI1309640	NP	Bangladesh	2017-Aug-17	EPI_ISL_329580	A/duck/Bangladesh/33351/2017			Barman,S.; Turner,J.C.; Hasan,M.K.; Akhtar,S.; Franks,J.; El-Shesheny,R.; Walker,D.; Seiler,P.; Friedman,K.; Kercher,L.; Kayali,G.; Jones-Engel,L.; McKenzie,P.; Krauss,S.; Webby,R.J.; Feeroz,M.; Webster,R.G.
EPI1213862	NP	Bangladesh	2017-Mar-29	EPI_ISL_306664	A/duck/Bangladesh/32247/2017			Barman,S.; Turner,J.C.; Hasan,M.K.; Akhtar,S.; Franks,J.; El-Shesheny,R.; Walker,D.; Seiler,P.; Friedman,K.; Kercher,L.; Kayali,G.; Jones-Engel,L.; McKenzie,P.; Krauss,S.; Webby,R.J.; Feeroz,M.M.; Webster,R.G.
EPI1013554	NP	Georgia	2011-Jan-22	EPI_ISL_267279	A/mallard duck/Georgia/11/2011			Lewis,N.S.; Machablishvili,A.; Chkhaidze,M.; Vuong,O.; Scheuer,R.D.; Poen,M.J.; Fouchier,R.A.M.
EPI840314	NP	Vietnam	2012-Jun-17	EPI_ISL_234264	A/duck/Vietnam/ST1489-3/2012
EPI840306	NP	Vietnam	2012-Feb-03	EPI_ISL_234259	A/duck/Vietnam/QT1483/2012
EPI704423	NP	Mongolia	2015-Aug-31	EPI_ISL_209132	A/duck/Mongolia/655/2015			Okamatsu,M.; Hatamachi,J.; Kida,H.; Sakoda,Y.
EPI704349	NP	Mongolia	2015-Aug-31	EPI_ISL_209122	A/duck/Mongolia/199/2015			Okamatsu,M.; Hatamachi,J.; Kida,H.; Sakoda,Y.
EPI596486	NP	Vietnam	2013-Dec-10	EPI_ISL_181122	A/duck/Vietnam/LBM553/2013			Soda,K.; Hotta,K.; Trang,H.U.; Le,Q.M.; Yamashiro,T.; Ito,T.
EPI589353	NP	Vietnam	2012-Jul-11	EPI_ISL_179173	A/duck/Vietnam/LBM211/2012			Soda,K.; Hotta,K.; Trang,H.U.; Le,Q.M.; Yamashiro,T.; Ito,T.
EPI574319	NP	Vietnam	2011-Dec-06	EPI_ISL_174915	A/duck/Vietnam/LBM74-c1/2011			Soda,K.; Hotta,K.; Trang,H.U.; Le,Q.M.; Yamashiro,T.; Ito,T.; Trang,U.H.
EPI542422	NP	Vietnam	2013-Nov-22	EPI_ISL_166546	A/duck/Nha Trang/60/2013			Soda,K.; Yamashiro,T.; Le,Q.M.; Ito,T.
EPI515046	NP	Vietnam	2013-Aug-13	EPI_ISL_158786	A/duck/Vietnam/LBM473/2013			Soda, K.; Hotta, K.; Le, M.Q.; Toshihiro, I.
EPI418280	NP	Vietnam	2011-Jan-01	EPI_ISL_134863	A/duck/Vietnam/G17-1/2011			Hashimoto,Y.; Nagai,Y.; Soda,K.; Hotta,K.; Ito,T.
EPI383775	NP	Korea, Republic of	2010-Mar-22	EPI_ISL_124206	A/mallard/Korea/SH38-45/2010			Kang,H.M.; Choi,J.G.; Kim,M.C.; Kim,H.R.; Oem,J.K.; Bae,Y.C.; Paek,M.R.; Kwon,J.H.; Lee,Y.J.; Kang,H.-M.; Lee,Y.-J.; Choi,J.-G.
EPI227366	NP	China	2005-Oct-01	EPI_ISL_64901	A/mallard/Yan chen/2005			Peng,Y.; Xue,F.; Li,Y.F.; Peng,D.X.; Liu,X.F.
EPI240161	NP	Kazakhstan	1982-Jan-01	EPI_ISL_14744	A/mallard/Gurjev/263/1982			Kim,L.M.; Scott,M.A.; Suarez,D.L.; Spackman,E.; Swayne,D.E.; Afonso,C.L.
EPI231210	NP	Korea, Republic of	2008-Oct-01	EPI_ISL_66213	A/spot-billed duck/Korea/619/2008			Kim,H.R.; Lee,Y.J.; Lee,K.K.; Oem,J.K.; Kim,S.H.; Joo,Y.S.; Lee,O.S.; Lee,M.H.; Park,C.K.
EPI180334	NP	China	2005-Jan-01	EPI_ISL_11854	A/spotbill duck/Xuyi/6/2005
EPI1647367	NP	Indonesia	2019-Feb-21	EPI_ISL_401827	A/duck/East_Java/Spg258/2019	Institute of Tropical Disease, Universitas Airlangga	Kobe University Graduate School of Medicine	K,Rahardjo;AN,Novianti;RR,Prasetya;AM,Nastri;JR,Dewantari;AP,Rahardjo;ATS,Estoepangestie;YK,Shimizu;ED,Poetranto;G,Soegiarto;Y,Mori;K,Shimizu
EPI1640797	NP	Indonesia	2016-Jan-16	EPI_ISL_400703	A/duck/East_Java/Av689/2016	Institute of Tropical Disease, Universitas Airlangga	Kobe University Graduate School of Medicine	ED,Poetranto;AY,Candra;K,Rahardjo;RR,Prasetya;AM,Nastri;JR,Dewantari;AL,Poetranto;L,Wulandari;G,Soegiarto;YK,Shimizu;Y,Mori;K,Shimizu
EPI1494367	NP	Indonesia	2017-Feb-09	EPI_ISL_365547	A/duck/East_Java/Spg50/2017	Institute of Tropical Disease, Universitas Airlangga	Kobe University Graduate School of Medicine	K,Rahardjo; AN,Novianti; RR,Prasetya; AM,Nastri; JR,Dewantari; AP,Rahardjo; ATS,Estoepangestie; YK,Shimizu; ED,Poetranto; G,Soegiarto; Y,Mori; K,Shimizu
EPI1494335	NP	Indonesia	2018-Jan-29	EPI_ISL_365545	A/duck/East_Java/Spg75/2018	Institute of Tropical Disease, Universitas Airlangga	Kobe University Graduate School of Medicine	K,Rahardjo; AN,Novianti; RR,Prasetya; AM,Nastri; JR,Dewantari; AP,Rahardjo; ATS,Estoepangestie; YK,Shimizu; ED,Poetranto; G,Soegiarto; Y,Mori; K,Shimizu
EPI1494191	NP	Indonesia	2018-Jan-29	EPI_ISL_365527	A/duck/East_Java/Spg78/2018	Institute of Tropical Disease, Universitas Airlangga	Kobe University Graduate School of Medicine	K,Rahardjo; AN,Novianti; RR,Prasetya; AM,Nastri; JR,Dewantari; AP,Rahardjo; ATS,Estoepangestie; YK,Shimizu; ED,Poetranto; G,Soegiarto; Y,Mori; K,Shimizu
EPI1215595	NP	Indonesia	2013-Jun-26	EPI_ISL_307026	A/duck/East_Java/Av39/2013	Institute of Tropical Disease, Universitas Airlangga	Kobe University Graduate School of Medicine	AM,Nastri; AL,Poetranto; ED,Poetranto; SPA,Wahyuningsih; W,Darmanto; EF,Puruhito; L,Wulandari; G,Soegiarto; YK,Shimizu; Y,Mori; K,Shimizu
EPI1974716	NP	Vietnam	2020-Jan-29	EPI_ISL_9572809	A/duck/Vietnam/HN6105/2020			Kawaoka,Y.; Neumann,G.; Guan,L.; Gu,C.
EPI1974618	NP	Vietnam	2019-Dec-09	EPI_ISL_9572795	A/duck/Vietnam/HN5983/2019			Kawaoka,Y.; Neumann,G.; Guan,L.; Gu,C.
EPI1974603	NP	Vietnam	2020-Apr-28	EPI_ISL_9572793	A/duck/Vietnam/HN6269/2020			Kawaoka,Y.; Neumann,G.; Guan,L.; Gu,C.
EPI1974441	NP	Vietnam	2020-Jul-03	EPI_ISL_9572772	A/duck/Vietnam/HN6425/2020			Kawaoka,Y.; Neumann,G.; Guan,L.; Gu,C.
EPI1974216	NP	Vietnam	2020-Sep-29	EPI_ISL_9572742	A/duck/Vietnam/HN6617/2020			Kawaoka,Y.; Neumann,G.; Guan,L.; Gu,C.
EPI1778262	NP	Bangladesh	2019-Mar-27	EPI_ISL_503538	A/duck/Bangladesh/39397/2019			Barman,S.; Turner,J.C.; Hasan,M.; Akhtar,S.; Franks,J.; El-Shesheny,R.; Walker,D.; Seiler,P.; Mukherjee,N.; Kercher,L.; McKenzie,P.; Feeroz,M.; Webby,R.J.
EPI1778242	NP	Bangladesh	2019-Mar-29	EPI_ISL_503535	A/duck/Bangladesh/39729/2019			Barman,S.; Turner,J.C.; Hasan,M.; Akhtar,S.; Franks,J.; El-Shesheny,R.; Walker,D.; Seiler,P.; Mukherjee,N.; Kercher,L.; McKenzie,P.; Feeroz,M.; Webby,R.J.
EPI1777951	NP	Bangladesh	2019-Jan-16	EPI_ISL_503495	A/duck/Bangladesh/37473/2019			Barman,S.; Turner,J.C.; Hasan,M.; Akhtar,S.; Franks,J.; El-Shesheny,R.; Walker,D.; Seiler,P.; Mukherjee,N.; Kercher,L.; McKenzie,P.; Feeroz,M.; Webby,R.J.
EPI170669	NP	Vietnam	2005-Dec-07	EPI_ISL_27341	A/duck/Vietnam/208/2005
EPI1010992	NP	Georgia	2012-Dec-22	EPI_ISL_267293	A/tufted duck/Georgia/1/2012			Lewis,N.S.; Machablishvili,A.; Chkhaidze,M.; Vuong,O.; Scheuer,R.D.; Poen,M.J.; Fouchier,R.A.M.
EPI1701790	NP	Iran, Islamic Republic of	2016-Dec-06	EPI_ISL_413008	A/flamingo/Iran/17RS654-18/2016	Center of Hygiene and Epidemiology in Kaliningrad Region	Istituto Zooprofilattico Sperimentale Delle Venezie
EPI2153573	NP	Korea, Republic of	2021-Mar-15	EPI_ISL_14835573	A/Mallard(Anas platyrhynchos)/South Korea/KNU2021-48/2021			Khadke,S.K.; Park,H.; Yeo,S.J.; Sung,H.W.
EPI2153565	NP	Korea, Republic of	2021-Apr-06	EPI_ISL_14835572	A/Mallard(Anas platyrhynchos)/South Korea/KNU2021-49/2021			Khadke,S.K.; Park,H.; Yeo,S.J.; Sung,H.W.
EPI2153449	NP	Korea, Republic of	2021-Jan-14	EPI_ISL_14835459	A/Mallard(Anas platyrhynchos)/South Korea/KNU2021-5/2021			Beiranvand,M.; Park,H.; Yeo,S.; Sung,H.
EPI1790875	NP	Korea, Republic of	2012-Nov-27	EPI_ISL_506153	A/mallard/South Korea/N12-032/2012			Youk,S.-s.; Jung,J.-H.; Pantin-Jackwood,M.J.; Swayne,D.E.; Song,C.-s.; Lee,D.-h.; Tseren-Ochir,E.-O.; Noh,J.
EPI1549482	NP	Bangladesh	2016-Feb-03	EPI_ISL_378282	A/quail/Bangladesh/1615/2016			Goraichuk,I.V.; Alfonso,C.L.; Suarez,D.L.
EPI1785796	NP	China	2014-Dec-08	EPI_ISL_505081	A/wild birds/Hubei/89/2014			Ge,Y.; Deng,G.; Chen,H.
EPI1785748	NP	China	2014-Feb-22	EPI_ISL_505075	A/wild birds/Hubei/140/2014			Ge,Y.; Deng,G.; Chen,H.
EPI1520187	NP	Japan	2012-Sep-13	EPI_ISL_370381	A/Calidris ruficollis/Hokkaido/12EY0172/2012			Yamaguchi,E.; Dao,T.D.; Ogawa,H.; Mizutani,T.; Omatsu,T.; Nagai,M.; Imai,K.
EPI1647383	NP	Indonesia	2019-Jan-16	EPI_ISL_401829	A/muscovy_duck/East_Java/Av1492/2019	Institute of Tropical Disease, Universitas Airlangga	Kobe University Graduate School of Medicine	ED,Poetranto;K,Rahardjo;RR,Prasetya;AM,Nastri;JR,Dewantari;AL,Poetranto;L,Wulandari;G,Soegiarto;YK,Shimizu;Y,Mori;K,Shimizu
EPI1974738	NP	Vietnam	2020-May-22	EPI_ISL_9572811	A/Muscovy duck/Vietnam/QN6305/2020			Kawaoka,Y.; Neumann,G.; Guan,L.; Gu,C.
EPI1974193	NP	Vietnam	2020-Feb-24	EPI_ISL_9572738	A/Muscovy duck/Vietnam/QN6142/2020			Kawaoka,Y.; Neumann,G.; Guan,L.; Gu,C.
EPI1555381	NP	Vietnam	2016-Aug-12	EPI_ISL_379570	A/muscovy duck/Vietnam/HU5-1642/2016			Sakoda,Y.; Okamatsu,M.; Matsuno,K.; Chu,D.H.; Nguyen,L.T.; Jizou,M.
EPI574302	NP	Vietnam	2011-Oct-12	EPI_ISL_174912	A/muscovy duck/Vietnam/LBM21/2011			Soda,K.; Hotta,K.; Trang,H.U.; Le,Q.M.; Yamashiro,T.; Ito,T.; Trang,U.H.
EPI432693	NP	Vietnam	2012-Jan-01	EPI_ISL_137465	A/muscovy duck/Vietnam/LBM240/2012			Hashimoto,Y.; Nagai,Y.; Soda,K.; Hotta,K.; Ito,T.
EPI2085871	NP	Indonesia	2022-Mar-05	EPI_ISL_13690275	A/chicken/East_Java/Av1955/2022	Institute of Tropical Disease, Universitas Airlangga	Institute of Tropical Disease, Universitas Airlangga	S,Rehman;FA,Rantam;J,Rahmahani;AM,Witaningrum;RR,Prasetya;K,Rahardjo;AM,Nastri;JR,Dewantari;Y,Mori;K,Shimizu;MH,Effendi
EPI1759122	NP	Korea, Republic of	2017-Nov-28	EPI_ISL_492088	Achicken/Korea/LBM563/2017	Animal and Plant Quarantine Agency (O-2015)	Animal and Plant Quarantine Agency (APQA)	GyeongBeom,Heo
EPI2438708	NP	Japan	2020-Dec-12	EPI_ISL_17086334	A/chicken/Kochi/T27-22/2020			Usui,T.; Soda,K.; Ito,H.; Yamaguchi,T.; Ito,T.
EPI1161255	NP	Vietnam	2017-Aug-21	EPI_ISL_295789	A/chicken/Vietnam/HU8-1599/2017			Nguyen,L.T.; Chu,D.H.; Okamatsu,M.; Matsuno,K.; Sakoda,Y.; Jizou,M.
EPI1836856	NP	China	2016-Nov-03	EPI_ISL_707678	A/pigeon/Fujian/11.3_FZHX1112-C/2016			Bi,Y.; Li,J.; Li,S.; Fu,G.; Jin,T.; Zhang,C.; Yang,Y.; Ma,Z.; Tian,W.; Xiao,S.; Li,L.; Yin,R.; Zhang,Y.; Wang,L.; Qin,Y.; Yao,Z.; Meng,F.; Hu,D.; Li,D.; Wong,G.; Liu,F.; Lv,N.; Fu,L.; Peng,Y.; Ma,J.; Sharshov,K.; Shestopalov,A.; Gulyaeva,M.; Gao,G.F.; Chen,J.; Shi,Y.; Liu,W.J.; Chu,D.; Huang,Y.; Liu,Y.; Liu,L.; Chen,Q.; Shi,W.
EPI1836840	NP	China	2017-Jan-17	EPI_ISL_697824	A/pigeon/Fujian/1.17_FZHX0111-C/2017			Bi,Y.; Li,J.; Li,S.; Fu,G.; Jin,T.; Zhang,C.; Yang,Y.; Ma,Z.; Tian,W.; Xiao,S.; Li,L.; Yin,R.; Zhang,Y.; Wang,L.; Qin,Y.; Yao,Z.; Meng,F.; Hu,D.; Li,D.; Wong,G.; Liu,F.; Lv,N.; Fu,L.; Peng,Y.; Ma,J.; Sharshov,K.; Shestopalov,A.; Gulyaeva,M.; Gao,G.F.; Chen,J.; Shi,Y.; Liu,W.J.; Chu,D.; Huang,Y.; Liu,Y.; Liu,L.; Chen,Q.; Shi,W.
EPI1620087	NP	China	2015-Apr-13	EPI_ISL_397401	A/pigeon/Anhui/DGG4/2015			Ge,Y.; Yao,Q.; Chai,H.; Hua,Y.; Deng,G.; Hualan,C.
EPI2116917	NP	Kazakhstan	2018-Oct-04	EPI_ISL_506013	A/northern shoveler/North-Kazakhstan/20/2018			Sultankulova,K.; Burashev,Y.; Melisbek,A.; Issabek,A.
EPI2147598	NP	Bangladesh	2020-Dec-21	EPI_ISL_14775968	A/quail/Bangladesh/46264/2020			Barman,S.; Turner,J.C.; Hasan,M.; Akhtar,S.; Franks,J.; El-Shesheny,R.; Walker,D.; Seiler,P.; Mukherjee,N.; Kercher,L.; McKenzie,P.; Feeroz,M.; Webby,R.J.
EPI1549256	NP	Vietnam	2017-Mar-31	EPI_ISL_378254	A/duck/Nha Trang/221/2017			Soda,K.; Nguyen,K.H.; Ung,H.T.; Le,Q.M.; Ito,T.
EPI2436663	NP	China	2013-Apr-25	EPI_ISL_13984060	A/eastern curlew/Hebei/QHD458/2013(H10N7)	College of Wildlife and Protected Areas, Northeast Forestry University	Northeast Forestry University
EPI2205092	NP	Korea, Republic of	2022-Oct-19	EPI_ISL_15647835	A/common teal/Korea/WA537/2022	animal and plant quarantine agency	Animal and Plant Quarantine Agency (APQA)
EPI1785279	NP	Korea, Republic of	2018-Mar-21	EPI_ISL_504948	A/Bean Goose/South Korea/KNU18-6/2018			Nguyen,N.M.; Yeo,S.J.; Sung,H.W.; Park,H.
EPI1600669	NP	Vietnam	2018-Aug-30	EPI_ISL_393322	A/duck/Vietnam/HU10-1743/2018			Sakoda,Y.; Okamatsu,M.; Matsuno,K.; Le,K.T.; Nguyen,L.T.; Jizou,M.
EPI1584691	NP	Vietnam	2018-Aug-14	EPI_ISL_389647	A/duck/Vietnam/HU9-194/2018			Sakoda,Y.; Okamatsu,M.; Matsuno,K.; Le,K.T.; Nguyen,L.T.; Jizou,M.
EPI1557188	NP	Vietnam	2015-Aug-12	EPI_ISL_379960	A/duck/Vietnam/HU3-184/2015			Sakoda,Y.; Okamatsu,M.; Matsuno,K.; Chu,D.H.; Nguyen,L.T.; Jizou,M.
EPI2195617	NP	China	2021-Jan-21	EPI_ISL_15435511	A/common crane/Yunnan-Huize/27/2021(H5N8)	Yunnan Tropical and Subtropical Animal Virus Diseases Laboratory	Yunnan Animal Science and Veterinary Institute
EPI2062112	NP	Bangladesh	2022-Mar-09	EPI_ISL_13243350	A/duck/Bangladesh/19D1874/2022	International Centre for Diarrhoeal Disease Research (ICDDR,B)	International Centre for Diarrhoeal Disease Research (ICDDR,B)	Hossain, M.E.; Miah, M.; Puspo, JA.; Hasan, R.; Davis, C.T.; Mott, A.J.; Davis, W.; Chowdhury, S.; Rahman, M.Z
EPI2109936	NP	Japan	2022-Feb-10	EPI_ISL_14065167	A/white-tailed eagle/Hokkaido/20220210001/2022	Graduate School of Veterinary Medicine, Hokkaido University	Graduate School of Veterinary Medicine, Hokkaido University	Yoshihiro, Sakoda; Takahiro, Hiono; Norikazu, Isoda
EPI2197769	NP	Japan	2022-Oct-04	EPI_ISL_15576616	A/white-fronted goose/Miyagi/0410D001/2022	National Institute for Environmental Studies	Graduate School of Veterinary Medicine, Hokkaido University	Manabu,ONUMA; Kei,NABESHIMA; Atsushi,HAGA; Hisako,HONJO; Misako,YOKOYAMA; Yoshihiro,SAKODA; Norikazu,ISODA; Takahiro,HIONO
EPI2197777	NP	Japan	2022-Oct-08	EPI_ISL_15576617	A/Eurasian wigeon/Hokkaido/Q71/2022	Graduate School of Veterinary Medicine, Hokkaido University	Graduate School of Veterinary Medicine, Hokkaido University	Yoshihiro,SAKODA; Norikazu,ISODA; Takahiro,HIONO
EPI2223231	NP	Japan	2022-Sep-25	EPI_ISL_15923322	A/peregrine falcon/Kanagawa/1409C001T1/2022	National Institute for Environmental Studies	National Institute of Animal Health	Manabu,Onuma;Kei,Nabeshima;Atsushi,Haga;Hisako,Honjo;Misako,Yokoyama;Yuko,Uchida;Kohtaro,Miyazawa;Ryota,Tsunekuni;Junki,Mine;Saki,Sakuma;Asuka,Kumagai;Yoshihiro,Takadate
EPI2318027	NP	Japan	2022-Nov-06	EPI_ISL_16698579	A/slaty-backed gull/Hokkaido/0111M111/2022	National Institute for Environmental Studies	Graduate School of Veterinary Medicine, Hokkaido University	Manabu, Onuma; Kei, Nabeshima; Atsushi, Haga; Hisako, Honjo; Misako, Yokoyama; Yoshihiro, Sakoda; Norikazu, Isoda; Takahiro, Hiono; Hew, Yik Lim
EPI2632290	NP	Japan	2022-Oct-16	EPI_ISL_17999470	A/peregrine falcon/Niigata/1510C001T/2022	National Institute for Environmental Studies	National Agriculture and Food Research Organization	Manabu,Onuma; Kei,Nabeshima; Atsushi,Haga; Hisako,Honjo; Misako,Yokoyama; Yuko,Uchida; Kohtaro,Miyazawa; Ryota,Tsunekuni; Junki,Mine; Saki,Sakuma; Asuka,Kumagai; Yoshihiro,Takadate
EPI2639305	NP	Japan	2023-Mar-24	EPI_ISL_18007232	A/large-billed crow/Niigata/1503B017/2023	Graduate School of Veterinary Medicine, Hokkaido University	Graduate School of Veterinary Medicine, Hokkaido University	Manabu, Onuma; Kei, Nabeshima; Atsushi, Haga; Hisako, Honjo; Misako, Yokoyama; Yoshihiro, Sakoda; Norikazu, Isoda; Takahiro, Hiono; Hew, Yik Lim
EPI2751733	NP	Japan	2022-Dec-09	EPI_ISL_18286317	A/chicken/Kagoshima/22H4T/2022	National Institute of Animal Health	National Agriculture and Food Research Organization
EPI2751877	NP	Japan	2022-Dec-22	EPI_ISL_18286335	A/chicken/Nagasaki/22A6T/2022	National Institute of Animal Health	National Agriculture and Food Research Organization
EPI2752121	NP	Japan	2022-Dec-17	EPI_ISL_18286366	A/chicken/Saitama/22A10T/2022	National Institute of Animal Health	National Agriculture and Food Research Organization
EPI2885353	NP	Japan	2022-Jan-19	EPI_ISL_18720766	A/chicken/Chiba/21B5T/2022	National Institute of Animal Health	National Institute of Animal Health	J, Mine
EPI1814667	NP	Germany	2020-Sep-07	EPI_ISL_661312	A/guinea fowl/Germany-NW/AI01184/2020	Chemisches und Veterinäruntersuchungsamt Münsterland-Emscher-Lippe	Friedrich-Loeffler-Institut
EPI2743587	NP	Poland	2022-Jul-15	EPI_ISL_18245819	A/swan/Poland/MB152/2022	National Veterinary Research Institut Poland, PIWet-PIB	National Veterinary Research Institute	Swieton, E.; Dziadek, K.; Kozak, E.; Wyrostek, K.; Tarasiuk, K.; Stys Fijol, N.; Smietanka, K.
EPI1947296	NP	Italy	2021-Oct-11	EPI_ISL_7987337	A/turkey/Italy/21VIR8480-1/2021	Istituto Zooprofilattico Sperimentale Delle Venezie	Istituto Zooprofilattico Sperimentale Delle Venezie	Milani, A.; Fusaro, A.; Schivo, A.; Salviato, A.; Palumbo, E.;Zecchin, B.; Giussani, E.; Pastori, A.; Monne, I.; Terregino, C.
EPI1986088	NP	Bangladesh	2021-Jan-10	EPI_ISL_9956393	A/environment/Bangladesh/17E82/2021	International Centre for Diarrhoeal Disease Research (ICDDR,B)	International Centre for Diarrhoeal Disease Research (ICDDR,B)	Hossain, M.E.; Miah, M.; Alam, S.; Hasan, R.; Davis, C.T.; Mott, A.J.; Davis, W.; Chowdhury, S.; Rahman, M.Z
EPI1985989	NP	Bangladesh	2021-Jan-04	EPI_ISL_9951121	A/duck/Bangladesh/18D1577/2021	icddr,b International Centre for Diarrhoeal Disease Research, Bangladesh	International Centre for Diarrhoeal Disease Research (ICDDR,B)	Hossain, M.E.; Miah, M.; Alam, S.; Hasan, R.; Davis, C.T.; Mott, A.J.; Davis, W.; Chowdhury, S.; Rahman, M.Z
EPI1319417	NP	Russian Federation	2018-Jan-23	EPI_ISL_331307	A/teal/Dagestan/1017/2018	Research Institute of Experimental and Clinical Medicine	Research Institute of Experimental and Clinical Medicine	Sharshov, K.; Sobolev, I.; Kurskaya, O.; Murashkina, T.; Alekseev, A.; Gadzhiev, A.; Magomedova, M.; Alikina, T.; Kabilov, M.; Shestopalov, A.
EPI2197781	NP	Netherlands	2022-Sep-14	EPI_ISL_15579534	A/Mallard/Netherlands/14/2022	Erasmus Medical Center	Erasmus Medical Center
EPI1966939	NP	Netherlands	2021-Dec-29	EPI_ISL_9261740	A/Mallard/Netherlands/17/2021	Erasmus Medical Center	Erasmus Medical Center
EPI1963329	NP	Netherlands	2021-Dec-19	EPI_ISL_9012575	A/Mallard/Netherlands/11/2021	Erasmus Medical Center	Erasmus Medical Center
EPI1807236	NP	Netherlands	2020-Oct-16	EPI_ISL_603133	A/Eurasian Wigeon/Netherlands/1/2020	Erasmus Medical Center	Erasmus Medical Center
EPI1330311	NP	Bangladesh	2016-Dec-18	EPI_ISL_333102	A/duck/Bangladesh/17D747/2016	icddr,b International Centre for Diarrhoeal Disease Research, Bangladesh	Centers for Disease Control and Prevention	Yang, G.; Chowdury, S; Hodges, E; Rahman, M.Z.; Jang, Y.; Hossain, M.E.; Jones, J.; Stark, T.; Di, H.; Cook, P.W.; Ghosh, S.; Azziz-Baumgartner, E.; Barnes, J.; Wentworth, D.; Kennedy, E.; Davis, C.T.
EPI1860168	NP	Ireland	2021-Mar-01	EPI_ISL_2234825	A/chicken/Ireland/005930_20VIR5487-1/2020	Istituto Zooprofilattico Sperimentale delle Venezie, EU/OIE/Reference Laboratory and FAO Reference Centre for AI and ND	Istituto Zooprofilattico Sperimentale Delle Venezie	Garza Cuartero, L.; Flynn, O.; Connaghan, E.; Byrne, C.; O?Neill, R.; Zecchin, B.; Fusaro, A.; Pastori, A.; Salviato, A.; Schivo, A.; Monne, I.; Terregino, C.
EPI1811629	NP	Iraq	2020-May-12	EPI_ISL_623074	A/chicken/Iraq/1/2020	Central Veterinary Labs	Animal and Plant Health Agency (APHA)
EPI1850469	NP	Russian Federation	2020-Aug-29	EPI_ISL_1241000	A/mallard/Novosibirsk region/3524k/2020	Research Institute of Experimental and Clinical Medicine	National Institute of Animal Health	Mine, J.; Uchida, Y.; Saito, T.; Shestopalov, A.; Dubovitskiy, N.; Sobolev, I.; Derko, A.; Alekseev, A.; Gluschenko, A.; Sharshov, K.
EPI1640124	NP	Russian Federation	2018-Sep-29	EPI_ISL_395083	A/mallard/Novosibirsk region/964k/2018	Research Institute of Experimental and Clinical Medicine	Research Institute of Experimental and Clinical Medicine
EPI1818109	NP	Mongolia	2018-Sep-02	EPI_ISL_697696	A/duck/Mongolia/451/2018			Sakoda,Y.; Okamatsu,M.; Matsuno,K.
EPI1818045	NP	Mongolia	2018-Sep-02	EPI_ISL_697688	A/duck/Mongolia/210/2018			Sakoda,Y.; Okamatsu,M.; Matsuno,K.
EPI1777590	NP	Mongolia	2019-Sep-20	EPI_ISL_503358	A/duck/Mongolia/876/2019			Sakoda,Y.; Okamatsu,M.; Matsuno,K.; Enkhbold,B.
EPI2794492	NP	Norway	2023-Oct-08	EPI_ISL_18514067	A/Eurasian_teal/Norway/2023-07-2933-4/2023	Norwegian Veterinary Institute	Norwegian Veterinary Institute	Britt Gjerset, Cathrine Arnason Bøe
EPI1370645	NP	Egypt	2017-Nov-19	EPI_ISL_341563	A/Eurasian-teal/Egypt/P2-29/2017	National Laboratory for Veterinary Quality Control on Poultry production- Animal Health Research Inistitute	Animal Health Research Institute	Zanaty,AM; Erfan,AM; Mady,WH; Amer,F; Nour,AA; Neveen,R; Samy,M; Selim,AA; Hassan,WM; Naguib,MM
EPI890889	NP	Netherlands	2011-Oct-15	EPI_ISL_243513	A/Eurasian teal/Netherlands/1/2011			Poen,M.J.; Verhagen,J.H.; Vuong,O.; Scheuer,R.D.; Pas,S.D.; Fouchier,R.A.M.
EPI1019559	NP	Netherlands	2016-Dec-05	EPI_ISL_268643	A/Eur_Wig/NL-Groningen/16015376-003/2016	Wageningen Bioveterinary Research	Wageningen Bioveterinary Research	Beerens, Nancy; Heutink, Rene; Harders, Frank; Verschuren-Pritz, Sylvia; Bossers, Alex; Koch, Guus; Bergervoet, Saskia
EPI1777994	NP	Bangladesh	2019-Jan-15	EPI_ISL_503500	A/mallard/Bangladesh/37909/2019			Barman,S.; Turner,J.C.; Hasan,M.; Akhtar,S.; Franks,J.; El-Shesheny,R.; Walker,D.; Seiler,P.; Mukherjee,N.; Kercher,L.; McKenzie,P.; Feeroz,M.; Webby,R.J.
EPI1775501	NP	Belgium	2017-Nov-19	EPI_ISL_502736	A/Anas platyrhynchos/Belgium/10402_H195386/2017			Lambrecht,B.; Steensels,M.; Fusaro,A.; Milani,A.; Pastori,A.; Schivo,A.; Salviato,A.; Zamperin,G.; Monne,I.; Terregino,C.
EPI1774507	NP	Belgium	2018-Aug-29	EPI_ISL_502613	A/Anas platyrhynchos/Belgium/7828/2018			Lambrecht,B.; Steensels,M.; Fusaro,A.; Milani,A.; Pastori,A.; Schivo,A.; Salviato,A.; Zamperin,G.; Monne,I.; Terregino,C.
EPI1774315	NP	Belgium	2017-Sep-22	EPI_ISL_502597	A/Anas platyrhynchos/Belgium/11025_44/2017			Lambrecht,B.; Steensels,M.; Fusaro,A.; Milani,A.; Pastori,A.; Schivo,A.; Salviato,A.; Zamperin,G.; Monne,I.; Terregino,C.
EPI1306913	NP	Netherlands	2015-Sep-05	EPI_ISL_328956	A/mallard duck/Netherlands/59/2015			Poen,M.J.; Verhagen,J.H.; Vuong,O.; Scheuer,R.D.; Pas,S.D.; Fouchier,R.A.M.
EPI1010972	NP	Netherlands	2012-Aug-21	EPI_ISL_267376	A/mallard duck/Netherlands/18/2012
EPI890355	NP	Netherlands	2014-Feb-17	EPI_ISL_243504	A/mallard duck/Netherlands/1/2014			Poen,M.J.; Verhagen,J.H.; Vuong,O.; Scheuer,R.D.; Pas,S.D.; Fouchier,R.A.M.
EPI1778061	NP	Bangladesh	2019-Feb-07	EPI_ISL_503509	A/garganey/Bangladesh/38920/2019			Barman,S.; Turner,J.C.; Hasan,M.; Akhtar,S.; Franks,J.; El-Shesheny,R.; Walker,D.; Seiler,P.; Mukherjee,N.; Kercher,L.; McKenzie,P.; Feeroz,M.; Webby,R.J.
EPI1581288	NP	Egypt	2015-Jan-27	EPI_ISL_387969	A/teal/Egypt/MB-D-125OP/2015			Direct Submission
EPI1581280	NP	Egypt	2016-Jan-28	EPI_ISL_387968	A/teal/Egypt/MB-D-487OP/2016			Direct Submission
EPI1440605	NP	Russian Federation	2018-Aug-26	EPI_ISL_355937	A/green sandpiper/Kurgan/1048/2018	State Research Center of Virology and Biotechnology (VECTOR)	State Research Center of Virology and Biotechnology (VECTOR)	Natalia,Goncharova; Ivan,Susloparov; Natalia,Kolosova; Alexey,Danilenko; Juliya,Bulanovich; Vasiliy,Marchenko; Alexander,Ryzhikov
EPI1860040	NP	Switzerland	2021-Feb-01	EPI_ISL_2234809	A/yellow-legged_gull/Switzerland/15-0039_21VIR3035/2021	Istituto Zooprofilattico Sperimentale delle Venezie, EU/OIE/Reference Laboratory and FAO Reference Centre for AI and ND	Istituto Zooprofilattico Sperimentale Delle Venezie	Albini, S.; H?ssy, D.; Nenniger, C.; V?gtlin, A.; Zimmer, G.; Zecchin, B.; Fusaro, A.; Schivo, A.; Salviato, A.; Giussani, E.; Monne, I.; Terregino, C.
EPI1850648	NP	France	2020-Dec-07	EPI_ISL_1263541	A/mallard/France/20P017917/2020	Anses (Ploufragan-Plouzané)	ANSES Agence Nationale De Securite Sanitaire De L’alimentation
EPI1638461	NP	Russian Federation	2019-Sep-08	EPI_ISL_400274	A/mallard/Novosibirsk region/1894k/2019	Research Institute of Experimental and Clinical Medicine	National Institute of Animal Health	Mine, J.; Uchida, Y.; Saito, T.; Shestopalov, A.; Dubovitskiy, N.; Sobolev, I.; Derko, A.; Alekseev, A.; Sharshov, K.
EPI1894442	NP	Ukraine	2020-Jan-13	EPI_ISL_4056296	A/mallard/Ukraine/AN-221-13-01/2020			Muzyka,D.; Rula,O.; Muzyka,N.; Koethe,S.; Pohlmann,A.; Pantin-Jackwood,M.; Beer,M.
EPI1841794	NP	Netherlands	2019-Jan-23	EPI_ISL_819124	A/mallard/Netherlands/19001282-001/2019	Wageningen Bioveterinary Research	Wageningen Bioveterinary Research	Beerens, Nancy; Harders, Frank; Pritz-Verschuren, Sylvia; Roose, Marit; Germeraad, Evelien; Engelsma, Marc; Bossers, Alex; Heutink, Rene
EPI1850437	NP	Russian Federation	2020-Aug-29	EPI_ISL_1240996	A/common teal/Novosibirsk region/3559k/2020	Research Institute of Experimental and Clinical Medicine	National Institute of Animal Health	Mine, J.; Uchida, Y.; Saito, T.; Shestopalov, A.; Dubovitskiy, N.; Sobolev, I.; Derko, A.; Alekseev, A.; Gluschenko, A.; Sharshov, K.
EPI1942891	NP	Belgium	2021-Dec-09	EPI_ISL_7622539	A/Chroicocephalus_ridibundus/Belgium/13464/2020	Sciensano - Animal Infectious Diseases	Sciensano, Department of Animal Infectious Diseases	Van Borm, Steven; Vandenbussche, Frank; Roupie, Virginie; Lambrecht, Benedicte; Steensels, Mieke
EPI1478998	NP	Netherlands	2017-Oct-13	EPI_ISL_362150	A/Chicken/Netherlands/17014215-026-030/2017	Wageningen Bioveterinary Research	Wageningen Bioveterinary Research	Bergervoet, Saskia; Heutink, Rene; Harders, Frank; Beerens, Nancy
EPI2116917	NP	Kazakhstan	2018-Oct-04	EPI_ISL_506013	A/northern shoveler/North-Kazakhstan/20/2018			Sultankulova,K.; Burashev,Y.; Melisbek,A.; Issabek,A.
EPI1942923	NP	Belgium	2020-Sep-19	EPI_ISL_7622863	A/Anas_platyrhynchos/Belgium/204_0003/2020	Sciensano - Animal Infectious Diseases	Sciensano, Department of Animal Infectious Diseases	Van Borm, Steven; Vandenbussche, Frank; Roupie, Virginie; Lambrecht, Benedicte; Steensels, Mieke
EPI1942395	NP	Belgium	2020-Oct-04	EPI_ISL_7595492	A/Anas_platyrhynchos/Belgium/10413_0003/2020	Sciensano - Animal Infectious Diseases	Sciensano, Department of Animal Infectious Diseases	Van Borm, Steven; Vandenbussche, Frank; Roupie, Virginie; Lambrecht, Benedicte; Steensels, Mieke
EPI1963858	NP	United Kingdom	2021-Nov-16	EPI_ISL_9029957	A/turkey/England/057679/2021	Animal and Plant Health Agency (APHA)	Animal and Plant Health Agency (APHA)
