# Supplementary material for: Molecular Characterization of a Clade 2.3.4.4b H5N1 High Pathogenicity Avian Influenza Virus from a 2022 Outbreak in Layer Chickens in the Philippines
Source: Pathogens. 2024 Sep 28;13(10):844. doi: 10.3390/pathogens13100844 (PMC11510588; doi:10.3390/pathogens13100844)
Supplement: Supplementary file 1 [file pathogens-13-00844-s001.zip › Supplementary Table S9-gisaid_acknowledge_table-6-NA v3.xls]

## Sheet: Acknowledge Table
We gratefully acknowledge the authors, originating and submitting laboratories of the sequences from GISAID’s EpiFlu™ Database on which this research is based. The list is detailed below.
All submitters of data may be contacted directly via www.gisaid.org
Segment ID	Segment	Country	Collection date	Isolate-ID	Isolate name	Originating Lab	Submitting Lab	Authors
EPI2028693	NA	Greece	2022-Mar-10	EPI_ISL_12471661	A/pelican/Greece/64_SP_22VIR3126-7/2022	Thessalonica Veterinary Centre (TVC)	Istituto Zooprofilattico Sperimentale delle Venezie	Georgiades, G.; Ragias, B.; Gkolia, A.; Anthopoulou, E.; Barbierato, G.; Zecchin, B.; Fusaro, A.; Schivo, A.; Salviato, A.; Palumbo, E.; Giussani, E.; Monne, I.; Terregino, C.
EPI118070	NA	China	1978-Jan-01	EPI_ISL_8930	A/goose/Hong Kong/23/1978
EPI89338	NA	China	1978-Jan-01	EPI_ISL_8930	A/goose/Hong Kong/23/1978
EPI101863	NA	Vietnam	2005-Jan-01	EPI_ISL_10054	A/goose/Vietnam/3/05
EPI236696	NA	China	2001-Nov-22	EPI_ISL_68038	A/goose/Guangdong/xb/2001			Liao,X.; Zhang,X.; Wang,J.; Yu,J.; Liu,J.
EPI446509	NA	China	2011-Nov-10	EPI_ISL_140706	A/wild goose/Dongting/C1037/2011			Zhu,Y.
EPI470235	NA	China	2012-Jan-01	EPI_ISL_146377	A/goose/Guangdong/7472/2012			Lam,T.T.Y.; Wang,J.; Shen,Y.; Zhou,B.; Duan,L.; Cheung,C.L.; Ma,C.; Lycett,S.J.; Leung,C.Y.H.; Chen,X.; Li,L.; Hong,W.; Chai,Y.; Zhou,L.; Liang,H.; Ou,Z.; Liu,Y.; Farooqui,A.; Kelvin,D.J.; Poon,L.L.M.; Smith,D.K.; Pybus,O.G.; Leung,G.M.; Shu,Y.; Webster,R.G.; Webby,R.J.; Peiris,J.S.M.; Rambaut,A.; Zhu,H.; Guan,Y.
EPI750172	NA	Taiwan	2015-Jan-12	EPI_ISL_219881	A/goose/Taiwan/01031/2015			Lee,M.S.; Chen,L.H.; Chen,Y.P.; Liu,Y.P.; Li,W.C.; Lin,Y.L.; Lee,F.; Ting,L.J.
EPI1035797	NA	China	2011-Sep-15	EPI_ISL_273053	A/goose/Guangxi/105/2011			Li,M.; Xie,Z.X.; Xie,L.J.; Deng,X.W.; Xie,Q.Z.; Liu,J.B.; Fan,Q.; Pang,Y.S.; Luo,S.S.
EPI1035847	NA	China	2013-Jan-05	EPI_ISL_273059	A/goose/Guangxi/128/2013			Li,M.; Xie,Z.X.; Xie,L.J.; Deng,X.W.; Xie,Q.Z.; Liu,J.B.; Fan,Q.; Pang,Y.S.; Luo,S.S.
EPI1155807	NA	Pakistan	2014-Jan-03	EPI_ISL_294560	A/goose/Karachi/NARC-13N-969/2014			Siddique,N.; Abbas,M.A.; Rafique,S.; Farooq,R.; Naeem,K.
EPI1303337	NA	China	2015-Nov-07	EPI_ISL_328216	A/goose/China/Y114/2015			Peng,C.
EPI2376531	NA	China	2019-Jan-20	EPI_ISL_16840597	A/Goose/China/32/2019			Khadke,S.K.; Yeo,S.J.; Poo,H.; Yang,J.; Huibin,L.; Mok,C.K.; Park,H.
EPI2695509	NA	Malaysia	2018-Aug-28	EPI_ISL_18119931	A/barnacle goose/Malaysia/VRI-6728/2018			Leow,B.L., Shohaimi,S.A., Mohd Yusop,F.F., Sidik,M.R.; Mohd Saeid,F.H.
EPI2395086	NA	Korea, Republic of	2022-Mar-02	EPI_ISL_16886899	A/Anser albifrons/South Korea/41/2022			Cho,A.Y.; Lee,D.-H.
EPI895284	NA	China	2014-Dec-22	EPI_ISL_244545	A/Anser fabalis/China/Anhui/S104/2014			Ye,G.; Liang,C.H.; Ping,H.Y.; Hua,D.G.; Cheng,Y.Q.
EPI845610	NA	Hong Kong (SAR)	1999-Jan-01	EPI_ISL_235755	A/guineafowl/Hong Kong/WF10_CIP046_RGAO032/1999
EPI845626	NA	Hong Kong (SAR)	1999-Jan-01	EPI_ISL_235755	A/guineafowl/Hong Kong/WF10_CIP046_RGAO032/1999
EPI845589	NA	Hong Kong (SAR)	1999-Jan-01	EPI_ISL_235755	A/guineafowl/Hong Kong/WF10_CIP046_RGAO032/1999
EPI845656	NA	Hong Kong (SAR)	1999-Jan-01	EPI_ISL_235756	A/guineafowl/Hong Kong/WF10_CIP046_RGAO031/1999
EPI229937	NA	Mongolia	2006-Sep-08	EPI_ISL_65834	A/black headed gull/Mongolia/1756/2006			Spackman,E.; Swayne,D.E.; Gilbert,M.; Joly,D.O.; Karesh,W.B.; Suarez,D.L.; Sodnomdarjaa,R.; Dulam,P.; Cardona,C.
EPI316536	NA	Mongolia	2008-Sep-01	EPI_ISL_89941	A/herring gull/Mongolia/454/2008			Ilyinykh,F.A.; Susloparov,I.M.; Marchenko,V.Y.; Sharshov,K.A.; Alekseev,A.Y.; Shestopalov,A.M.
EPI1353415	NA	Mongolia	2017-May-31	EPI_ISL_337414	A/herring gull/Uvs-Nuur Lake/56/2017	National Institute of Animal Health	National Institute of Animal Health	Yoshida,E.
EPI1013366	NA	Georgia	2012-Sep-21	EPI_ISL_267403	A/yellow-legged gull/Georgia/4/2012			Lewis,N.S.; Machablishvili,A.; Chkhaidze,M.; Vuong,O.; Scheuer,R.D.; Poen,M.J.; Fouchier,R.A.M.
EPI617943	NA	Georgia	2011-Apr-19	EPI_ISL_189690	A/black-headed gull/Republic of Georgia/2/2011			Wentworth,D.E.; Halpin,R.A.; Lin,X.; Simenauer,A.; Akopov,A.; Mohan,M.; Fedorova,N.; Tsitrin,T.; Puri,V.; Stockwell,T.; Amedeo,P.; Bishop,B.; Gupta,N.; Hoover,J.; Katzel,D.; Schobel,S.; Shrivastava,S.; Thovarai,V.; Bao,Y.; Sanders,R.; Zhdanov,S.; Kiryutin,B.; Lipman,D.J.; Tatusova,T.; Fouchier,R.A.M.
EPI617866	NA	Georgia	2012-Feb-22	EPI_ISL_189705	A/black-headed gull/Republic of Georgia/9/2012			Wentworth,D.E.; Halpin,R.A.; Lin,X.; Simenauer,A.; Akopov,A.; Mohan,M.; Fedorova,N.; Tsitrin,T.; Puri,V.; Stockwell,T.; Amedeo,P.; Bishop,B.; Gupta,N.; Hoover,J.; Katzel,D.; Schobel,S.; Shrivastava,S.; Thovarai,V.; Bao,Y.; Sanders,R.; Zhdanov,S.; Kiryutin,B.; Lipman,D.J.; Tatusova,T.; Fouchier,R.A.M.
EPI467297	NA	United Arab Emirates	2011-Aug-01	EPI_ISL_145650	A/quail/United Arab Emirates/D1556/2011			Wernery,U.; Shanmuganatham,K.K.; Krylov,P.S.; Joseph,S.; Friedman,K.; Krauss,S.; Webster,R.G.
EPI470972	NA	Bangladesh	2009-Jan-01	EPI_ISL_146732	A/quail/Bangladesh/907/2009
EPI528526	NA	Bangladesh	2012-Nov-25	EPI_ISL_161202	A/quail/Bangladesh/18521/2012			Shanmuganatham,K.; Feeroz,M.; Jones Engel,L.; Walker,D.; McClenaghan,L.; Alam,R.S.; Hasan,K.; McKenzie,P.; Webby,R.J.; Webster,R.G.
EPI1098837	NA	Bangladesh	2016-Mar-28	EPI_ISL_284800	A/quail/Bangladesh/29564/2016			Barman,S.; Turner,J.C.; Hasan,M.K.; Akhtar,S.; Franks,J.; El-Shesheny,R.; Walker,D.; Seiler,P.; Friedman,K.; Kercher,L.; Kayali,G.; Jones-Engel,L.; McKenzie,P.; Krauss,S.; Webby,R.J.; Feeroz,M.M.; Webster,R.G.
EPI610286	NA	China	2010-May-10	EPI_ISL_188534	A/Chinese francolin/Guangxi/B7/2010			Peng,Y.; Xie,Z.; Liu,J.; Pang,Y.; Xie,L.; Luo,S.; Fan,Q.
EPI114696	NA	Thailand	2005-Jan-01	EPI_ISL_11365	A/golden pheasant/Thailand/VSMU-21-SPB/2005
EPI467273	NA	United Arab Emirates	2011-Jul-24	EPI_ISL_145647	A/pheasant/United Arab Emirates/D1521/2011			Wernery,U.; Shanmuganatham,K.K.; Krylov,P.S.; Joseph,S.; Friedman,K.; Krauss,S.; Webster,R.G.
EPI1790926	NA	Korea, Republic of	2008-Feb-01	EPI_ISL_506100	A/pheasant/South Korea/N08-0180/2008			Youk,S.-s.; Jung,J.-H.; Pantin-Jackwood,M.J.; Swayne,D.E.; Song,C.-s.; Lee,D.-h.; Tseren-Ochir,E.-O.; Noh,J.
EPI1790938	NA	Korea, Republic of	2009-Jan-19	EPI_ISL_506112	A/pheasant/South Korea/N09-001/2009			Youk,S.-s.; Jung,J.-H.; Pantin-Jackwood,M.J.; Swayne,D.E.; Song,C.-s.; Lee,D.-h.; Tseren-Ochir,E.-O.; Noh,J.
EPI3015	NA	Japan	1981-Jan-01	EPI_ISL_594	A/swan/Shimane/1331/1981
EPI3019	NA	Japan	2001-Jan-01	EPI_ISL_595	A/swan/Shimane/227/01
EPI239288	NA	Japan	1996-Jan-01	EPI_ISL_68695	A/swan/Hokkaido/55/1996			Tanaka,Y.; Kida,H.; Sakoda,Y.
EPI1896592	NA	China	2019-Nov-20	EPI_ISL_4062012	A/swan/Shandong/10429/2019			Guo,J.; Wang,Y.; Zhao,C.; Gao,X.; Li,X.
EPI2146796	NA	China	2020-Nov-23	EPI_ISL_14770168	A/swan/Shandong/W3917/2020			Wang,Y.; Wang,M.; Zhang,H.; Zhao,C.; Zhang,Y.; He,G.; Deng,G.; Cui,P.; Li,Y.; Liu,W.; Shen,J.; Sun,X.; Zeng,X.; Chu,D.; Peng,P.; Guo,J.; Chen,H.; Li,X.
EPI860452	NA	Japan	1983-Jan-01	EPI_ISL_237951	A/whistling swan/Shimane/467/83	National Institute of Animal Health	National Institute of Animal Health	Uchida,U.
EPI860879	NA	Japan	1980-Jan-01	EPI_ISL_238016	A/whistling swan/Shimane/42/80	National Institute of Animal Health	National Institute of Animal Health	Uchida,Y.
EPI169471	NA	Japan	1988-Jan-01	EPI_ISL_26346	A/WhistlingSwan/Shimane/468/1988		Swedish Veterinary Agency (SVA)
EPI2008855	NA	China	2021-Dec-20	EPI_ISL_11633613	A/Cygnus columbianus/Hubei/117/2021	Wuhan Institute of Virology, CAS	Wuhan Institute of Virology, CAS
EPI153561	NA	Israel	2001-Jan-01	EPI_ISL_10373	A/turkey/Israel/810/2001
EPI336859	NA	Israel	2011-Mar-02	EPI_ISL_96805	A/turkey/Jenin/341/2011			Shkoda,I.; Lapin,K.; Davidson,I.; Perk,S.; Panshin,A.
EPI16378	NA	China	2000-Dec-30	EPI_ISL_3200	A/Quail/Nanchang/12-340/2000
EPI88963	NA	China	2000-Dec-30	EPI_ISL_3200	A/Quail/Nanchang/12-340/2000
EPI25843	NA	Korea, Republic of	2003-Jan-01	EPI_ISL_4672	A/dove/Korea/S14/03
EPI121026	NA	China	2001-Jan-01	EPI_ISL_12915	A/quail/Shantou/5234/2001
EPI266227	NA	Japan	2009-Feb-01	EPI_ISL_75883	A/quail/Aichi/1/2009			Uchida,Y.; Mase,M.; Yasuaki,H.; Takehiko,S.
EPI315975	NA	Japan	2006-Sep-02	EPI_ISL_89754	A/rufous-necked stint/Japan/6KS0279/2006			Bui,V.N.; Ogawa,H.; Xininigen; Karibe,K.; Matsuo,K.; Yoden,S.; Haneda,H.; Yamamoto,Y.; Nakamura,K.; Saito,K.; Watanabe,Y.; Runstadler,J.A.; Huettmann,F.; Happ,G.M.; Imai,K.
EPI573648	NA	Japan	2014-Dec-17	EPI_ISL_174517	A/crane/Kagoshima/KU21/2014(H5N8)	Kagoshima University	Kagoshima University
EPI860983	NA	Japan	2013-Nov-18	EPI_ISL_238029	A/pochard/Fukui/131817/2013	National Institute of Animal Health	National Institute of Animal Health	Uchida,Y.
EPI1120587	NA	Japan	1977-Jan-01	EPI_ISL_288007	A/budgerigar/Aichi/1/77	National Institute of Animal Health	National Institute of Animal Health	Y,Uchida
EPI321746	NA	Vietnam	2011-Jun-01	EPI_ISL_91622	A/muscovy duck/Vietnam/OIE-559/2011			Hatamachi,J.; Kida,H.; Sakoda,Y.; Okamatsu,M.
EPI335398	NA	Korea, Republic of	2009-Nov-01	EPI_ISL_95913	A/aquatic bird/Korea/CN20/2009			Kim,J.-K.; Nam,J.-H.; Kim,E.-H.; Poo,H.
EPI439542	NA	Israel	2001-Feb-01	EPI_ISL_138751	A/avian/Israel/201/2001			Shkoda,I.; Panshin,A.; Shihmanter,E.; Lapin,K.; Lipkind,M.
EPI439549	NA	Israel	2008-May-01	EPI_ISL_138758	A/avian/Israel/543/2008			Shkoda,I.; Panshin,A.; Shihmanter,E.; Perk,S.; Golender,N.
EPI439550	NA	Israel	2005-Jun-01	EPI_ISL_138759	A/avian/Israel/824/2005			Shkoda,I.; Panshin,A.; Shihmanter,E.; Golender,N.; Perk,S.; Lipkind,M.
EPI502508	NA	China	2011-Nov-01	EPI_ISL_154566	A/wild waterfowl/Dongting/C3109 /2011			Zhu,Y.; Shu,Y.
EPI680888	NA	China	2013-Oct-16	EPI_ISL_203700	A/quail/Zhejiang/2A2/2013			Wu,H.; Peng,X.; Cheng,L.; Lu,X.; Jin,C.; Xie,T.; Yao,H.; Wu,N.
EPI1062121	NA	China	2014-Feb-15	EPI_ISL_278464	A/dove/Guangxi/96B8/2014			Li,M.; Xie,Z.; Li,D.; Xie,X.; Liu,J.; Xie,L.; Deng,X.; Luo,S.; Fan,Q.; Huang,L.; Huang,J.; Zhang,Y.; Zeng,T.; Wang,S.
EPI283326	NA	Hong Kong (SAR)	2001-Jan-01	EPI_ISL_80301	A/quail/Hong Kong/FB611/2001			Ozaki,H.; Guan,Y.; Peiris,M.; Webster,R.G.; Webby,R.J.
EPI283342	NA	Hong Kong (SAR)	2001-Jan-01	EPI_ISL_80303	A/quail/Hong Kong/SF104/2001			Ozaki,H.; Guan,Y.; Peiris,M.; Webster,R.G.; Webby,R.J.
EPI285604	NA	Saudi Arabia	2006-Jan-01	EPI_ISL_80921	A/avian/Saudi Arabia/910134/2006			Kim,L.M.; Scott,M.A.; Suarez,D.L.; Spackman,E.; Swayne,D.E.; Afonso,C.L.
EPI285605	NA	Saudi Arabia	2006-Jan-01	EPI_ISL_80922	A/avian/Saudi Arabia/910135/2006			Kim,L.M.; Scott,M.A.; Suarez,D.L.; Spackman,E.; Swayne,D.E.; Afonso,C.L.
EPI1601908	NA	Iran, Islamic Republic of	2019-Mar-30	EPI_ISL_393518	A/Avian/Iran/38AMA/2019			Shenagari,M.; Jamali,A.; Abdoli,A.
EPI2628720	NA	China	2022-Jan-16	EPI_ISL_17989853	A/eurasian coot/Shandong/W22/2022	Liaocheng University	Liaocheng University
EPI1986103	NA	Bangladesh	2021-Feb-14	EPI_ISL_9957422	A/duck/Bangladesh/17D1601/2021	International Centre for Diarrhoeal Disease Research (ICDDR,B)	International Centre for Diarrhoeal Disease Research (ICDDR,B)	Hossain, M.E.; Miah, M.; Alam, S.; Hasan, R.; Davis, C.T.; Mott, A.J.; Davis, W.; Chowdhury, S.; Rahman, M.Z
EPI1626664	NA	China	2018-Dec-02	EPI_ISL_398185	A/wild bird/Hunan/12.02 YYDTHBA334/2018(H9N2)	Wuhan Institute of Virology, CAS	Wuhan Institute of Virology, CAS
EPI1626682	NA	China	2019-Jan-18	EPI_ISL_398188	A/wild bird/Hunan/1.18 YYDTHBH301/2019(H6N5)	Wuhan Institute of Virology, CAS	Wuhan Institute of Virology, CAS
EPI1330592	NA	Bangladesh	2016-Oct-05	EPI_ISL_333141	A/duck/Bangladesh/19D713/2016	icddr,b International Centre for Diarrhoeal Disease Research, Bangladesh	Centers for Disease Control and Prevention	Yang, G.; Chowdury, S; Hodges, E; Rahman, M.Z.; Jang, Y.; Hossain, M.E.; Jones, J.; Stark, T.; Di, H.; Cook, P.W.; Ghosh, S.; Azziz-Baumgartner, E.; Barnes, J.; Wentworth, D.; Kennedy, E.; Davis, C.T.
EPI1330632	NA	Bangladesh	2016-Aug-29	EPI_ISL_333146	A/chicken/Bangladesh/BM25C339/2016	icddr,b International Centre for Diarrhoeal Disease Research, Bangladesh	Centers for Disease Control and Prevention	Yang, G.; Chowdury, S; Hodges, E; Rahman, M.Z.; Jang, Y.; Hossain, M.E.; Jones, J.; Stark, T.; Di, H.; Cook, P.W.; Ghosh, S.; Azziz-Baumgartner, E.; Barnes, J.; Wentworth, D.; Kennedy, E.; Davis, C.T.
EPI1331161	NA	Bangladesh	2016-Dec-18	EPI_ISL_333218	A/duck/Bangladesh/17D755/2016	icddr,b International Centre for Diarrhoeal Disease Research, Bangladesh	Centers for Disease Control and Prevention	Yang, G.; Chowdury, S; Hodges, E; Rahman, M.Z.; Jang, Y.; Hossain, M.E.; Jones, J.; Stark, T.; Di, H.; Cook, P.W.; Ghosh, S.; Azziz-Baumgartner, E.; Barnes, J.; Wentworth, D.; Kennedy, E.; Davis, C.T.
EPI1331272	NA	Bangladesh	2016-Jul-01	EPI_ISL_333232	A/avian/Bangladesh/PV109/2016	icddr,b International Centre for Diarrhoeal Disease Research, Bangladesh	Centers for Disease Control and Prevention	Yang, G.; Chowdury, S; Hodges, E; Rahman, M.Z.; Jang, Y.; Hossain, M.E.; Jones, J.; Stark, T.; Di, H.; Cook, P.W.; Ghosh, S.; Azziz-Baumgartner, E.; Barnes, J.; Wentworth, D.; Kennedy, E.; Davis, C.T.
EPI1331416	NA	Bangladesh	2016-Sep-05	EPI_ISL_333252	A/chicken/Bangladesh/08C178/2016	icddr,b International Centre for Diarrhoeal Disease Research, Bangladesh	Centers for Disease Control and Prevention	Yang, G.; Chowdury, S; Hodges, E; Rahman, M.Z.; Jang, Y.; Hossain, M.E.; Jones, J.; Stark, T.; Di, H.; Cook, P.W.; Ghosh, S.; Azziz-Baumgartner, E.; Barnes, J.; Wentworth, D.; Kennedy, E.; Davis, C.T.
EPI1055296	NA	China	2015-Jan-15	EPI_ISL_277028	A/chicken/Wuxi/4859/2015	Beijing Institute of Microbiology and Epidemiology	Beijing Institute of Microbiology and Epidemiology	Maijuan,Ma; Shanhui,Chen; Teng,Zhao
EPI1055331	NA	China	2015-Jun-16	EPI_ISL_277035	A/chicken/Wuxi/6074/2015	Beijing Institute of Microbiology and Epidemiology	Beijing Institute of Microbiology and Epidemiology	Maijuan,Ma; Shanhui,Chen; Teng,Zhao
EPI1485693	NA	China	2017-Jan-24	EPI_ISL_363772	A/wild bird/Hubei/01.24 FHC155-1/2017(H9N2)	Wuhan Institute of Virology (CAS)	Wuhan Institute of Virology, CAS
EPI1851207	NA	Lao, People's Democratic Republic	2019-Apr-23	EPI_ISL_1290890	A/chicken/Laos/1147/2019	NAHC	Centers for Disease Control and Prevention	Phommachanh, P.;Theppangna, W.;Khanthamaly, V
EPI1678448	NA	Vietnam	2018-Mar-21	EPI_ISL_408280	A/chicken/Vietnam/Raho6-Tg2-V2-S2/2018	Center for Veterinary Diagnostics - Regional Animal Health Office No.6	Centers for Disease Control and Prevention
EPI1995858	NA	Korea, Republic of	2017-Mar-14	EPI_ISL_11112543	A/Greater white-fronted goose/Korea/K16-738/2017	Avian diaseases laboratory, College of Veterinary Medicine, Konkuk University	Kyungpook National University	Jiyun, Kim; Sol ,Jeong; Changsun, Song; Junghoon, Kwon
EPI1095758	NA	Indonesia	2012-Jul-01	EPI_ISL_284318	A/chicken/West Java/KRW54/2012	BBalitvet	Centers for Disease Control and Prevention
EPI993106	NA	Japan	2004-Jan-01	EPI_ISL_262483	A/crow/Osaka/1660/2004	National Institute of Animal Health	National Institute of Animal Health	Junki, M
EPI1177771	NA	Japan	1977-Jan-01	EPI_ISL_299161	A/mynah/Tokyo/229/77	National Institute of Animal Health	National Institute of Animal Health
EPI744932	NA	Vietnam	2012-Dec-04	EPI_ISL_218645	A/duck/Vietnam/NCVD-0035/2012	National Centre of Veterinary Diagnostics	Centers for Disease Control and Prevention
EPI348852	NA	Vietnam	2010-Jun-30	EPI_ISL_100271	A/duck/Vietnam/NCVD-433/2010	National Institute of Hygiene and Epidemiology	Centers for Disease Control and Prevention	Davis,Todd; Rivailler,Pierre; Nguyen,Tung
EPI2041894	NA	Nepal	2007-Jan-01	EPI_ISL_12746346	A/Chicken/Nepal/JHAPA/11/2007	CSIRO Australian Animal Health Laboratory	WHO Collaborating Centre for Reference and Research on Influenza
EPI1466	NA	Japan	2001-Jan-01	EPI_ISL_335	A/chicken/Kobe/aq26/2001
EPI1718	NA	Japan	2005-Jan-01	EPI_ISL_360	A/chicken/Ibaraki/1/2005
EPI1891	NA	Taiwan	1990-Jan-01	EPI_ISL_395	A/chicken/Taiwan/4801/90
EPI10423	NA	Hong Kong (SAR)	2001-Jan-01	EPI_ISL_2247	A/Chicken/Hong Kong/YU563/01
EPI16380	NA	China	2000-Sep-28	EPI_ISL_3144	A/Bantam/Nanchang/9-366/2000
EPI89006	NA	China	2000-Sep-28	EPI_ISL_3144	A/Bantam/Nanchang/9-366/2000
EPI20492	NA	Taiwan	2003-Jan-01	EPI_ISL_3839	A/chicken/Taiwan/1209/03
EPI24954	NA	China	2002-Jan-01	EPI_ISL_4515	A/chicken/Hebei/1/2002
EPI25845	NA	Korea, Republic of	2003-Jan-01	EPI_ISL_4673	A/chicken/Korea/S15/03
EPI81813	NA	China	2000-Jan-01	EPI_ISL_8494	A/chicken/Fujian/25/00
EPI81837	NA	China	2001-Jan-01	EPI_ISL_8505	A/chicken/Heilongjiang/48/01
EPI81859	NA	China	2001-Jan-01	EPI_ISL_8514	A/chicken/Shanghai/10/01
EPI89393	NA	Hong Kong (SAR)	1977-Jan-01	EPI_ISL_8932	A/chicken/Hong Kong/17/1977
EPI101665	NA	China	2001-Jan-01	EPI_ISL_10006	A/chicken/Hebei/718/2001
EPI102147	NA	Taiwan	1997-Jan-01	EPI_ISL_10069	A/chicken/Taiwan/0824/97
EPI102165	NA	Taiwan	2001-Jan-01	EPI_ISL_10079	A/chicken/Taiwan/0329/01
EPI106744	NA	China	2006-Jan-01	EPI_ISL_10544	A/chicken/Shanxi/2/2006
EPI108739	NA	China	2002-Jan-01	EPI_ISL_11068	A/chicken/Jiangsu/cz1/2002
EPI122468	NA	China	2005-Jan-01	EPI_ISL_13013	A/chicken/Guangxi/55/2005
EPI126115	NA	China	2006-Jan-01	EPI_ISL_13774	A/chicken/Yunnan/Dehong1/2006
EPI126127	NA	China	2007-Jan-01	EPI_ISL_13778	A/chicken/Yunnan/Banna2/2007
EPI127450	NA	China	2007-Jan-01	EPI_ISL_14003	A/chicken/Hubei/C1/2007
EPI153078	NA	Iran, Islamic Republic of	2004-Jan-01	EPI_ISL_19160	A/chicken/Iran/B102/2004
EPI153079	NA	Iran, Islamic Republic of	2004-Jan-01	EPI_ISL_19161	A/chicken/Iran/B111/2004
EPI153080	NA	Iran, Islamic Republic of	2004-Jan-01	EPI_ISL_19700	A/chicken/Iran/B263/2004
EPI175353	NA	China	2005-Jan-01	EPI_ISL_23104	A/chicken/Guangdong/1/2005
EPI175694	NA	Pakistan	1998-Jan-01	EPI_ISL_29081	A/chicken/Pakistan/c1998/1998
EPI177732	NA	Pakistan	2007-Jun-07	EPI_ISL_29785	A/chicken/Pakistan/UDL-01/2007
EPI181441	NA	Israel	2007-Mar-06	EPI_ISL_30443	A/chicken/Israel/375/2007
EPI221250	NA	India	2008-Dec-16	EPI_ISL_63002	A/chicken/India/WB-NIV16915/2008			Pal,B.; Keng,S.; Mullick,J.; Pawar,S.D.; Koratkar,S.; Mishra,A.C.
EPI286635	NA	Iran, Islamic Republic of	2007-Nov-22	EPI_ISL_63444	A/chicken/Iran/SH2/2007			Shoushtari,A.; Dadras,H.; Homayounimehr,A.; Ebrahimi,M.
EPI225052	NA	China	2006-Jan-01	EPI_ISL_64342	A/chicken/Yunnan/Diqing/2006			Zhang,Q.P.; Li,Z.S.; Zhang,F.Q.
EPI235097	NA	China	2003-Jan-01	EPI_ISL_67386	A/chicken/Jilin/xw/2003			Liao,X.; Zhang,X.; Wang,J.; Yu,J.; Liu,J.
EPI286631	NA	Iran, Islamic Republic of	2002-Dec-05	EPI_ISL_67728	A/chicken/Iran/466/2002			Shoushtari,A.; Dadras,H.; Homayounimehr,A.
EPI472222	NA	China	2009-Oct-27	EPI_ISL_69430	A/chicken/Guangdong/G7/2009			Wang,J.; Ji,J.; Bai,S.; Xie,Q.; Wu,Z.; Yan,Z.; Chen,F.
EPI476934	NA	Japan	1925-Jan-01	EPI_ISL_69861	A/chicken/Japan/1925			Worobey,M.; Han,G.-Z.; Kawaoka,Y.; Muramoto,Y.; Rambaut,A.
EPI244594	NA	China	2007-Jun-05	EPI_ISL_70604	A/chicken/Guangxi/17/2007			Zhu,W.; Dong,J.B.
EPI267654	NA	India	2006-Apr-25	EPI_ISL_76224	A/chicken/Uchal/8293/2006			Maheswarappa,G.; Byregowda,S.M.; Pradhan,H.K.; Tosh,C.; Dubey,S.C.
EPI270074	NA	China	2008-Jan-10	EPI_ISL_76660	A/chicken/Henan/1.2/2008			Bi,J.; Qiao,J.; Deng,G.; Kong,F.; Li,X.; Xu,Q.
EPI315125	NA	Vietnam	2008-Jan-01	EPI_ISL_89570	A/chicken/Vietnam/G14/2008			Takakuwa,H.; Otsuki,K.
EPI439079	NA	Taiwan	2010-Dec-14	EPI_ISL_138604	A/chicken/Taiwan/TC135/2010			King,C.-C.
EPI460116	NA	Taiwan	2012-Jan-05	EPI_ISL_143459	A/chicken/Taiwan/0101/2012			Lee,M.S.
EPI462479	NA	Bangladesh	2011-Feb-19	EPI_ISL_144255	A/chicken/Bangladesh/10401/2011			Shanmuganatham,K.; Feeroz,M.; Jones-Engel,L.; Smith,G.J.D.; Fourment,M.; Walker,D.; McClenaghan,L.; Rabiul Alam,S.M.; Hasan,K.; Seiler,P.; Franks,J.; Danner,A.; Barman,S.; McKenzie,P.; Krauss,S.; Webby,R.J.; Webster,R.G.; Engel,L.J.; Alam,S.M.R.; Ferguson,A.
EPI470133	NA	China	2010-Jan-01	EPI_ISL_146258	A/chicken/Hong Kong/TSTB27/2010			Lam,T.T.Y.; Wang,J.; Shen,Y.; Zhou,B.; Duan,L.; Cheung,C.L.; Ma,C.; Lycett,S.J.; Leung,C.Y.H.; Chen,X.; Li,L.; Hong,W.; Chai,Y.; Zhou,L.; Liang,H.; Ou,Z.; Liu,Y.; Farooqui,A.; Kelvin,D.J.; Poon,L.L.M.; Smith,D.K.; Pybus,O.G.; Leung,G.M.; Shu,Y.; Webster,R.G.; Webby,R.J.; Peiris,J.S.M.; Rambaut,A.; Zhu,H.; Guan,Y.
EPI530352	NA	China	2010-May-01	EPI_ISL_162048	A/chicken/Hebei/1102-MA/2010			Li,Q.
EPI531499	NA	Taiwan	2012-May-08	EPI_ISL_162475	A/chicken/Taiwan/0502/2012			Lee,M.S.
EPI538914	NA	China	2013-Nov-23	EPI_ISL_164906	A/chicken/Guangxi/LS/2013			Xu,Q.; Xie,Z.X.; Xie,L.J.; Luo,S.S.; Xie,Z.Q.; Deng,X.W.; Liu,J.B.; Huang,J.L.; Zeng,T.T.
EPI556440	NA	China	2014-Apr-17	EPI_ISL_170078	A/chicken/Changzhou/c02/2013		Jiangsu Provincial Center for Disease Control & Prevention
EPI568619	NA	China	2013-May-14	EPI_ISL_173598	A/chicken/Shandong/wf0514/2013			Pu,J.; Wang,S.; Yin,Y.; Zhang,G.; Carter,R.A.; Wang,J.; Xu,G.; Sun,H.; Wang,M.; Wen,C.; Wei,Y.; Wang,D.; Zhu,B.; Lemmon,G.; Jiao,Y.; Duan,S.; Wang,Q.; Du,Q.; Sun,M.; Bao,J.; Sun,Y.; Zhao,J.; Zhang,H.; Wu,G.; Liu,J.; Webster,R.G.; Lv,N.
EPI569696	NA	China	2007-Jan-11	EPI_ISL_173649	A/chicken/Jiangsu/01/2007			Zhao,M.; Gu,X.; Chen,H.; Liu,Q.; Zhong,L.; Huang,J.; Gu,M.; Liu,X.
EPI569435	NA	China	2013-Jan-01	EPI_ISL_173698	A/chicken/Tianjin/120/2013			Pu,J.; Wang,S.; Yin,Y.; Zhang,G.; Carter,R.A.; Wang,J.; Xu,G.; Sun,H.; Wang,M.; Wen,C.; Wei,Y.; Wang,D.; Zhu,B.; Lemmon,G.; Jiao,Y.; Duan,S.; Wang,Q.; Du,Q.; Sun,M.; Bao,J.; Sun,Y.; Zhao,J.; Zhang,H.; Wu,G.; Liu,J.; Webster,R.G.
EPI569689	NA	China	2008-Feb-03	EPI_ISL_173905	A/chicken/Anhui/02/2008			Zhao,M.; Gu,X.; Chen,H.; Liu,Q.; Zhong,L.; Huang,J.; Gu,M.; Liu,X.
EPI582931	NA	China	2013-Oct-24	EPI_ISL_175767	A/chicken/Huzhou/4034/2013			Lam,T.Y.; Zhou,B.; Wang,J.; Chai,Y.; Shen,Y.; Chen,X.; Ma,C.; Hong,W.; Chen,Y.; Zhang,Y.; Duan,L.; Chen,P.; Jiang,J.; Li,L.; Poon,L.M.; Webby,R.J.; Smith,D.K.; Leung,G.M.; Peiris,J.M.; Holmes,E.C.; Guan,Y.; Zhu,H.
EPI582932	NA	China	2013-Oct-24	EPI_ISL_175767	A/chicken/Huzhou/4034/2013			Lam,T.Y.; Zhou,B.; Wang,J.; Chai,Y.; Shen,Y.; Chen,X.; Ma,C.; Hong,W.; Chen,Y.; Zhang,Y.; Duan,L.; Chen,P.; Jiang,J.; Li,L.; Poon,L.M.; Webby,R.J.; Smith,D.K.; Leung,G.M.; Peiris,J.M.; Holmes,E.C.; Guan,Y.; Zhu,H.
EPI583433	NA	China	2013-Dec-11	EPI_ISL_175913	A/chicken/Shenzhen/1196/2013			Lam,T.Y.; Zhou,B.; Wang,J.; Chai,Y.; Shen,Y.; Chen,X.; Ma,C.; Hong,W.; Chen,Y.; Zhang,Y.; Duan,L.; Chen,P.; Jiang,J.; Li,L.; Poon,L.M.; Webby,R.J.; Smith,D.K.; Leung,G.M.; Peiris,J.M.; Holmes,E.C.; Guan,Y.; Zhu,H.
EPI583455	NA	China	2013-Dec-11	EPI_ISL_175916	A/chicken/Shenzhen/1426/2013			Lam,T.Y.; Zhou,B.; Wang,J.; Chai,Y.; Shen,Y.; Chen,X.; Ma,C.; Hong,W.; Chen,Y.; Zhang,Y.; Duan,L.; Chen,P.; Jiang,J.; Li,L.; Poon,L.M.; Webby,R.J.; Smith,D.K.; Leung,G.M.; Peiris,J.M.; Holmes,E.C.; Guan,Y.; Zhu,H.
EPI593598	NA	China	2014-Jun-15	EPI_ISL_180152	A/chicken/Jiangxi/18526/2014			Lam,T.Y.; Zhou,B.; Wang,J.; Chai,Y.; Shen,Y.; Chen,X.; Ma,C.; Hong,W.; Chen,Y.; Zhang,Y.; Duan,L.; Chen,P.; Jiang,J.; Li,L.; Poon,L.M.; Webby,R.J.; Smith,D.K.; Leung,G.M.; Peiris,J.M.; Holmes,E.C.; Guan,Y.; Zhu,H.
EPI593597	NA	China	2014-Jun-15	EPI_ISL_180152	A/chicken/Jiangxi/18526/2014			Lam,T.Y.; Zhou,B.; Wang,J.; Chai,Y.; Shen,Y.; Chen,X.; Ma,C.; Hong,W.; Chen,Y.; Zhang,Y.; Duan,L.; Chen,P.; Jiang,J.; Li,L.; Poon,L.M.; Webby,R.J.; Smith,D.K.; Leung,G.M.; Peiris,J.M.; Holmes,E.C.; Guan,Y.; Zhu,H.
EPI601532	NA	China	2013-Oct-20	EPI_ISL_181779	A/chicken/Jiangxi/23772/2013			Ma,C.; Lam,T.T.Y.; Chai,Y.; Wang,J.; Fan,X.; Hong,W.; Zhang,Y.; Li,L.; Liu,Y.; Smith,D.K.; Webby,R.J.; Peiris,J.S.M.; Zhu,H.; Guan,Y.
EPI639589	NA	China	2013-May-05	EPI_ISL_194993	A/chicken/Hangzhou/174/2013			Su,W.; Zhao,Y.; Wang,C.; Wu,Y.; Luo,J.; Chen,L.; Zhao,N.; Li,M.; Xing,C.; Liu,H.; Zhang,H.; Chang,Y.-F.; Ding,H.; He,H.; Li,H.
EPI283390	NA	Hong Kong (SAR)	2001-Jan-01	EPI_ISL_80307	A/chicken/Hong Kong/SF4/2001			Ozaki,H.; Guan,Y.; Peiris,M.; Webster,R.G.; Webby,R.J.
EPI292726	NA	United Arab Emirates	2002-Jan-01	EPI_ISL_83544	A/chicken/Emirates/R66/2002			Gohrbandt,S.; Veits,J.; Breithaupt,A.; Hundt,J.; Teifke,J.P.; Stech,O.; Mettenleiter,T.C.; Stech,J.
EPI304613	NA	Korea, Republic of	2007-Nov-24	EPI_ISL_86563	A/chicken/Korea/GH2/2007			Koo,Y.
EPI323293	NA	Pakistan	2004-Apr-14	EPI_ISL_93033	A/chicken/Mansehra/NARC-74/2004			Rashid,S.; Abbas,M.A.; Siddique,N.; Ahmed,Z.; Naeem,K.; Dundon,W.G.; Capua,I.
EPI323295	NA	Pakistan	2004-Dec-07	EPI_ISL_93035	A/chicken/Mansehra/NARC-1282/2004			Rashid,S.; Abbas,M.A.; Siddique,N.; Ahmed,Z.; Naeem,K.; Dundon,W.G.; Capua,I.
EPI338752	NA	India	2010-Dec-06	EPI_ISL_97221	A/chicken/India/IVRI-0004/2010			Gowthaman,V.; Singh,S.D.; Dhama,K.; Sugumar,K.; Srinivasan,P.; Mahajan,N.K.; Ramakrishnan,M.A.
EPI345807	NA	China	2007-Jun-01	EPI_ISL_99555	A/chicken/Eastern China/45/2007			Zhao,G.; Liu,X.
EPI383195	NA	China	2008-Jan-02	EPI_ISL_123952	A/chicken/Guangdong/V/2008			Li,X.; Qi,W.; He,J.; Ning,Z.; Hu,Y.; Tian,J.; Jiao,P.; Xu,C.; Chen,J.; Richt,J.; Ma,W.; Liao,M.
EPI391478	NA	Korea, Republic of	2001-Aug-01	EPI_ISL_127899	A/chicken/Korea/01310_CE20/2001			Choi,J.G.; Lee,Y.J.; Kim,Y.J.; Lee,E.K.; Jeong,O.M.; Sung,H.W.; Kim,J.H.; Kwon,J.H.; Choi,J.-G.; Lee,Y.-J.; Kim,Y.-J.; Lee,E.-K.; Jeong,O.-M.; Sung,H.-W.; Kim,J.-H.; Kwon,J.-H.
EPI397282	NA	Iran, Islamic Republic of	2009-Nov-01	EPI_ISL_129589	A/chicken/Iran/121/2009			Shoushtari,H.; Bozorgi,A.; Kaivanfar,H.; EshratAbadi,F.
EPI403493	NA	Israel	2010-Dec-01	EPI_ISL_131530	A/chicken/Israel/1293/2010			Shkoda,I.; Panshin,A.; Lapin,K.; Perk,S.
EPI403497	NA	Israel	2010-Dec-01	EPI_ISL_131531	A/chicken/Israel/1302/2010			Shkoda,I.; Panshin,A.; Lapin,K.; Perk,S.
EPI407767	NA	Pakistan	2008-Feb-23	EPI_ISL_132829	A/chicken/Sihala/NARC-12103/2008			Siddique,N.; Abbas,M.A.; Ahmed,Z.; Naeem,K.
EPI407755	NA	Pakistan	2009-Dec-03	EPI_ISL_132830	A/chicken/Attock/NARC-14994/2009			Siddique,N.; Abbas,M.A.; Ahmed,Z.; Naeem,K.
EPI440912	NA	China	2012-Nov-17	EPI_ISL_139107	A/chicken/Shaanxi/11/2012			Ren,J.; Wang,J.
EPI468777	NA	China	2013-Sep-01	EPI_ISL_146102	A/chicken/Wenzhou/620b/2013			Lam,T.T.Y.; Wang,J.; Shen,Y.; Zhou,B.; Duan,L.; Cheung,C.L.; Ma,C.; Lycett,S.J.; Leung,C.Y.H.; Chen,X.; Li,L.; Hong,W.; Chai,Y.; Zhou,L.; Liang,H.; Ou,Z.; Liu,Y.; Farooqui,A.; Kelvin,D.J.; Poon,L.L.M.; Smith,D.K.; Pybus,O.G.; Leung,G.M.; Shu,Y.; Webster,R.G.; Webby,R.J.; Peiris,J.S.M.; Rambaut,A.; Zhu,H.; Guan,Y.
EPI470197	NA	China	2013-Sep-01	EPI_ISL_146456	A/chicken/Wenzhou/648/2013			Lam,T.T.Y.; Wang,J.; Shen,Y.; Zhou,B.; Duan,L.; Cheung,C.L.; Ma,C.; Lycett,S.J.; Leung,C.Y.H.; Chen,X.; Li,L.; Hong,W.; Chai,Y.; Zhou,L.; Liang,H.; Ou,Z.; Liu,Y.; Farooqui,A.; Kelvin,D.J.; Poon,L.L.M.; Smith,D.K.; Pybus,O.G.; Leung,G.M.; Shu,Y.; Webster,R.G.; Webby,R.J.; Peiris,J.S.M.; Rambaut,A.; Zhu,H.; Guan,Y.
EPI470199	NA	China	2013-Sep-01	EPI_ISL_146458	A/chicken/Wenzhou/594/2013			Lam,T.T.Y.; Wang,J.; Shen,Y.; Zhou,B.; Duan,L.; Cheung,C.L.; Ma,C.; Lycett,S.J.; Leung,C.Y.H.; Chen,X.; Li,L.; Hong,W.; Chai,Y.; Zhou,L.; Liang,H.; Ou,Z.; Liu,Y.; Farooqui,A.; Kelvin,D.J.; Poon,L.L.M.; Smith,D.K.; Pybus,O.G.; Leung,G.M.; Shu,Y.; Webster,R.G.; Webby,R.J.; Peiris,J.S.M.; Rambaut,A.; Zhu,H.; Guan,Y.
EPI470853	NA	Pakistan	2005-Sep-01	EPI_ISL_146697	A/chicken/Pakistan/NARC-1541/2005			Baranovich,T.; Marathe,B.M.; Bridges,O.; Burnham,A.; Carey,D.; Cline,T.D.; Crumpton,J.-C.; DeBeauchamp,J.; Duan,S.; Ducatez,M.; Elhabesh,H.; Fabrizio,T.; Forrest,H.; Franks,J.; Freiden,P.; Jeevan,T.; Jones,J.; Bryan,K.S.; Erik,K.A.; Lisa,K.A.; Kocer,Z.A.; Little,B.; McLaren,L.; Meliopoulos,V.A.; O&apos;Brien,K.; Oguin,T.; Oshansky,C.M.; Rubrum,A.; Sanders,C.J.; Seiler,P.; Seufzer,B.; Shanmuganath…
EPI470924	NA	Korea, Republic of	1996-Sep-01	EPI_ISL_146717	A/chicken/Korea/25232-MS96CE6/1996			Baranovich,T.; Marathe,B.M.; Bridges,O.; Burnham,A.; Carey,D.; Cline,T.D.; Crumpton,J.-C.; DeBeauchamp,J.; Duan,S.; Ducatez,M.; Elhabesh,H.; Fabrizio,T.; Forrest,H.; Franks,J.; Freiden,P.; Jeevan,T.; Jones,J.; Bryan,K.S.; Erik,K.A.; Lisa,K.A.; Kocer,Z.A.; Little,B.; McLaren,L.; Meliopoulos,V.A.; O&apos;Brien,K.; Oguin,T.; Oshansky,C.M.; Rubrum,A.; Sanders,C.J.; Seiler,P.; Seufzer,B.; Shanmuganath…
EPI489547	NA	Iran, Islamic Republic of	2011-Dec-06	EPI_ISL_151098	A/chicken/Iran/191/2011			Bahari,P.; Shoushtari,H.; Pourbakhsh,S.A.; Bahmaninejad,M.A.
EPI559826	NA	China	2012-Mar-11	EPI_ISL_171171	A/chicken/Jilin/DH104/2012			Cong,Y.; Zhu,L.; Ran,W.
EPI559866	NA	China	2012-Aug-15	EPI_ISL_171181	A/chicken/Jilin/SJ15/2012			Cong,Y.; Zhu,L.; Ran,W.
EPI610277	NA	China	2008-Dec-12	EPI_ISL_188533	A/chicken/Guangxi/DX/2008			Peng,Y.; Xie,Z.; Liu,J.; Pang,Y.; Xie,L.; Luo,S.; Fan,Q.
EPI610327	NA	China	2007-Nov-20	EPI_ISL_188539	A/chicken/Guangxi/LF/2007			Peng,Y.; Xie,Z.; Liu,J.; Pang,Y.; Xie,L.; Luo,S.; Fan,Q.
EPI660254	NA	China	2014-Dec-30	EPI_ISL_199238	A/chicken/Jiangsu/12.30 WZNHQ031-P/2014(H9N2)		Institute of Microbiology, Chinese Academy of Sciences
EPI660998	NA	China	2015-Jan-08	EPI_ISL_199331	A/chicken/Jiangxi/01.08YGCB018-P/2015(H6N6)		Institute of Microbiology, Chinese Academy of Sciences
EPI691785	NA	China	2011-Jan-01	EPI_ISL_206760	A/chicken/Hubei/79/2011			Wang,S.; Liu,S.; Jiang,W.; Zhuang,Q.; Wang,K.; Hou,G.; Li,J.; Yu,J.; Du,X.; Yang,Z.; Liu,Y.; Chen,J.
EPI736739	NA	China	2014-May-28	EPI_ISL_216926	A/chicken/Anhui/528/2014			Hu,X.; Dai,Y.; Zhang,D.; Chen,H.; Liu,D.
EPI750108	NA	Taiwan	2015-Jan-16	EPI_ISL_219873	A/chicken/Taiwan/01174/2015			Lee,M.S.; Chen,L.H.; Chen,Y.P.; Liu,Y.P.; Li,W.C.; Lin,Y.L.; Lee,F.; Ting,L.J.
EPI753546	NA	China	2015-Jan-10	EPI_ISL_220499	A/chicken/Zhejiang/110102/2015			Wu,H.; Lu,R.; Peng,X.; Cheng,L.; Jin,C.; Lu,X.; Xie,T.; Yao,H.; Wu,N.
EPI775137	NA	Vietnam	2014-Mar-12	EPI_ISL_224915	A/chicken/HoChiMinh/0190/2014			Cao,B.V.; Le Ha,T.D.; Mai,V.N.; Dang Trinh,M.A.; Le Phan,K.N.; Vo Tran,N.T.; Hoang,T.
EPI837496	NA	China	2013-Dec-21	EPI_ISL_234322	A/chicken/Hebei/3/2013			Liu,L.; Zeng,X.; Chen,P.; Deng,G.; Shi,J.; Tian,G.; Kong,H.; Suzuki,Y.; Guan,Y.; Chen,H.
EPI1006552	NA	China	2012-Jun-01	EPI_ISL_266401	A/chicken/Guangxi/125C8/2012			Liu,T.T.; Xie,Z.X.; Xie,L.J.; Xie,Z.Q.; Deng,X.W.; Liu,J.B.; Luo,S.S.; Fan,Q.; Pang,Y.S.
EPI1035855	NA	China	2013-Feb-19	EPI_ISL_273060	A/chicken/Guangxi/129/2013			Li,M.; Xie,Z.X.; Xie,L.J.; Deng,X.W.; Xie,Q.Z.; Liu,J.B.; Fan,Q.; Pang,Y.S.; Luo,S.S.
EPI1098435	NA	China	2016-Mar-15	EPI_ISL_284667	A/chicken/Guangdong/GD1601/2016			Li,J.
EPI1191031	NA	China	2017-Nov-01	EPI_ISL_301865	A/chicken/China/a14/2017			Ge,F.
EPI1209276	NA	China	2015-Jan-15	EPI_ISL_305606	A/chicken/Jiangsu/YC/2015			Wang,M.; Shi,W.F.; Li,J.
EPI1620547	NA	China	2017-Apr-26	EPI_ISL_328277	A/chicken/China/233/2017			Li,y.
EPI1620549	NA	China	2017-May-02	EPI_ISL_328278	A/chicken/China/241/2017			Li,y.
EPI1520234	NA	India	2009-Jun-19	EPI_ISL_370413	A/chicken/India/99321/2009			Kode,S.S.; Pawar,S.D.; Cherian,S.S.; Tare,D.S.; Bhoye,D.; Keng,S.S.; Mullick,J.
EPI1529105	NA	Vietnam	2017-Oct-01	EPI_ISL_372869	A/chicken/Viet Nam/6PH2/2017			Sealy,J.E.
EPI1565293	NA	Pakistan	2015-Jun-08	EPI_ISL_381356	A/chicken/Pakistan/540CF/2015			Ali,M.; Yaqub,T.; Mukhtar,N.; Imran,M.; Ghafoor,A.; Shahid,M.F.; Naeem,M.; Iqbal,M.; Smith,G.J.; Su,Y.C.
EPI1579588	NA	Vietnam	2013-Jun-19	EPI_ISL_387716	A/chicken/Viet Nam/QN-0456/2013			Tan,G.; Pickett,B.; Fedorova,N.; Amedeo,P.; Isom,R.; Hu,L.; Christensen,J.; Miller,J.; Durbin,A.; Williams,T.; Arumemi,F.; Kawaoka,Y.; Zhong,G.; Neumann,G.
EPI1600784	NA	Iraq	2016-Oct-31	EPI_ISL_393352	A/chicken/Iraq/3/2016			Mohamed,N.S.; Kandeil,A.; Ali,M.
EPI1765931	NA	China	2018-Jul-01	EPI_ISL_499098	A/chicken/China/GD-37/2018			Song,C.L.; Liao,Z.H.; Shen,Y.; Xie,Q.M.
EPI1767484	NA	China	2014-Sep-01	EPI_ISL_501320	A/chicken/China/E3653/2014			Yan,W.; Cui,H.; Engelsma,M.; Beerens,N.; van Oers,M.M.; de Jong,M.C.M.; Li,X.; Liu,Q.; Yang,J.; Teng,Q.; Li,Z.
EPI1772059	NA	China	2017-Nov-11	EPI_ISL_502187	A/chicken/Shandong/3407/2017			Huang,X.; Cui,N.; Xu,C.
EPI1772604	NA	China	2019-May-01	EPI_ISL_502326	A/chicken/Shandong/FQ2/2019			Zhaokun,C.
EPI1773150	NA	Taiwan	2019-Mar-25	EPI_ISL_502392	A/chicken/Taiwan/A1/2019			Li,Y.-T.; Chen,C.-C.; Chang,A.-M.; Chao,D.-Y.; Smith,G.J.D.
EPI1789481	NA	China	2019-Nov-20	EPI_ISL_505806	A/chicken/China/1103/2019			Ge,f.; Xv,z.
EPI1822506	NA	China	2018-Oct-31	EPI_ISL_696828	A/chicken/Hainan/10.31_008-O/2018			Bi,Y.; Li,J.; Li,S.; Fu,G.; Jin,T.; Zhang,C.; Yang,Y.; Ma,Z.; Tian,W.; Xiao,S.; Li,L.; Yin,R.; Zhang,Y.; Wang,L.; Qin,Y.; Yao,Z.; Meng,F.; Hu,D.; Li,D.; Wong,G.; Liu,F.; Lv,N.; Fu,L.; Peng,Y.; Ma,J.; Sharshov,K.; Shestopalov,A.; Gulyaeva,M.; Gao,G.F.; Chen,J.; Shi,Y.; Liu,W.J.; Chu,D.; Huang,Y.; Liu,Y.; Liu,L.; Chen,Q.; Shi,W.
EPI1822524	NA	China	2018-Jan-14	EPI_ISL_696842	A/chicken/Hainan/1.14_HKPL004-O/2018			Bi,Y.; Li,J.; Li,S.; Fu,G.; Jin,T.; Zhang,C.; Yang,Y.; Ma,Z.; Tian,W.; Xiao,S.; Li,L.; Yin,R.; Zhang,Y.; Wang,L.; Qin,Y.; Yao,Z.; Meng,F.; Hu,D.; Li,D.; Wong,G.; Liu,F.; Lv,N.; Fu,L.; Peng,Y.; Ma,J.; Sharshov,K.; Shestopalov,A.; Gulyaeva,M.; Gao,G.F.; Chen,J.; Shi,Y.; Liu,W.J.; Chu,D.; Huang,Y.; Liu,Y.; Liu,L.; Chen,Q.; Shi,W.
EPI1822570	NA	China	2018-Dec-26	EPI_ISL_696890	A/chicken/Shandong/12.26_TAWL020-O/2018			Bi,Y.; Li,J.; Li,S.; Fu,G.; Jin,T.; Zhang,C.; Yang,Y.; Ma,Z.; Tian,W.; Xiao,S.; Li,L.; Yin,R.; Zhang,Y.; Wang,L.; Qin,Y.; Yao,Z.; Meng,F.; Hu,D.; Li,D.; Wong,G.; Liu,F.; Lv,N.; Fu,L.; Peng,Y.; Ma,J.; Sharshov,K.; Shestopalov,A.; Gulyaeva,M.; Gao,G.F.; Chen,J.; Shi,Y.; Liu,W.J.; Chu,D.; Huang,Y.; Liu,Y.; Liu,L.; Chen,Q.; Shi,W.
EPI1822752	NA	China	2018-Aug-28	EPI_ISL_697075	A/chicken/Anhui/8.28_YHZGS012-O/2018			Bi,Y.; Li,J.; Li,S.; Fu,G.; Jin,T.; Zhang,C.; Yang,Y.; Ma,Z.; Tian,W.; Xiao,S.; Li,L.; Yin,R.; Zhang,Y.; Wang,L.; Qin,Y.; Yao,Z.; Meng,F.; Hu,D.; Li,D.; Wong,G.; Liu,F.; Lv,N.; Fu,L.; Peng,Y.; Ma,J.; Sharshov,K.; Shestopalov,A.; Gulyaeva,M.; Gao,G.F.; Chen,J.; Shi,Y.; Liu,W.J.; Chu,D.; Huang,Y.; Liu,Y.; Liu,L.; Chen,Q.; Shi,W.
EPI1823002	NA	China	2018-Aug-28	EPI_ISL_697075	A/chicken/Anhui/8.28_YHZGS012-O/2018			Bi,Y.; Li,J.; Li,S.; Fu,G.; Jin,T.; Zhang,C.; Yang,Y.; Ma,Z.; Tian,W.; Xiao,S.; Li,L.; Yin,R.; Zhang,Y.; Wang,L.; Qin,Y.; Yao,Z.; Meng,F.; Hu,D.; Li,D.; Wong,G.; Liu,F.; Lv,N.; Fu,L.; Peng,Y.; Ma,J.; Sharshov,K.; Shestopalov,A.; Gulyaeva,M.; Gao,G.F.; Chen,J.; Shi,Y.; Liu,W.J.; Chu,D.; Huang,Y.; Liu,Y.; Liu,L.; Chen,Q.; Shi,W.
EPI1823145	NA	China	2019-Jan-23	EPI_ISL_697325	A/chicken/Shanxi/1.23_TGRL006-O/2019			Bi,Y.; Li,J.; Li,S.; Fu,G.; Jin,T.; Zhang,C.; Yang,Y.; Ma,Z.; Tian,W.; Xiao,S.; Li,L.; Yin,R.; Zhang,Y.; Wang,L.; Qin,Y.; Yao,Z.; Meng,F.; Hu,D.; Li,D.; Wong,G.; Liu,F.; Lv,N.; Fu,L.; Peng,Y.; Ma,J.; Sharshov,K.; Shestopalov,A.; Gulyaeva,M.; Gao,G.F.; Chen,J.; Shi,Y.; Liu,W.J.; Chu,D.; Huang,Y.; Liu,Y.; Liu,L.; Chen,Q.; Shi,W.
EPI1823154	NA	China	2019-Jan-23	EPI_ISL_697334	A/chicken/Shanxi/01.23_TGRL020-O/2019			Bi,Y.; Li,J.; Li,S.; Fu,G.; Jin,T.; Zhang,C.; Yang,Y.; Ma,Z.; Tian,W.; Xiao,S.; Li,L.; Yin,R.; Zhang,Y.; Wang,L.; Qin,Y.; Yao,Z.; Meng,F.; Hu,D.; Li,D.; Wong,G.; Liu,F.; Lv,N.; Fu,L.; Peng,Y.; Ma,J.; Sharshov,K.; Shestopalov,A.; Gulyaeva,M.; Gao,G.F.; Chen,J.; Shi,Y.; Liu,W.J.; Chu,D.; Huang,Y.; Liu,Y.; Liu,L.; Chen,Q.; Shi,W.
EPI1823171	NA	China	2019-Jan-26	EPI_ISL_697350	A/chicken/Shandong/01.26_TAWL017-C/2019			Bi,Y.; Li,J.; Li,S.; Fu,G.; Jin,T.; Zhang,C.; Yang,Y.; Ma,Z.; Tian,W.; Xiao,S.; Li,L.; Yin,R.; Zhang,Y.; Wang,L.; Qin,Y.; Yao,Z.; Meng,F.; Hu,D.; Li,D.; Wong,G.; Liu,F.; Lv,N.; Fu,L.; Peng,Y.; Ma,J.; Sharshov,K.; Shestopalov,A.; Gulyaeva,M.; Gao,G.F.; Chen,J.; Shi,Y.; Liu,W.J.; Chu,D.; Huang,Y.; Liu,Y.; Liu,L.; Chen,Q.; Shi,W.
EPI1823182	NA	China	2019-Jan-26	EPI_ISL_697350	A/chicken/Shandong/01.26_TAWL017-C/2019			Bi,Y.; Li,J.; Li,S.; Fu,G.; Jin,T.; Zhang,C.; Yang,Y.; Ma,Z.; Tian,W.; Xiao,S.; Li,L.; Yin,R.; Zhang,Y.; Wang,L.; Qin,Y.; Yao,Z.; Meng,F.; Hu,D.; Li,D.; Wong,G.; Liu,F.; Lv,N.; Fu,L.; Peng,Y.; Ma,J.; Sharshov,K.; Shestopalov,A.; Gulyaeva,M.; Gao,G.F.; Chen,J.; Shi,Y.; Liu,W.J.; Chu,D.; Huang,Y.; Liu,Y.; Liu,L.; Chen,Q.; Shi,W.
EPI1823309	NA	China	2018-Dec-17	EPI_ISL_697376	A/chicken/Jiangxi/12.17_NCDZT55D4-O/2018			Bi,Y.; Li,J.; Li,S.; Fu,G.; Jin,T.; Zhang,C.; Yang,Y.; Ma,Z.; Tian,W.; Xiao,S.; Li,L.; Yin,R.; Zhang,Y.; Wang,L.; Qin,Y.; Yao,Z.; Meng,F.; Hu,D.; Li,D.; Wong,G.; Liu,F.; Lv,N.; Fu,L.; Peng,Y.; Ma,J.; Sharshov,K.; Shestopalov,A.; Gulyaeva,M.; Gao,G.F.; Chen,J.; Shi,Y.; Liu,W.J.; Chu,D.; Huang,Y.; Liu,Y.; Liu,L.; Chen,Q.; Shi,W.
EPI1823290	NA	China	2018-Oct-27	EPI_ISL_697411	A/chicken/Hunan/10.27_YYGK89B4-OC/2018			Bi,Y.; Li,J.; Li,S.; Fu,G.; Jin,T.; Zhang,C.; Yang,Y.; Ma,Z.; Tian,W.; Xiao,S.; Li,L.; Yin,R.; Zhang,Y.; Wang,L.; Qin,Y.; Yao,Z.; Meng,F.; Hu,D.; Li,D.; Wong,G.; Liu,F.; Lv,N.; Fu,L.; Peng,Y.; Ma,J.; Sharshov,K.; Shestopalov,A.; Gulyaeva,M.; Gao,G.F.; Chen,J.; Shi,Y.; Liu,W.J.; Chu,D.; Huang,Y.; Liu,Y.; Liu,L.; Chen,Q.; Shi,W.
EPI1823321	NA	China	2018-Oct-27	EPI_ISL_697411	A/chicken/Hunan/10.27_YYGK89B4-OC/2018			Bi,Y.; Li,J.; Li,S.; Fu,G.; Jin,T.; Zhang,C.; Yang,Y.; Ma,Z.; Tian,W.; Xiao,S.; Li,L.; Yin,R.; Zhang,Y.; Wang,L.; Qin,Y.; Yao,Z.; Meng,F.; Hu,D.; Li,D.; Wong,G.; Liu,F.; Lv,N.; Fu,L.; Peng,Y.; Ma,J.; Sharshov,K.; Shestopalov,A.; Gulyaeva,M.; Gao,G.F.; Chen,J.; Shi,Y.; Liu,W.J.; Chu,D.; Huang,Y.; Liu,Y.; Liu,L.; Chen,Q.; Shi,W.
EPI1823338	NA	China	2018-Dec-27	EPI_ISL_697429	A/chicken/Shanxi/12.27_TGRL012-C/2018			Bi,Y.; Li,J.; Li,S.; Fu,G.; Jin,T.; Zhang,C.; Yang,Y.; Ma,Z.; Tian,W.; Xiao,S.; Li,L.; Yin,R.; Zhang,Y.; Wang,L.; Qin,Y.; Yao,Z.; Meng,F.; Hu,D.; Li,D.; Wong,G.; Liu,F.; Lv,N.; Fu,L.; Peng,Y.; Ma,J.; Sharshov,K.; Shestopalov,A.; Gulyaeva,M.; Gao,G.F.; Chen,J.; Shi,Y.; Liu,W.J.; Chu,D.; Huang,Y.; Liu,Y.; Liu,L.; Chen,Q.; Shi,W.
EPI1822519	NA	China	2018-Oct-31	EPI_ISL_697512	A/chicken/Jiangxi/10.31_NCDZT014-C/2018			Bi,Y.; Li,J.; Li,S.; Fu,G.; Jin,T.; Zhang,C.; Yang,Y.; Ma,Z.; Tian,W.; Xiao,S.; Li,L.; Yin,R.; Zhang,Y.; Wang,L.; Qin,Y.; Yao,Z.; Meng,F.; Hu,D.; Li,D.; Wong,G.; Liu,F.; Lv,N.; Fu,L.; Peng,Y.; Ma,J.; Sharshov,K.; Shestopalov,A.; Gulyaeva,M.; Gao,G.F.; Chen,J.; Shi,Y.; Liu,W.J.; Chu,D.; Huang,Y.; Liu,Y.; Liu,L.; Chen,Q.; Shi,W.
EPI1823116	NA	China	2018-Oct-23	EPI_ISL_697815	A/chicken/Shandong/10.23_TAWL024-C/2018			Bi,Y.; Li,J.; Li,S.; Fu,G.; Jin,T.; Zhang,C.; Yang,Y.; Ma,Z.; Tian,W.; Xiao,S.; Li,L.; Yin,R.; Zhang,Y.; Wang,L.; Qin,Y.; Yao,Z.; Meng,F.; Hu,D.; Li,D.; Wong,G.; Liu,F.; Lv,N.; Fu,L.; Peng,Y.; Ma,J.; Sharshov,K.; Shestopalov,A.; Gulyaeva,M.; Gao,G.F.; Chen,J.; Shi,Y.; Liu,W.J.; Chu,D.; Huang,Y.; Liu,Y.; Liu,L.; Chen,Q.; Shi,W.
EPI1825377	NA	China	2018-Sep-29	EPI_ISL_697894	A/chicken/Anhui/9.29_YHZGS023-C/2018			Bi,Y.; Li,J.; Li,S.; Fu,G.; Jin,T.; Zhang,C.; Yang,Y.; Ma,Z.; Tian,W.; Xiao,S.; Li,L.; Yin,R.; Zhang,Y.; Wang,L.; Qin,Y.; Yao,Z.; Meng,F.; Hu,D.; Li,D.; Wong,G.; Liu,F.; Lv,N.; Fu,L.; Peng,Y.; Ma,J.; Sharshov,K.; Shestopalov,A.; Gulyaeva,M.; Gao,G.F.; Chen,J.; Shi,Y.; Liu,W.J.; Chu,D.; Huang,Y.; Liu,Y.; Liu,L.; Chen,Q.; Shi,W.
EPI1823134	NA	China	2018-Sep-29	EPI_ISL_697894	A/chicken/Anhui/9.29_YHZGS023-C/2018			Bi,Y.; Li,J.; Li,S.; Fu,G.; Jin,T.; Zhang,C.; Yang,Y.; Ma,Z.; Tian,W.; Xiao,S.; Li,L.; Yin,R.; Zhang,Y.; Wang,L.; Qin,Y.; Yao,Z.; Meng,F.; Hu,D.; Li,D.; Wong,G.; Liu,F.; Lv,N.; Fu,L.; Peng,Y.; Ma,J.; Sharshov,K.; Shestopalov,A.; Gulyaeva,M.; Gao,G.F.; Chen,J.; Shi,Y.; Liu,W.J.; Chu,D.; Huang,Y.; Liu,Y.; Liu,L.; Chen,Q.; Shi,W.
EPI1823219	NA	China	2018-Sep-02	EPI_ISL_697981	A/chicken/Yunnan/09.20_DQBHZ002-C/2018			Bi,Y.; Li,J.; Li,S.; Fu,G.; Jin,T.; Zhang,C.; Yang,Y.; Ma,Z.; Tian,W.; Xiao,S.; Li,L.; Yin,R.; Zhang,Y.; Wang,L.; Qin,Y.; Yao,Z.; Meng,F.; Hu,D.; Li,D.; Wong,G.; Liu,F.; Lv,N.; Fu,L.; Peng,Y.; Ma,J.; Sharshov,K.; Shestopalov,A.; Gulyaeva,M.; Gao,G.F.; Chen,J.; Shi,Y.; Liu,W.J.; Chu,D.; Huang,Y.; Liu,Y.; Liu,L.; Chen,Q.; Shi,W.
EPI1833601	NA	China	2018-Sep-02	EPI_ISL_697981	A/chicken/Yunnan/09.20_DQBHZ002-C/2018			Bi,Y.; Li,J.; Li,S.; Fu,G.; Jin,T.; Zhang,C.; Yang,Y.; Ma,Z.; Tian,W.; Xiao,S.; Li,L.; Yin,R.; Zhang,Y.; Wang,L.; Qin,Y.; Yao,Z.; Meng,F.; Hu,D.; Li,D.; Wong,G.; Liu,F.; Lv,N.; Fu,L.; Peng,Y.; Ma,J.; Sharshov,K.; Shestopalov,A.; Gulyaeva,M.; Gao,G.F.; Chen,J.; Shi,Y.; Liu,W.J.; Chu,D.; Huang,Y.; Liu,Y.; Liu,L.; Chen,Q.; Shi,W.
EPI1823220	NA	China	2018-Sep-02	EPI_ISL_697982	A/chicken/Yunnan/09.20_DQBHZ002-O/2018			Bi,Y.; Li,J.; Li,S.; Fu,G.; Jin,T.; Zhang,C.; Yang,Y.; Ma,Z.; Tian,W.; Xiao,S.; Li,L.; Yin,R.; Zhang,Y.; Wang,L.; Qin,Y.; Yao,Z.; Meng,F.; Hu,D.; Li,D.; Wong,G.; Liu,F.; Lv,N.; Fu,L.; Peng,Y.; Ma,J.; Sharshov,K.; Shestopalov,A.; Gulyaeva,M.; Gao,G.F.; Chen,J.; Shi,Y.; Liu,W.J.; Chu,D.; Huang,Y.; Liu,Y.; Liu,L.; Chen,Q.; Shi,W.
EPI1833609	NA	China	2018-Sep-02	EPI_ISL_697982	A/chicken/Yunnan/09.20_DQBHZ002-O/2018			Bi,Y.; Li,J.; Li,S.; Fu,G.; Jin,T.; Zhang,C.; Yang,Y.; Ma,Z.; Tian,W.; Xiao,S.; Li,L.; Yin,R.; Zhang,Y.; Wang,L.; Qin,Y.; Yao,Z.; Meng,F.; Hu,D.; Li,D.; Wong,G.; Liu,F.; Lv,N.; Fu,L.; Peng,Y.; Ma,J.; Sharshov,K.; Shestopalov,A.; Gulyaeva,M.; Gao,G.F.; Chen,J.; Shi,Y.; Liu,W.J.; Chu,D.; Huang,Y.; Liu,Y.; Liu,L.; Chen,Q.; Shi,W.
EPI1823307	NA	China	2018-Jul-25	EPI_ISL_698006	A/chicken/Jiangxi/7.25_NCNP58U3-OC/2018			Bi,Y.; Li,J.; Li,S.; Fu,G.; Jin,T.; Zhang,C.; Yang,Y.; Ma,Z.; Tian,W.; Xiao,S.; Li,L.; Yin,R.; Zhang,Y.; Wang,L.; Qin,Y.; Yao,Z.; Meng,F.; Hu,D.; Li,D.; Wong,G.; Liu,F.; Lv,N.; Fu,L.; Peng,Y.; Ma,J.; Sharshov,K.; Shestopalov,A.; Gulyaeva,M.; Gao,G.F.; Chen,J.; Shi,Y.; Liu,W.J.; Chu,D.; Huang,Y.; Liu,Y.; Liu,L.; Chen,Q.; Shi,W.
EPI1829377	NA	China	2018-Jul-25	EPI_ISL_698006	A/chicken/Jiangxi/7.25_NCNP58U3-OC/2018			Bi,Y.; Li,J.; Li,S.; Fu,G.; Jin,T.; Zhang,C.; Yang,Y.; Ma,Z.; Tian,W.; Xiao,S.; Li,L.; Yin,R.; Zhang,Y.; Wang,L.; Qin,Y.; Yao,Z.; Meng,F.; Hu,D.; Li,D.; Wong,G.; Liu,F.; Lv,N.; Fu,L.; Peng,Y.; Ma,J.; Sharshov,K.; Shestopalov,A.; Gulyaeva,M.; Gao,G.F.; Chen,J.; Shi,Y.; Liu,W.J.; Chu,D.; Huang,Y.; Liu,Y.; Liu,L.; Chen,Q.; Shi,W.
EPI1828697	NA	China	2018-Nov-27	EPI_ISL_698042	A/chicken/Jiangxi/11.27_NCDZT29C4-OC/2018			Bi,Y.; Li,J.; Li,S.; Fu,G.; Jin,T.; Zhang,C.; Yang,Y.; Ma,Z.; Tian,W.; Xiao,S.; Li,L.; Yin,R.; Zhang,Y.; Wang,L.; Qin,Y.; Yao,Z.; Meng,F.; Hu,D.; Li,D.; Wong,G.; Liu,F.; Lv,N.; Fu,L.; Peng,Y.; Ma,J.; Sharshov,K.; Shestopalov,A.; Gulyaeva,M.; Gao,G.F.; Chen,J.; Shi,Y.; Liu,W.J.; Chu,D.; Huang,Y.; Liu,Y.; Liu,L.; Chen,Q.; Shi,W.
EPI1823363	NA	China	2019-Jan-26	EPI_ISL_698067	A/chicken/Shandong/1.26_TAWL025-C/2019			Bi,Y.; Li,J.; Li,S.; Fu,G.; Jin,T.; Zhang,C.; Yang,Y.; Ma,Z.; Tian,W.; Xiao,S.; Li,L.; Yin,R.; Zhang,Y.; Wang,L.; Qin,Y.; Yao,Z.; Meng,F.; Hu,D.; Li,D.; Wong,G.; Liu,F.; Lv,N.; Fu,L.; Peng,Y.; Ma,J.; Sharshov,K.; Shestopalov,A.; Gulyaeva,M.; Gao,G.F.; Chen,J.; Shi,Y.; Liu,W.J.; Chu,D.; Huang,Y.; Liu,Y.; Liu,L.; Chen,Q.; Shi,W.
EPI1833321	NA	China	2019-Jan-26	EPI_ISL_698067	A/chicken/Shandong/1.26_TAWL025-C/2019			Bi,Y.; Li,J.; Li,S.; Fu,G.; Jin,T.; Zhang,C.; Yang,Y.; Ma,Z.; Tian,W.; Xiao,S.; Li,L.; Yin,R.; Zhang,Y.; Wang,L.; Qin,Y.; Yao,Z.; Meng,F.; Hu,D.; Li,D.; Wong,G.; Liu,F.; Lv,N.; Fu,L.; Peng,Y.; Ma,J.; Sharshov,K.; Shestopalov,A.; Gulyaeva,M.; Gao,G.F.; Chen,J.; Shi,Y.; Liu,W.J.; Chu,D.; Huang,Y.; Liu,Y.; Liu,L.; Chen,Q.; Shi,W.
EPI1825337	NA	China	2019-Feb-22	EPI_ISL_698072	A/chicken/Anhui/2.22_YHZGS018-C/2019			Bi,Y.; Li,J.; Li,S.; Fu,G.; Jin,T.; Zhang,C.; Yang,Y.; Ma,Z.; Tian,W.; Xiao,S.; Li,L.; Yin,R.; Zhang,Y.; Wang,L.; Qin,Y.; Yao,Z.; Meng,F.; Hu,D.; Li,D.; Wong,G.; Liu,F.; Lv,N.; Fu,L.; Peng,Y.; Ma,J.; Sharshov,K.; Shestopalov,A.; Gulyaeva,M.; Gao,G.F.; Chen,J.; Shi,Y.; Liu,W.J.; Chu,D.; Huang,Y.; Liu,Y.; Liu,L.; Chen,Q.; Shi,W.
EPI1823373	NA	China	2019-Feb-22	EPI_ISL_698072	A/chicken/Anhui/2.22_YHZGS018-C/2019			Bi,Y.; Li,J.; Li,S.; Fu,G.; Jin,T.; Zhang,C.; Yang,Y.; Ma,Z.; Tian,W.; Xiao,S.; Li,L.; Yin,R.; Zhang,Y.; Wang,L.; Qin,Y.; Yao,Z.; Meng,F.; Hu,D.; Li,D.; Wong,G.; Liu,F.; Lv,N.; Fu,L.; Peng,Y.; Ma,J.; Sharshov,K.; Shestopalov,A.; Gulyaeva,M.; Gao,G.F.; Chen,J.; Shi,Y.; Liu,W.J.; Chu,D.; Huang,Y.; Liu,Y.; Liu,L.; Chen,Q.; Shi,W.
EPI1827665	NA	China	2018-Jul-26	EPI_ISL_698171	A/chicken/Hunan/07.26_YYGK22V3-OC/2018			Bi,Y.; Li,J.; Li,S.; Fu,G.; Jin,T.; Zhang,C.; Yang,Y.; Ma,Z.; Tian,W.; Xiao,S.; Li,L.; Yin,R.; Zhang,Y.; Wang,L.; Qin,Y.; Yao,Z.; Meng,F.; Hu,D.; Li,D.; Wong,G.; Liu,F.; Lv,N.; Fu,L.; Peng,Y.; Ma,J.; Sharshov,K.; Shestopalov,A.; Gulyaeva,M.; Gao,G.F.; Chen,J.; Shi,Y.; Liu,W.J.; Chu,D.; Huang,Y.; Liu,Y.; Liu,L.; Chen,Q.; Shi,W.
EPI1823316	NA	China	2018-Jul-26	EPI_ISL_698171	A/chicken/Hunan/07.26_YYGK22V3-OC/2018			Bi,Y.; Li,J.; Li,S.; Fu,G.; Jin,T.; Zhang,C.; Yang,Y.; Ma,Z.; Tian,W.; Xiao,S.; Li,L.; Yin,R.; Zhang,Y.; Wang,L.; Qin,Y.; Yao,Z.; Meng,F.; Hu,D.; Li,D.; Wong,G.; Liu,F.; Lv,N.; Fu,L.; Peng,Y.; Ma,J.; Sharshov,K.; Shestopalov,A.; Gulyaeva,M.; Gao,G.F.; Chen,J.; Shi,Y.; Liu,W.J.; Chu,D.; Huang,Y.; Liu,Y.; Liu,L.; Chen,Q.; Shi,W.
EPI1825409	NA	China	2018-Aug-31	EPI_ISL_699168	A/chicken/Chongqing/8.31_RCTYH003-O/2018			Bi,Y.; Li,J.; Li,S.; Fu,G.; Jin,T.; Zhang,C.; Yang,Y.; Ma,Z.; Tian,W.; Xiao,S.; Li,L.; Yin,R.; Zhang,Y.; Wang,L.; Qin,Y.; Yao,Z.; Meng,F.; Hu,D.; Li,D.; Wong,G.; Liu,F.; Lv,N.; Fu,L.; Peng,Y.; Ma,J.; Sharshov,K.; Shestopalov,A.; Gulyaeva,M.; Gao,G.F.; Chen,J.; Shi,Y.; Liu,W.J.; Chu,D.; Huang,Y.; Liu,Y.; Liu,L.; Chen,Q.; Shi,W.
EPI1833633	NA	China	2018-Oct-16	EPI_ISL_707378	A/chicken/Yunnan/10.16_DQSPZ001-O/2018			Bi,Y.; Li,J.; Li,S.; Fu,G.; Jin,T.; Zhang,C.; Yang,Y.; Ma,Z.; Tian,W.; Xiao,S.; Li,L.; Yin,R.; Zhang,Y.; Wang,L.; Qin,Y.; Yao,Z.; Meng,F.; Hu,D.; Li,D.; Wong,G.; Liu,F.; Lv,N.; Fu,L.; Peng,Y.; Ma,J.; Sharshov,K.; Shestopalov,A.; Gulyaeva,M.; Gao,G.F.; Chen,J.; Shi,Y.; Liu,W.J.; Chu,D.; Huang,Y.; Liu,Y.; Liu,L.; Chen,Q.; Shi,W.
EPI1833673	NA	China	2016-Dec-19	EPI_ISL_707382	A/chicken/Yunnan/12.19_DQRT003-O/2016			Bi,Y.; Li,J.; Li,S.; Fu,G.; Jin,T.; Zhang,C.; Yang,Y.; Ma,Z.; Tian,W.; Xiao,S.; Li,L.; Yin,R.; Zhang,Y.; Wang,L.; Qin,Y.; Yao,Z.; Meng,F.; Hu,D.; Li,D.; Wong,G.; Liu,F.; Lv,N.; Fu,L.; Peng,Y.; Ma,J.; Sharshov,K.; Shestopalov,A.; Gulyaeva,M.; Gao,G.F.; Chen,J.; Shi,Y.; Liu,W.J.; Chu,D.; Huang,Y.; Liu,Y.; Liu,L.; Chen,Q.; Shi,W.
EPI1899119	NA	Iran, Islamic Republic of	2014-Nov-01	EPI_ISL_4064250	A/chicken/Isfahan/FBM-2/2014			Bashashati,M.; Fallah Mehrabadi,M.H.; Molouki,A.; Banani,M.; Motamed,N.; Ameghi Roudsari,A.; Taghizadeh,M.; Mojahedi,Z.
EPI1899121	NA	Iran, Islamic Republic of	2017-Sep-01	EPI_ISL_4064252	A/chicken/Hamadan/RIV-1/2017			Bashashati,M.; Fallah Mehrabadi,M.H.; Molouki,A.; Banani,M.; Motamed,N.; Ameghi Roudsari,A.; Taghizadeh,M.; Mojahedi,Z.
EPI1901868	NA	India	2016-Jan-01	EPI_ISL_4070021	A/chicken/India/01CL103080/2016			Sivasankar,P.; Ghoke,S.S.; Kumar,N.; Pateriya,A.K.; Shrivastava,D.; Dixit,R.; Singh,P.; Tripathi,M.; Bhatia,S.; Sood,R.
EPI1903721	NA	China	2014-May-01	EPI_ISL_4072090	A/chicken/China/chicken/2014			Luo,Y.
EPI2154298	NA	China	2020-Apr-01	EPI_ISL_14835737	A/chicken/China/2069/2020			Mei,M.; Zhang,X.H.
EPI2376515	NA	China	2019-Jan-20	EPI_ISL_16840595	A/Chicken/China/30/2019			Khadke,S.K.; Yeo,S.J.; Poo,H.; Yang,J.; Huibin,L.; Mok,C.K.; Park,H.
EPI2388411	NA	India	2006-May-01	EPI_ISL_16871261	A/chicken/India/22213/2006			Nagarajan,S.; Tosh,C.; Kumar,M.; Murugkar,H.V.; Senthilkumar,D.; Tripathi,S.; Katare,M.; Syed,Z.; Jain,R.; Behera,P.; Shukla,S.; Agarwal,S.; Mishra,A.; Vaid,N.; Singh,B.; Nagi,R.S.; Gour,R.; Dubey,G.; Kulkarni,D.; Dubey,S.C.; Kataria,J.M.; Singh,V.P.
EPI2271244	NA	China	2019-Jan-01	EPI_ISL_16315045	A/chicken/Guangdong/74/2019	China Agricultural University	China Agricultural University
EPI2271868	NA	China	2018-Jan-01	EPI_ISL_16315211	A/chicken/Guangdong/152/2018	China Agricultural University	China Agricultural University
EPI1986125	NA	Bangladesh	2021-Jun-13	EPI_ISL_9958195	A/chicken/Bangladesh/17B489/2021	International Centre for Diarrhoeal Disease Research (ICDDR,B)	International Centre for Diarrhoeal Disease Research (ICDDR,B)	Hossain, M.E.; Miah, M.; Alam, S.; Hasan, R.; Davis, C.T.; Mott, A.J.; Davis, W.; Chowdhury, S.; Rahman, M.Z
EPI1995336	NA	Bangladesh	2021-Aug-19	EPI_ISL_11050875	A/chicken/Bangladesh/09C433/2021	International Centre for Diarrhoeal Disease Research (ICDDR,B)	International Centre for Diarrhoeal Disease Research (ICDDR,B)	Hossain, M.E.; Miah, M.; Alam, S.; Hasan, R.; Davis, C.T.; Mott, A.J.; Davis, W.; Chowdhury, S.; Rahman, M.Z
EPI2669552	NA	Indonesia	2021-Jun-28	EPI_ISL_16480161	A/chicken/Boyolali/P04210924-63/2021	Disease Investigation Center Wates (Balai Besar Veteriner Wates)	Balai Besar Veteriner Wates	Wibawa, Hendra; Lestari,.; Irianingsih, Sri Handayani; Fahmia, Zaza; Silaban, Jesiaman; Mulyawan, Herdiyanto; Dharmawan, Rama; Sari, Desi Puspita
EPI2167476	NA	China	2022-May-07	EPI_ISL_14920694	A/chicken/Guangdong/F93/2022	China Agricultural University	China Agricultural University
EPI2167506	NA	China	2022-May-07	EPI_ISL_14920797	A/chicken/Guangdong/F99/2022	China Agricultural University	China Agricultural University
EPI1743113	NA	China	2015-Jul-01	EPI_ISL_462534	A/Chicken/Zhejiang/F242/2015	Shanghai Veterinary Research Institute	Wageningen University and Research Centre
EPI1743217	NA	China	2015-Sep-06	EPI_ISL_462547	A/Chicken/Jiangxi/F1303/2015	Shanghai Veterinary Research Institute	Wageningen University and Research Centre
EPI1743349	NA	China	2017-Nov-21	EPI_ISL_462564	A/Chicken/Guangdong/H1027/2017	Shanghai Veterinary Research Institute	Wageningen University and Research Centre
EPI2047338	NA	China	2022-Mar-21	EPI_ISL_12944913	A/chicken/Anhui/F3123/2022	China Agricultural University	China Agricultural University
EPI2167413	NA	China	2022-Mar-08	EPI_ISL_14920023	A/chicken/Shandong/Taian29/2022	China Agricultural University	China Agricultural University
EPI1930193	NA	China	2021-Aug-01	EPI_ISL_6772759	A/Chicken/Guangdong/211064-5/2021(H5N6)	South China Agricultural University Veterinary Medicine College	South China Agricultural University	Zhang, Jiahao; Ye, Hejia; Liao, Ming; Qi, Wenbao
EPI1708359	NA	China	2019-Nov-13	EPI_ISL_408429	A/Chicken/Northeast China/19854-6/2019(H7N9)	South China Agricultural University Veterinary Medicine College	South China Agricultural University
EPI2187423	NA	Bangladesh	2020-Jun-03	EPI_ISL_15187185	A/chicken/Bangladesh/2462-LT14/2020	Bangladesh Agricultural University, Faculty of Veterinary Science, Department of Pathology	Bangladesh Agricultural University	Parvin R, Harder T
EPI2187431	NA	Bangladesh	2021-Jan-18	EPI_ISL_15187186	A/chicken/Bangladesh/2465-LT56/2021	Bangladesh Agricultural University, Faculty of Veterinary Science, Department of Pathology	Bangladesh Agricultural University	Parvin R, Harder T
EPI1055804	NA	China	2015-Jun-19	EPI_ISL_277125	A/chicken/Wuxi/6088/2015	Beijing Institute of Microbiology and Epidemiology	Beijing Institute of Microbiology and Epidemiology	Maijuan,Ma; Shanhui,Chen; Teng,Zhao
EPI466533	NA	China	2012-Dec-23	EPI_ISL_145399	A/chicken/Jiangsu/YCDF/2012	Yangzhou University	Chinese Academy of Sciences	Daxin, P
EPI2733297	NA	Lao, People's Democratic Republic	2022-Jan-18	EPI_ISL_18231264	A/chicken/Laos/M-C00003/2022	NAHC	Centers for Disease Control and Prevention
EPI860823	NA	Japan	2015-Jan-01	EPI_ISL_238009	A/chicken/Japan/AnimalQuarantine-HE79/2015	National Institute of Animal Health	National Institute of Animal Health	Uchida,Y.
EPI873002	NA	Japan	2016-Nov-28	EPI_ISL_240531	A/chicken/Niigata/1-4C/2016	National Institute of Animal Health	National Institute of Animal Health	Uchida, Y.
EPI1338541	NA	Japan	2018-Jan-11	EPI_ISL_334421	A/chicken/Kagawa/12C-1/2018	National Institute of Animal Health	National Institute of Animal Health	T,Saito.
EPI1338573	NA	Japan	2018-Jan-11	EPI_ISL_334425	A/chicken/Kagawa/12T-1/2018	National Institute of Animal Health	National Institute of Animal Health	T,Saito.
EPI1951387	NA	China	2021-Dec-23	EPI_ISL_8518268	A/Chicken/Hangzhou/E1149/2021	Hangzhou Center for Disease Control and Prevention	Hangzhou Center for Disease Control and Prevention	Li,J;Wang,HQ;Fang,YZ
EPI2088417	NA	China	2019-Mar-04	EPI_ISL_13732931	A/Chicken/Guangdong/G155/2019/H3N2	South China Agricultural University	South China Agricultural University
EPI2133502	NA	China	2019-May-09	EPI_ISL_14615527	A/Chicken/Foshan/G403/2019	South China Agricultural University	South China Agricultural University
EPI2747070	NA	China	2022-Feb-21	EPI_ISL_18276884	A/chicken/China/SCDC-JN28D/2022			Xue,R.
EPI1435168	NA	China	2016-Feb-29	EPI_ISL_354560	A/Chicken/Jiangxi/45153/2016	WHO Chinese National Influenza Center	WHO Chinese National Influenza Center	Xiaoxu,Zeng;Xiyan,Li;Weijuan,Huang;Lei,Yang;Dayan,Wang;Yuelong,Shu
EPI301654	NA	Qatar	2008-Jan-01	EPI_ISL_85798	A/chicken/Qatar/4576-4/2008	Istituto Zooprofilattico Sperimentale Delle Venezie	Istituto Zooprofilattico Sperimentale Delle Venezie	Fusaro,A.; Monne,I.; Salviato,A.; Valastro,V.; Schivo,A.; Amarin,N.M.; Gonzalez,C.; Ismail,M.M.; AlBlowi,M.H.; Khan,O.A.; MakenAli,A.S.; Hedayati,A.; Garcia,J.G.; Ziay,G.M.; Shoushtari,A.; AlQahtani,K.N.; Capua,I.; Holmes,E.C.; Cattoli,G.
EPI548312	NA	Indonesia	2009-Jun-01	EPI_ISL_167892	A/chicken/Bali/U8661/2009			Mahardika,G.N.; Suartha,N.; Wibawan,W.T.
EPI620829	NA	Indonesia	2007-Jan-01	EPI_ISL_190617	A/chicken/Pekalongan/BBVW/2007			Pantin-Jackwood,M.J.; Spackman,E.; Suarez,D.L.; Wasilenko,J.; Sarmento,L.; Shepherd,E.; Smith,D.; Lee,S.; Lone,N.A.
EPI1581707	NA	Bangladesh	2018-Apr-28	EPI_ISL_388026	A/chicken/Bangladesh/35368/2018			Barman,S.; Turner,J.C.; Hasan,M.; Akhtar,S.; Franks,J.; El-Shesheny,R.; Walker,D.; Seiler,P.; Friedman,K.; Kercher,L.; McKenzie,P.; Webby,R.J.; Feeroz,M.; Webster,R.G.
EPI395393	NA	India	2009-Dec-17	EPI_ISL_129199	A/chicken/India/WB-NIV101018/2009			Pawar,S.D.; Kale,S.D.; Rawankar,A.S.; Koratkar,S.S.; Raut,C.G.; Pande,S.A.; Mullick,J.; Mishra,A.C.; Deshpande,A.; Payyapilly,B.; Bangale,R.; Keng,S.S.; Walke,S.
EPI395397	NA	India	2010-Oct-29	EPI_ISL_129200	A/chicken/India/WB-NIV1057169/2010			Pawar,S.D.; Kale,S.D.; Rawankar,A.S.; Koratkar,S.S.; Raut,C.G.; Pande,S.A.; Mullick,J.; Mishra,A.C.; Deshpande,A.; Payyapilly,B.; Bangale,R.; Keng,S.S.; Walke,S.
EPI395398	NA	India	2010-Oct-29	EPI_ISL_129201	A/chicken/India/WB-NIV1057183/2010			Pawar,S.D.; Kale,S.D.; Rawankar,A.S.; Koratkar,S.S.; Raut,C.G.; Pande,S.A.; Mullick,J.; Mishra,A.C.; Deshpande,A.; Payyapilly,B.; Bangale,R.; Keng,S.S.; Walke,S.
EPI964974	NA	Bangladesh	2014-Mar-18	EPI_ISL_257021	A/chicken/Bangladesh/22159/2014			Marinova-Petkova,A.; Shanmuganatham,K.; Feeroz,M.M.; Jones-Engel,L.; Hasan,M.K.; Akhtar,S.; Turner,J.; Walker,D.; Seiler,P.; Franks,J.; McKenzie,P.; Krauss,S.; Webby,R.J.; Webster,R.G.; Hasan,K.; Seiler,J.
EPI965176	NA	Bangladesh	2015-Dec-23	EPI_ISL_257061	A/chicken/Bangladesh/27871/2015			Barman,S.; Marinova-Petkova,A.; Hasan,M.K.; Akhtar,S.; Turner,J.C.; Franks,J.; Walker,D.; Seiler,P.; Friedman,K.; Kercher,L.; Kayali,G.; Jones-Engel,L.; McKenzie,P.; Krauss,S.; Webby,R.J.; Feeroz,M.M.; Webster,R.G.
EPI1564459	NA	Japan	2016-Aug-09	EPI_ISL_381053	A/chicken/Japan/AQ-HE28-57/2016			Shibata,A.; Okamatsu,M.; Sumiyoshi,R.; Matsuno,K.; Osaka,H.; Sakoda,Y.
EPI1778020	NA	Bangladesh	2019-Oct-16	EPI_ISL_503504	A/chicken/Bangladesh/40960/2019			Barman,S.; Turner,J.C.; Hasan,M.; Akhtar,S.; Franks,J.; El-Shesheny,R.; Walker,D.; Seiler,P.; Mukherjee,N.; Kercher,L.; McKenzie,P.; Feeroz,M.; Webby,R.J.
EPI1778037	NA	Bangladesh	2019-Feb-19	EPI_ISL_503506	A/chicken/Bangladesh/38150/2019			Barman,S.; Turner,J.C.; Hasan,M.; Akhtar,S.; Franks,J.; El-Shesheny,R.; Walker,D.; Seiler,P.; Mukherjee,N.; Kercher,L.; McKenzie,P.; Feeroz,M.; Webby,R.J.
EPI1829433	NA	Japan	2019-Dec-14	EPI_ISL_700743	A/chicken/Japan/AQ-HE31-26/2020			Saito,M.; Okamatsu,M.; Matsuno,K.; Sakoda,Y.; Iwanaka,M.
EPI1902973	NA	Bangladesh	2019-Dec-11	EPI_ISL_4071512	A/chicken/Bangladesh/41240/2019			Barman,S.; Turner,J.C.; Hasan,M.; Akhtar,S.; Franks,J.; El-Shesheny,R.; Walker,D.; Seiler,P.; Mukherjee,N.; Kercher,L.; McKenzie,P.; Feeroz,M.; Webby,R.J.
EPI2147584	NA	Bangladesh	2020-Dec-21	EPI_ISL_14775964	A/chicken/Bangladesh/46330/2020			Barman,S.; Turner,J.C.; Hasan,M.; Akhtar,S.; Franks,J.; El-Shesheny,R.; Walker,D.; Seiler,P.; Mukherjee,N.; Kercher,L.; McKenzie,P.; Feeroz,M.; Webby,R.J.
EPI1759157	NA	Korea, Republic of	2020-Jun-23	EPI_ISL_492108	A/chicken/Korea/LBM314/2020	Animal and Plant Quarantine Agency (O-2144)	Animal and Plant Quarantine Agency (APQA)
EPI459897	NA	Taiwan	2013-May-15	EPI_ISL_143276	A/chicken/Taiwan/A2837/2013(H6N1)	Animal Health Research Institute	Animal Health Research Institute (Taiwan)	Lee, MS
EPI3071	NA	Hong Kong (SAR)	1980-Jan-01	EPI_ISL_607	A/duck/Hong Kong/951/1980
EPI3115	NA	Hong Kong (SAR)	1979-Jan-01	EPI_ISL_617	A/duck/Hong Kong/562/1979
EPI42120	NA	Hong Kong (SAR)	1979-Jan-01	EPI_ISL_617	A/duck/Hong Kong/562/1979
EPI3201	NA	Japan	1997-Jan-01	EPI_ISL_631	A/duck/Shimane/45/1997
EPI3235	NA	Japan	2006-Jan-01	EPI_ISL_643	A/duck/Hokkaido/W159/2006
EPI1189856	NA	Japan	2006-Jan-01	EPI_ISL_643	A/duck/Hokkaido/W159/2006
EPI3441	NA	Japan	2004-Jan-01	EPI_ISL_648	A/duck/Shiga/8/2004
EPI89355	NA	China	1977-Jan-01	EPI_ISL_1105	A/duck/Hong Kong/205/77
EPI42116	NA	China	1979-Jan-01	EPI_ISL_1273	A/duck/Hong Kong/784/1979
EPI10827	NA	Hong Kong (SAR)	1978-Jan-01	EPI_ISL_2307	A/Duck/Hong Kong/289/78
EPI89475	NA	Hong Kong (SAR)	1977-Jan-01	EPI_ISL_3213	A/duck/Hong Kong/147/77
EPI24892	NA	China	2004-Jan-01	EPI_ISL_4497	A/duck/Hainan/4/2004
EPI89125	NA	China	1992-Jan-01	EPI_ISL_5812	A/duck/Nanchang/1904/1992
EPI42114	NA	Hong Kong (SAR)	1977-Jan-01	EPI_ISL_5813	A/duck/Hong Kong/d134/1977
EPI89062	NA	China	1992-Dec-01	EPI_ISL_8919	A/duck/Nanchang/1681/1992
EPI89212	NA	China	1992-Dec-01	EPI_ISL_8923	A/duck/Nanchang/1749/1992
EPI89290	NA	Hong Kong (SAR)	1977-Sep-05	EPI_ISL_8927	A/duck/HK/231/1977
EPI89302	NA	Hong Kong (SAR)	1978-Jan-01	EPI_ISL_8928	A/duck/Hong Kong/365/1978
EPI89374	NA	Hong Kong (SAR)	1976-Jan-01	EPI_ISL_8931	A/duck/Hong Kong/d73/1976
EPI89439	NA	Hong Kong (SAR)	1976-Jan-01	EPI_ISL_8934	A/duck/Hong Kong/24/1976
EPI102203	NA	Taiwan	2004-Jan-01	EPI_ISL_10096	A/duck/Kingmen/E322/04
EPI268306	NA	China	2000-Jan-01	EPI_ISL_12425	A/wild duck/Shantou/1737/2000			Huang,K.; Bahl,J.; Fan,X.; Vijaykrishna,D.; Cheung,C.; Webby,R.J.; Webster,R.G.; Chen,H.; Smith,G.J.D.; Peiris,M.J.S.; Guan,Y.
EPI133468	NA	Korea, Republic of	2004-Jan-01	EPI_ISL_13940	A/duck/Korea/LPM01/2004
EPI133482	NA	Korea, Republic of	2005-Jan-01	EPI_ISL_13947	A/duck/Korea/LPM36/2005
EPI132262	NA	China	2004-Jan-01	EPI_ISL_15164	A/duck/Eastern China/19/2004
EPI132310	NA	China	2000-Jan-01	EPI_ISL_15188	A/duck/Eastern China/06/2000			Cao,J.P.; Qiu,B.F.; Liu,X.F.
EPI132348	NA	China	2006-Jan-01	EPI_ISL_15206	A/duck/Eastern China/74/2006			Cao,J.P.; Qiu,B.F.; Liu,X.F.
EPI132356	NA	China	2004-Jan-01	EPI_ISL_15210	A/duck/Eastern China/6/2004
EPI132358	NA	China	2004-Jan-01	EPI_ISL_15211	A/duck/Eastern China/166/2004			Cao,J.P.; Qiu,B.F.; Liu,X.F.
EPI132368	NA	China	2003-Jan-01	EPI_ISL_15216	A/duck/Eastern China/152/2003			Cao,J.P.; Qiu,B.F.; Liu,X.F.
EPI132378	NA	China	2003-Jan-01	EPI_ISL_15221	A/duck/Eastern China/866/2003
EPI132390	NA	China	2002-Jan-01	EPI_ISL_15227	A/duck/Eastern China/164/2002			Cao,J.P.; Qiu,B.F.; Liu,X.F.
EPI132446	NA	China	2007-Jan-01	EPI_ISL_15255	A/duck/Eastern China/01/2007			Cao,J.P.; Qiu,B.F.; Liu,X.F.
EPI161539	NA	Japan	1981-Jan-01	EPI_ISL_23026	A/duck/Hokkaido/95/1981
EPI184186	NA	Vietnam	2006-Jan-01	EPI_ISL_31528	A/teal/Viet Nam/MBP5/2006			Cao,B.V.; Le,H.D.; Nguyen,Y.N.; Le,T.L.; Ngo,C.C.; Ngo,T.L.; Dong,M.H.
EPI232400	NA	China	2005-Jan-01	EPI_ISL_64859	A/duck/Beijing/61/05			Pu,J.; Liu,J.
EPI230031	NA	Mongolia	2005-Aug-09	EPI_ISL_65847	A/ruddy shelduck/Mongolia/P52/2005			Spackman,E.; Swayne,D.E.; Gilbert,M.; Joly,D.O.; Karesh,W.B.; Suarez,D.L.; Sodnomdarjaa,R.; Dulam,P.; Cardona,C.
EPI231013	NA	Korea, Republic of	2008-May-01	EPI_ISL_66181	A/duck/Korea/276-7/2008			Kim,H.R.; Lee,Y.J.; Lee,K.K.; Oem,J.K.; Kim,S.H.; Joo,Y.S.; Lee,O.S.; Lee,M.H.; Park,C.K.
EPI239178	NA	Singapore	1997-Jan-01	EPI_ISL_68676	A/duck/Singapore/F119/3/1997			Kim,L.M.; Scott,M.A.; Suarez,D.L.; Spackman,E.; Swayne,D.E.; Afonso,C.L.
EPI242295	NA	Hong Kong (SAR)	1979-Jan-01	EPI_ISL_69881	A/duck/Hong Kong/702/1979-chicken adapted			Perez,D.R.
EPI243471	NA	Vietnam	2009-Jan-01	EPI_ISL_70182	A/duck/Vietnam/OIE-2329/2009			Jizou,M.; Kida,H.; Sakoda,Y.; Okamatsu,M.
EPI243475	NA	Vietnam	2009-Jan-01	EPI_ISL_70184	A/duck/Vietnam/OIE-2386/2009			Jizou,M.; Kida,H.; Sakoda,Y.; Okamatsu,M.
EPI243477	NA	Vietnam	2009-Jan-01	EPI_ISL_70185	A/duck/Vietnam/OIE-2403/2009			Jizou,M.; Kida,H.; Sakoda,Y.; Okamatsu,M.
EPI244687	NA	China	2008-Mar-17	EPI_ISL_70634	A/Muscovy duck/Fujian/FZ01/2008			Wan,C.; Fu,G.; Huang,Y.
EPI247157	NA	China	2009-Jan-15	EPI_ISL_71340	A/duck/Jiangsu/022/2009			Gu,M.; Song,Q.; Li,Y.; Zhao,G.; Liu,W.; Peng,D.; Liu,X.
EPI267614	NA	China	2008-Feb-01	EPI_ISL_76206	A/duck/Eastern China/a24/2008			Cao,J.P.; Peng,D.X.; Liu,X.F.
EPI267617	NA	China	2008-Apr-01	EPI_ISL_76209	A/duck/Eastern China/G415/2008			Cao,J.P.; Peng,D.X.; Liu,X.F.
EPI267619	NA	China	2008-Feb-01	EPI_ISL_76211	A/duck/Eastern China/L22/2008			Cao,J.P.; Wu,Y.T.; Liu,X.F.
EPI267622	NA	China	2009-Apr-01	EPI_ISL_76214	A/duck/Eastern China/n94/2009			Cao,J.P.; Zhao,G.; Liu,X.F.
EPI267903	NA	China	2009-Aug-10	EPI_ISL_76261	A/duck/Hebei/0710/2009			Zhao,K.K.; Zhao,G.; Liu,X.F.
EPI268146	NA	China	2005-Jan-01	EPI_ISL_76289	A/duck/Fujian/12371/2005			Huang,K.; Bahl,J.; Fan,X.; Vijaykrishna,D.; Cheung,C.; Webby,R.J.; Webster,R.G.; Chen,H.; Smith,G.J.D.; Peiris,M.J.S.; Guan,Y.
EPI268165	NA	China	2005-Jan-01	EPI_ISL_76308	A/duck/Guangxi/3459/2005			Huang,K.; Bahl,J.; Fan,X.; Vijaykrishna,D.; Cheung,C.; Webby,R.J.; Webster,R.G.; Chen,H.; Smith,G.J.D.; Peiris,M.J.S.; Guan,Y.
EPI268169	NA	China	2005-Jan-01	EPI_ISL_76312	A/duck/Shantou/17887/2005			Huang,K.; Bahl,J.; Fan,X.; Vijaykrishna,D.; Cheung,C.; Webby,R.J.; Webster,R.G.; Chen,H.; Smith,G.J.D.; Peiris,M.J.S.; Guan,Y.
EPI268180	NA	China	2005-Jan-01	EPI_ISL_76323	A/duck/Shantou/5808/2005			Huang,K.; Bahl,J.; Fan,X.; Vijaykrishna,D.; Cheung,C.; Webby,R.J.; Webster,R.G.; Chen,H.; Smith,G.J.D.; Peiris,M.J.S.; Guan,Y.
EPI268190	NA	China	2004-Jan-01	EPI_ISL_76333	A/duck/Shantou/7880/2004			Huang,K.; Bahl,J.; Fan,X.; Vijaykrishna,D.; Cheung,C.; Webby,R.J.; Webster,R.G.; Chen,H.; Smith,G.J.D.; Peiris,M.J.S.; Guan,Y.
EPI268193	NA	China	2004-Jan-01	EPI_ISL_76336	A/wild duck/Shantou/5769/2004			Huang,K.; Bahl,J.; Fan,X.; Vijaykrishna,D.; Cheung,C.; Webby,R.J.; Webster,R.G.; Chen,H.; Smith,G.J.D.; Peiris,M.J.S.; Guan,Y.
EPI268197	NA	China	2004-Jan-01	EPI_ISL_76340	A/duck/Shantou/887/2004			Huang,K.; Bahl,J.; Fan,X.; Vijaykrishna,D.; Cheung,C.; Webby,R.J.; Webster,R.G.; Chen,H.; Smith,G.J.D.; Peiris,M.J.S.; Guan,Y.
EPI268216	NA	China	2002-Jan-01	EPI_ISL_76359	A/duck/Hunan/573/2002			Huang,K.; Bahl,J.; Fan,X.; Vijaykrishna,D.; Cheung,C.; Webby,R.J.; Webster,R.G.; Chen,H.; Smith,G.J.D.; Peiris,M.J.S.; Guan,Y.
EPI268248	NA	China	2001-Jan-01	EPI_ISL_76391	A/duck/Shantou/5579/2001			Huang,K.; Bahl,J.; Fan,X.; Vijaykrishna,D.; Cheung,C.; Webby,R.J.; Webster,R.G.; Chen,H.; Smith,G.J.D.; Peiris,M.J.S.; Guan,Y.
EPI268281	NA	China	2000-Jan-01	EPI_ISL_76423	A/duck/Shantou/83/2000			Huang,K.; Bahl,J.; Fan,X.; Vijaykrishna,D.; Cheung,C.; Webby,R.J.; Webster,R.G.; Chen,H.; Smith,G.J.D.; Peiris,M.J.S.; Guan,Y.
EPI268291	NA	China	2005-Jan-01	EPI_ISL_76433	A/duck/Fujian/11661/2005			Huang,K.; Bahl,J.; Fan,X.; Vijaykrishna,D.; Cheung,C.; Webby,R.J.; Webster,R.G.; Chen,H.; Smith,G.J.D.; Peiris,M.J.S.; Guan,Y.
EPI268295	NA	China	2005-Jan-01	EPI_ISL_76437	A/wild duck/Shantou/47/2005			Huang,K.; Bahl,J.; Fan,X.; Vijaykrishna,D.; Cheung,C.; Webby,R.J.; Webster,R.G.; Chen,H.; Smith,G.J.D.; Peiris,M.J.S.; Guan,Y.
EPI268304	NA	China	2003-Jan-01	EPI_ISL_76446	A/duck/Shantou/2954/2003			Huang,K.; Bahl,J.; Fan,X.; Vijaykrishna,D.; Cheung,C.; Webby,R.J.; Webster,R.G.; Chen,H.; Smith,G.J.D.; Peiris,M.J.S.; Guan,Y.
EPI270055	NA	Vietnam	2010-Jan-01	EPI_ISL_76652	A/duck/Vietnam/OIE-2334/2010			Jizou,M.; Kida,H.; Sakoda,Y.; Okamatsu,M.
EPI284652	NA	China	2009-Jan-01	EPI_ISL_80762	A/duck/Hunan/8-19/2009			Zhang,H.; Chen,Q.; Chen,Z.; Zhang,H.B.
EPI315149	NA	Vietnam	2009-Jan-01	EPI_ISL_89573	A/duck/Vietnam/G18/2009			Takakuwa,H.; Otsuki,K.
EPI347162	NA	China	2007-Apr-01	EPI_ISL_100152	A/duck/Fujian/FQ2/2007			Wan,C.; Fu,G.; Huang,Y.
EPI363505	NA	China	2006-Sep-01	EPI_ISL_112127	A/duck/Guangxi/3574/2006			Huang,K.; Zhu,H.; Fan,X.; Wang,J.; Cheung,C.L.; Duan,L.; Hong,W.; Liu,Y.; Li,L.; Smith,D.K.; Chen,H.; Webster,R.G.; Webby,R.J.; Peiris,M.; Guan,Y.; Cheung,C.-L.
EPI363697	NA	Taiwan	2005-Oct-28	EPI_ISL_112261	A/duck/Taiwan/DV30-2/2005			King,C.-C.; Lee,C.-C.D.
EPI363845	NA	China	2006-Aug-01	EPI_ISL_112407	A/duck/Fujian/7574/2006			Huang,K.; Zhu,H.; Fan,X.; Wang,J.; Cheung,C.L.; Duan,L.; Hong,W.; Liu,Y.; Li,L.; Smith,D.K.; Chen,H.; Webster,R.G.; Webby,R.J.; Peiris,M.; Guan,Y.; Cheung,C.-L.
EPI363885	NA	China	2007-Mar-01	EPI_ISL_112464	A/duck/Guangxi/890/2007			Huang,K.; Zhu,H.; Fan,X.; Wang,J.; Cheung,C.L.; Duan,L.; Hong,W.; Liu,Y.; Li,L.; Smith,D.K.; Chen,H.; Webster,R.G.; Webby,R.J.; Peiris,M.; Guan,Y.; Cheung,C.-L.
EPI363925	NA	China	2007-Feb-01	EPI_ISL_112496	A/duck/Guizhou/1088/2007			Huang,K.; Zhu,H.; Fan,X.; Wang,J.; Cheung,C.L.; Duan,L.; Hong,W.; Liu,Y.; Li,L.; Smith,D.K.; Chen,H.; Webster,R.G.; Webby,R.J.; Peiris,M.; Guan,Y.; Cheung,C.-L.
EPI363981	NA	China	2007-Nov-01	EPI_ISL_112551	A/duck/Jiangxi/5178/2007			Huang,K.; Zhu,H.; Fan,X.; Wang,J.; Cheung,C.L.; Duan,L.; Hong,W.; Liu,Y.; Li,L.; Smith,D.K.; Chen,H.; Webster,R.G.; Webby,R.J.; Peiris,M.; Guan,Y.; Cheung,C.-L.
EPI364005	NA	China	2007-May-01	EPI_ISL_112583	A/duck/Shantou/168/2007			Huang,K.; Zhu,H.; Fan,X.; Wang,J.; Cheung,C.L.; Duan,L.; Hong,W.; Liu,Y.; Li,L.; Smith,D.K.; Chen,H.; Webster,R.G.; Webby,R.J.; Peiris,M.; Guan,Y.; Cheung,C.-L.
EPI364199	NA	China	2007-Mar-01	EPI_ISL_112760	A/duck/Guangxi/908/2007			Huang,K.; Zhu,H.; Fan,X.; Wang,J.; Cheung,C.L.; Duan,L.; Hong,W.; Liu,Y.; Li,L.; Smith,D.K.; Chen,H.; Webster,R.G.; Webby,R.J.; Peiris,M.; Guan,Y.; Cheung,C.-L.
EPI395173	NA	Vietnam	2011-Sep-20	EPI_ISL_129147	A/muscovy duck/Vietnam/LBM14/2011 (H3N2)			Soda,K.; Hotta,K.; Nagai,Y.; Ito,T.; Hashimoto,Y.
EPI407689	NA	China	1985-Jan-01	EPI_ISL_132818	A/duck/Hubei/137/1985			He,X.; Tang,S.; Li,Y.; Kou,Z.; Wu,Y.; Chen,S.; Li,T.
EPI441094	NA	China	2007-Dec-25	EPI_ISL_139167	A/duck/Shanghai/C60/2007			Ge,F.; Liu,J.; Yang,D.; Ju,H.; Zhou,J.
EPI532277	NA	China	2013-Mar-01	EPI_ISL_142030	A/duck/Zhejiang/DK16/2013			Wu,H.; Wu,N.; Yao,H.; Li,L.
EPI470326	NA	China	2007-Jan-01	EPI_ISL_146326	A/duck/Guangdong/4323/2007			Lam,T.T.Y.; Wang,J.; Shen,Y.; Zhou,B.; Duan,L.; Cheung,C.L.; Ma,C.; Lycett,S.J.; Leung,C.Y.H.; Chen,X.; Li,L.; Hong,W.; Chai,Y.; Zhou,L.; Liang,H.; Ou,Z.; Liu,Y.; Farooqui,A.; Kelvin,D.J.; Poon,L.L.M.; Smith,D.K.; Pybus,O.G.; Leung,G.M.; Shu,Y.; Webster,R.G.; Webby,R.J.; Peiris,J.S.M.; Rambaut,A.; Zhu,H.; Guan,Y.
EPI470333	NA	China	2009-Jan-01	EPI_ISL_146333	A/duck/Yunnan/2908/2009			Lam,T.T.Y.; Wang,J.; Shen,Y.; Zhou,B.; Duan,L.; Cheung,C.L.; Ma,C.; Lycett,S.J.; Leung,C.Y.H.; Chen,X.; Li,L.; Hong,W.; Chai,Y.; Zhou,L.; Liang,H.; Ou,Z.; Liu,Y.; Farooqui,A.; Kelvin,D.J.; Poon,L.L.M.; Smith,D.K.; Pybus,O.G.; Leung,G.M.; Shu,Y.; Webster,R.G.; Webby,R.J.; Peiris,J.S.M.; Rambaut,A.; Zhu,H.; Guan,Y.
EPI470243	NA	China	2010-Jan-01	EPI_ISL_146397	A/duck/Jiangxi/16309/2010			Lam,T.T.Y.; Wang,J.; Shen,Y.; Zhou,B.; Duan,L.; Cheung,C.L.; Ma,C.; Lycett,S.J.; Leung,C.Y.H.; Chen,X.; Li,L.; Hong,W.; Chai,Y.; Zhou,L.; Liang,H.; Ou,Z.; Liu,Y.; Farooqui,A.; Kelvin,D.J.; Poon,L.L.M.; Smith,D.K.; Pybus,O.G.; Leung,G.M.; Shu,Y.; Webster,R.G.; Webby,R.J.; Peiris,J.S.M.; Rambaut,A.; Zhu,H.; Guan,Y.
EPI470223	NA	China	2010-Jan-01	EPI_ISL_146399	A/duck/Jiangxi/16736/2010			Lam,T.T.Y.; Wang,J.; Shen,Y.; Zhou,B.; Duan,L.; Cheung,C.L.; Ma,C.; Lycett,S.J.; Leung,C.Y.H.; Chen,X.; Li,L.; Hong,W.; Chai,Y.; Zhou,L.; Liang,H.; Ou,Z.; Liu,Y.; Farooqui,A.; Kelvin,D.J.; Poon,L.L.M.; Smith,D.K.; Pybus,O.G.; Leung,G.M.; Shu,Y.; Webster,R.G.; Webby,R.J.; Peiris,J.S.M.; Rambaut,A.; Zhu,H.; Guan,Y.
EPI475565	NA	China	2011-Apr-12	EPI_ISL_148124	A/wild duck/Shandong/1/2011			Liu,Y.; Liu,M.; Liu,C.
EPI506543	NA	Thailand	2012-Feb-08	EPI_ISL_156345	A/duck/Thailand/CU-12205C/2012			Chaiyawong,S.; Boonyapisitsopa,S.; Nonthabenjawan,N.; Jairak,W.; Tangwangvivat,R.; Tuanudom,R.; Prakairungnamthip,D.; Tunterak,W.; Thanawongnuwech,R.; Amonsin,A.
EPI510750	NA	Taiwan	2013-Jan-10	EPI_ISL_158015	A/duck/Taiwan/755/2013			Lee,C.C.; Zhu,H.; Huang,P.Y.; Peng,L.; Chang,Y.C.; Yip,C.H.; Li,Y.T.; Cheung,C.L.; Compans,R.; Yang,C.; Smith,D.K.; Lam,T.T.; King,C.C.; Guan,Y.; Lam,T.T.Y.
EPI533765	NA	China	2013-Apr-06	EPI_ISL_163593	A/duck/Zhejiang/468/2013			Peng,X.; Wu,H.; Jin,C.; Yao,H.; Lu,X.; Cheng,L.; Wu,N.; Peng,X.R.; Wu,H.B.; Jin,C.Z.; Yao,H.P.; Lu,X.Y.; Cheng,L.F.; Wu,N.P.
EPI544782	NA	China	2013-Apr-26	EPI_ISL_167103	A/duck/Shanghai/SH1/2013			Yang,D.; Liu,J.; Ju,H.; Ge,F.; Wang,J.; Li,X.; Liu,P.; Zhou,J.
EPI559207	NA	Vietnam	2012-Dec-06	EPI_ISL_170555	A/duck/Vietnam/NCVD-KA415/2012			Lee,E.-K.; Kang,H.-M.; Kim,K.-I.; Choi,J.-G.; Long To,T.; Dang Nguyen,T.; Song,B.-M.; Jeong,J.; Choi,K.-S.; Kim,J.-Y.; Lee,H.-S.; Lee,Y.-J.; Kim,J.-H.
EPI590263	NA	Japan	2014-Oct-22	EPI_ISL_179432	A/duck/Yamagata/061004/2014			Kida,H.; Sakoda,Y.; Okamatsu,M.; Matsuno,K.; Masani,K.; Hatamachi,J.
EPI644400	NA	Bhutan	2013-Jan-29	EPI_ISL_195634	A/duck/Bhutan/01TR03/2013			Nagarajan,S.; Tripathi,S.; Tosh,C.; Murugkar,H.V.; Kumar,M.; Kulkarni,D.D.
EPI659350	NA	China	2015-Apr-14	EPI_ISL_199117	A/duck/Hunan/04.14 YYGK440-P/2015(H11N2)		Institute of Microbiology, Chinese Academy of Sciences
EPI683019	NA	China	2014-Jan-01	EPI_ISL_205119	A/duck/Wenzhou/YHQL22/2014			Chen,L.-J.; Lin,X.-D.; Guo,W.-P.; Tian,J.-H.; Zhang,Y.-Z.
EPI683005	NA	China	2014-Dec-01	EPI_ISL_205133	A/duck/Wuhan/WHYF05/2014			Chen,L.-J.; Lin,X.-D.; Guo,W.-P.; Tian,J.-H.; Zhang,Y.-Z.
EPI867655	NA	Japan	2016-Dec-05	EPI_ISL_239582	A/duck/Gunma/4/2016		National Institute of Animal Health
EPI885355	NA	Japan	2016-Dec-16	EPI_ISL_242410	A/duck/Yamaguchi/351201/2016		National Institute of Animal Health	Mase, M; Saito, T; Uchida, Y
EPI1098330	NA	Japan	2015-Oct-09	EPI_ISL_284647	A/duck/Hokkaido/15/2015			Sakoda,Y.; Okamatsu,M.; Matsuno,K.; Jizou,M.
EPI1133986	NA	Mongolia	2011-Sep-03	EPI_ISL_290235	A/duck/Mongolia/258/2011			Sakoda,Y.; Okamatsu,M.; Matsuno,K.; Jizou,M.
EPI1151671	NA	Japan	2006-Oct-25	EPI_ISL_293514	A/duck/Hokkaido/W189/2006			Sakoda,Y.; Okamatsu,M.; Matsuno,K.; Jizou,M.
EPI1151743	NA	Japan	2008-Oct-19	EPI_ISL_293521	A/duck/Hokkaido/WZ16/2008			Sakoda,Y.; Okamatsu,M.; Matsuno,K.; Jizou,M.
EPI1153592	NA	Mongolia	2010-Aug-28	EPI_ISL_294003	A/duck/Mongolia/183/2010			Sakoda,Y.; Okamatsu,M.; Matsuno,K.; Jizou,M.
EPI1175861	NA	Mongolia	2011-Sep-01	EPI_ISL_298539	A/duck/Mongolia/53/2011			Sakoda,Y.; Okamatsu,M.; Matsuno,K.; Jizou,M.
EPI1189786	NA	Japan	2013-Nov-15	EPI_ISL_301613	A/duck/Hokkaido/162/2013			Sakoda,Y.; Okamatsu,M.; Matsuno,K.; Jizou,M.
EPI295953	NA	China	2008-Dec-15	EPI_ISL_84335	A/duck/Yangzhou/013/2008			Gu,M.; Zhao,G.; Song,Q.; Li,Y.; Liu,W.; Liu,X.
EPI316502	NA	China	1985-Jan-01	EPI_ISL_89935	A/duck/Hubei/126/1985			He,X.; Tang,S.; Li,Y.; Kou,Z.; Wu,Y.; Chen,S.; Li,T.
EPI321568	NA	Japan	1999-Jan-01	EPI_ISL_91542	A/duck/Shimane/188/1999			Shinya,K.; Tanaka,M.
EPI326947	NA	Korea, Republic of	2007-Apr-27	EPI_ISL_93960	A/duck/Korea/U1-4/2007			Choi,J.G.; Kang,H.M.; Kim,M.C.; Paek,M.R.; Kim,H.R.; Kim,B.S.; Kwon,J.H.; Kim,J.H.; Lee,Y.J.
EPI326948	NA	Korea, Republic of	2004-Dec-05	EPI_ISL_93961	A/duck/Korea/JS53/2004			Choi,J.G.; Kang,H.M.; Kim,M.C.; Paek,M.R.; Kim,H.R.; Kim,B.S.; Kwon,J.H.; Kim,J.H.; Lee,Y.J.
EPI328868	NA	China	2008-Dec-15	EPI_ISL_94329	A/duck/Eastern China/008/2008			Gu,M.; Liu,W.; Zhao,G.; Xu,Q.; Zhang,W.; Zhang,X.; Cao,Y.; Li,Y.; Peng,D.; Liu,X.
EPI336731	NA	Malaysia	2001-Jan-01	EPI_ISL_96739	A/duck/Malaysia/2001			Sutejo,R.; Yeo,D.S.-Y.; Lin,Y.-N.; Lim,C.-W.; Tan,B.H.; Sugrue,R.J.
EPI345806	NA	China	2008-Dec-01	EPI_ISL_99552	A/duck/Eastern China/2/2008			Zhao,G.; Liu,X.
EPI345781	NA	China	2010-Mar-01	EPI_ISL_99582	A/duck/Eastern China/13/2010			Zhao,G.; Liu,X.
EPI383199	NA	China	2012-Jan-10	EPI_ISL_123953	A/duck/Guangdong/E1/2012			Jiao,P.; Cao,L.; Yuan,R.; Wei,L.; Song,Y.; Shen,D.; Gong,L.; Luo,K.; Ren,T.; Liao,M.
EPI383286	NA	China	1996-Aug-01	EPI_ISL_123969	A/duck/Guangdong/1/1996			Jiao,P.; Wei,L.; Yuan,R.; Song,Y.; Cao,L.; Liao,M.
EPI389963	NA	China	2011-Oct-01	EPI_ISL_127581	A/duck/Jiangsu/10-d4/2011			Chen,C.; Zhao,G.; Gu,X.; Ji,X.; Gu,M.; Hu,J.; Wang,X.; Liu,X.
EPI389971	NA	China	2011-Dec-22	EPI_ISL_127582	A/duck/Guangdong/W12/2011			Tian,J.; Zhang,C.; Qi,W.; Xu,C.; Huang,L.; Li,H.; Liao,M.
EPI398845	NA	China	2009-Mar-01	EPI_ISL_129955	A/duck/Shanghai/C84/2009			Teng,Q.; Hu,T.; Li,X.; Li,G.; Li,Z.; Li,Z.J.; Teng,Q.Y.
EPI399888	NA	China	2010-Mar-28	EPI_ISL_130353	A/duck/HuBei/03/2010			Zou,W.; Guo,X.; Li,S.; Yang,Y.; Jin,M.
EPI401602	NA	China	2010-May-08	EPI_ISL_131251	A/duck/Guangxi/GXd-5/2010			Xie,Z.; Xie,L.; Zhou,C.; Liu,J.; Pang,Y.; Deng,X.; Fan,Q.; Peng,Y.
EPI433440	NA	China	2009-Jul-22	EPI_ISL_137604	A/duck/Guangxi/030D/2009			Peng,Y.; Xie,Z.; Liu,J.; Pang,Y.; Deng,X.; Xie,L.; Luo,S.; Fan,Q.
EPI462279	NA	Bangladesh	2009-Feb-03	EPI_ISL_144228	A/duck/Bangladesh/1231/2009			Shanmuganatham,K.; Feeroz,M.; Jones-Engel,L.; Smith,G.J.D.; Fourment,M.; Walker,D.; McClenaghan,L.; Rabiul Alam,S.M.; Hasan,K.; Seiler,P.; Franks,J.; Danner,A.; Barman,S.; McKenzie,P.; Krauss,S.; Webby,R.J.; Webster,R.G.; Engel,L.J.; Alam,S.M.R.; Ferguson,A.
EPI470823	NA	Hong Kong (SAR)	1976-Sep-01	EPI_ISL_146689	A/duck/Hong Kong/91/1976			Baranovich,T.; Marathe,B.M.; Bridges,O.; Burnham,A.; Carey,D.; Cline,T.D.; Crumpton,J.-C.; DeBeauchamp,J.; Duan,S.; Ducatez,M.; Elhabesh,H.; Fabrizio,T.; Forrest,H.; Franks,J.; Freiden,P.; Jeevan,T.; Jones,J.; Bryan,K.S.; Erik,K.A.; Lisa,K.A.; Kocer,Z.A.; Little,B.; McLaren,L.; Meliopoulos,V.A.; O&apos;Brien,K.; Oguin,T.; Oshansky,C.M.; Rubrum,A.; Sanders,C.J.; Seiler,P.; Seufzer,B.; Shanmuganath…
EPI470945	NA	Hong Kong (SAR)	1997-Sep-01	EPI_ISL_146723	A/duck/Hong Kong/Y439/1997			Baranovich,T.; Marathe,B.M.; Bridges,O.; Burnham,A.; Carey,D.; Cline,T.D.; Crumpton,J.-C.; DeBeauchamp,J.; Duan,S.; Ducatez,M.; Elhabesh,H.; Fabrizio,T.; Forrest,H.; Franks,J.; Freiden,P.; Jeevan,T.; Jones,J.; Bryan,K.S.; Erik,K.A.; Lisa,K.A.; Kocer,Z.A.; Little,B.; McLaren,L.; Meliopoulos,V.A.; O&apos;Brien,K.; Oguin,T.; Oshansky,C.M.; Rubrum,A.; Sanders,C.J.; Seiler,P.; Seufzer,B.; Shanmuganath…
EPI471867	NA	China	2009-Nov-14	EPI_ISL_146881	A/duck/Guangxi/GXd-4/2009			Xie,Z.; Zhou,C.; Peng,Y.; Liu,J.; Pang,Y.; Deng,X.; Xie,L.; Fan,Q.
EPI471883	NA	China	2011-Jan-14	EPI_ISL_146883	A/duck/Guangxi/GXd-7/2011			Xie,Z.; Zhou,C.; Peng,Y.; Liu,J.; Pang,Y.; Deng,X.; Xie,L.; Fan,Q.
EPI533882	NA	China	2012-Sep-07	EPI_ISL_163619	A/duck/Guangxi/125D17/2012			Wu,A.Q.; Xie,Z.X.; Xie,L.J.; Xie,Q.Z.; Luo,S.S.; Liu,J.B.; Deng,X.W.; Fan,Q.; Pang,Y.S.
EPI534856	NA	China	2013-Dec-14	EPI_ISL_163899	A/duck/Zhejiang/6D4/2013			Wu,H.; Wu,N.; Peng,X.; Jin,C.; Lu,X.; Cheng,L.; Yao,H.; Li,L.
EPI559986	NA	China	2013-Dec-01	EPI_ISL_171207	A/duck/Zhejiang/6D20/2013			Wu,H.; Lu,R.; Wu,X.; Peng,X.; Xu,L.; Cheng,L.; Lu,X.; Jin,C.; Xie,T.; Yao,H.; Wu,N.
EPI573563	NA	China	2014-Jan-12	EPI_ISL_174489	A/duck/Zhejiang/LS02/2014			Lei,Y.L.; Wang,X.G.
EPI601645	NA	China	2013-Jan-27	EPI_ISL_182528	A/duck/Jiangxi/5581/2013			Ma,C.; Lam,T.T.Y.; Chai,Y.; Wang,J.; Fan,X.; Hong,W.; Zhang,Y.; Li,L.; Liu,Y.; Smith,D.K.; Webby,R.J.; Peiris,J.S.M.; Zhu,H.; Guan,Y.
EPI601646	NA	China	2013-Jan-27	EPI_ISL_182528	A/duck/Jiangxi/5581/2013			Ma,C.; Lam,T.T.Y.; Chai,Y.; Wang,J.; Fan,X.; Hong,W.; Zhang,Y.; Li,L.; Liu,Y.; Smith,D.K.; Webby,R.J.; Peiris,J.S.M.; Zhu,H.; Guan,Y.
EPI610235	NA	China	2014-Dec-01	EPI_ISL_188526	A/duck/Shanghai/02/2014			Liu,J.
EPI610314	NA	China	2005-Mar-10	EPI_ISL_188538	A/duck/Guangxi/NN/2005			Peng,Y.; Xie,Z.; Liu,J.; Pang,Y.; Xie,L.; Luo,S.; Fan,Q.
EPI649272	NA	China	2014-Jul-07	EPI_ISL_197445	A/duck/Zhejiang/77127/2014			Wu,H.; Peng,X.; Cheng,L.; Lu,X.; Jin,C.; Xie,T.; Yao,H.; Wu,N.
EPI659718	NA	China	2015-Apr-08	EPI_ISL_199171	A/duck/Sichuan/04.08 CDLQ161-O/2015(H4N2)		Institute of Microbiology, Chinese Academy of Sciences
EPI660838	NA	China	2015-Feb-06	EPI_ISL_199311	A/duck/Jiangxi/02.06 NCJD199-P/2015(H1N8)		Institute of Microbiology, Chinese Academy of Sciences
EPI666700	NA	China	2015-Apr-23	EPI_ISL_200548	A/duck/Guangdong/04.23 DGQTSJ143-P/2015(Mixed)		Institute of Microbiology, Chinese Academy of Sciences
EPI666884	NA	China	2015-Apr-23	EPI_ISL_200571	A/duck/Guangdong/04.23 DGQTSJ147-P/2015(Mixed)		Institute of Microbiology, Chinese Academy of Sciences
EPI666980	NA	China	2015-Apr-10	EPI_ISL_200583	A/duck/Guangxi/04.10 JX013/2015(Mixed)		Institute of Microbiology, Chinese Academy of Sciences
EPI692490	NA	China	2012-Jun-03	EPI_ISL_206830	A/duck/Hubei/S2213/2012			Liang,L.; Deng,G.; Shi,J.; Wang,S.; Zhang,Q.; Kong,H.; Gu,C.; Guan,Y.; Suzuki,Y.; Li,Y.; Jiang,Y.; Tian,G.; Liu,L.; Li,C.; Chen,H.
EPI703436	NA	China	2013-Feb-01	EPI_ISL_208814	A/duck/Hunan/HN2101/2013			Liu,X.; Liu,S.; Wang,S.; Zhuang,Q.; Jiang,W.; Hou,G.; Yu,J.; Wang,K.; Li,J.
EPI774966	NA	China	2010-Jul-01	EPI_ISL_224892	A/duck/Nanjing/A1591-1/2010			Cui,H.; Shi,Y.; Ruan,T.; Li,X.; Teng,Q.; Chen,H.; Yang,J.; Liu,Q.; Li,Z.
EPI774969	NA	China	2011-Jul-01	EPI_ISL_224895	A/duck/Hebei/B1646-2/2011			Cui,H.; Shi,Y.; Ruan,T.; Li,X.; Teng,Q.; Chen,H.; Yang,J.; Liu,Q.; Li,Z.
EPI774971	NA	China	2009-Jul-01	EPI_ISL_224897	A/duck/Shanghai/74-1/2009			Cui,H.; Shi,Y.; Ruan,T.; Li,X.; Teng,Q.; Chen,H.; Yang,J.; Liu,Q.; Li,Z.
EPI866817	NA	Japan	2016-Oct-21	EPI_ISL_239391	A/duck/Fukui/181019/2016		National Institute of Animal Health
EPI866825	NA	Japan	2016-Oct-18	EPI_ISL_239392	A/duck/Aichi/231001/2016		National Institute of Animal Health
EPI866919	NA	Japan	2015-Mar-18	EPI_ISL_239412	A/duck/Aichi/230307/2015		National Institute of Animal Health
EPI866959	NA	Japan	2015-Oct-27	EPI_ISL_239417	A/duck/Aichi/231009/2015		National Institute of Animal Health
EPI942135	NA	China	2016-Feb-17	EPI_ISL_252827	A/duck/Yuhuan/YH45/2016			Chen,L.J.; Tian,J.H.; Lin,X.D.; Liao,Y.; Shi,M.; Zhang,Y.Z.
EPI1090711	NA	China	2015-Mar-17	EPI_ISL_283538	A/duck/Hunan/S11682/2015			Shi,J.; Deng,G.; Kong,H.; Gu,C.; Ma,S.; Yin,X.; Zeng,X.; Cui,P.; Chen,Y.; Yang,H.; Wan,X.; Wang,X.; Liu,L.; Chen,P.; Jiang,Y.; Liu,J.; Guan,Y.; Suzuki,Y.; Li,M.; Qu,Z.; Guan,L.; Zang,J.; Gu,W.; Han,S.; Song,Y.; Hu,Y.; Wang,Z.; Gu,L.; Yang,W.; Liang,L.; Bao,H.; Tian,G.; Li,Y.; Qiao,C.; Jiang,L.; Li,C.; Bu,Z.; Chen,H.
EPI1275125	NA	Cambodia	2015-Jun-03	EPI_ISL_321515	A/duck/Cambodia/Z333W23M3/2015		Institut Pasteur du Cambodia
EPI1300147	NA	China	2017-Jun-03	EPI_ISL_327462	A/duck/Guangxi/293D21/2017			Li,D.; Xie,Z.; Li,M.
EPI1510496	NA	Japan	2000-Oct-08	EPI_ISL_368625	A/duck/Hokkaido/18/2000			Sakoda,Y.; Okamatsu,M.; Matsuno,K.
EPI1510512	NA	Japan	2004-Oct-07	EPI_ISL_368627	A/duck/Hokkaido/W34/2004			Sakoda,Y.; Okamatsu,M.; Matsuno,K.
EPI1510848	NA	Vietnam	2014-Sep-06	EPI_ISL_368669	A/duck/Viet Nam/HU1-642/2014			Sakoda,Y.; Okamatsu,M.; Matsuno,K.
EPI1523412	NA	Vietnam	2018-Aug-23	EPI_ISL_371849	A/duck/Viet Nam/HU10-64/2018			Sakoda,Y.; Okamatsu,M.; Matsuno,K.; Le,K.T.
EPI1536797	NA	China	2012-Jul-01	EPI_ISL_376087	A/duck/Jilin/JL-2/2012			Fan,S.; Gao,X.; Wang,T.; Sun,W.; Ying,Y.; Li,X.; Zhao,Y.; Yang,S.; Gao,Y.; Xia,X.
EPI1556388	NA	China	2015-Mar-24	EPI_ISL_379793	A/duck/Hunan/S10078/2015			Peng,Z.
EPI1576670	NA	Vietnam	2016-Mar-08	EPI_ISL_387330	A/duck/Viet Nam/HN-2671/2016			Tan,G.; Pickett,B.; Fedorova,N.; Amedeo,P.; Isom,R.; Hu,L.; Christensen,J.; Miller,J.; Durbin,A.; Williams,T.; Arumemi,F.; Kawaoka,Y.; Zhong,G.; Neumann,G.
EPI1635147	NA	Cambodia	2017-Jan-12	EPI_ISL_399752	A/duck/Cambodia/b0116502/2017			Vijaykrishna,D.; Deng,Y.M.; Grau,M.L.; Kay,M.; Suttie,A.; Horwood,P.F.; Kalpravidh,W.; Claes,F.; Osbjer,K.; Dussart,P.; Barr,I.G.; Karlsson,E.A.; Dhanasekaran,V.; Deng,Y.-M.; L Grau,M.
EPI1768102	NA	China	2018-May-24	EPI_ISL_501514	A/duck/China/330D17/2018			Li,M.; Xie,Z.; Li,D.
EPI1768503	NA	Vietnam	2019-Aug-01	EPI_ISL_501645	A/Duck/Viet Nam/HU12-1303/2019			Le,T.K.
EPI1768527	NA	Vietnam	2019-Aug-01	EPI_ISL_501648	A/Duck/Viet Nam/HU12-1305/2019			Le,T.K.
EPI1777599	NA	Mongolia	2019-Sep-20	EPI_ISL_503359	A/duck/Mongolia/961/2019			Sakoda,Y.; Okamatsu,M.; Matsuno,K.; Enkhbold,B.
EPI1822672	NA	China	2018-Jan-25	EPI_ISL_696997	A/duck/Fujian/1.25_FZHX0003-O/2018			Bi,Y.; Li,J.; Li,S.; Fu,G.; Jin,T.; Zhang,C.; Yang,Y.; Ma,Z.; Tian,W.; Xiao,S.; Li,L.; Yin,R.; Zhang,Y.; Wang,L.; Qin,Y.; Yao,Z.; Meng,F.; Hu,D.; Li,D.; Wong,G.; Liu,F.; Lv,N.; Fu,L.; Peng,Y.; Ma,J.; Sharshov,K.; Shestopalov,A.; Gulyaeva,M.; Gao,G.F.; Chen,J.; Shi,Y.; Liu,W.J.; Chu,D.; Huang,Y.; Liu,Y.; Liu,L.; Chen,Q.; Shi,W.
EPI1822880	NA	China	2018-Nov-26	EPI_ISL_697194	A/duck/Fujian/11.26_FZHX0181-C/2018			Bi,Y.; Li,J.; Li,S.; Fu,G.; Jin,T.; Zhang,C.; Yang,Y.; Ma,Z.; Tian,W.; Xiao,S.; Li,L.; Yin,R.; Zhang,Y.; Wang,L.; Qin,Y.; Yao,Z.; Meng,F.; Hu,D.; Li,D.; Wong,G.; Liu,F.; Lv,N.; Fu,L.; Peng,Y.; Ma,J.; Sharshov,K.; Shestopalov,A.; Gulyaeva,M.; Gao,G.F.; Chen,J.; Shi,Y.; Liu,W.J.; Chu,D.; Huang,Y.; Liu,Y.; Liu,L.; Chen,Q.; Shi,W.
EPI1823184	NA	China	2018-Apr-29	EPI_ISL_697912	A/duck/Zhejiang/04.29_HZBX015-O/2018			Bi,Y.; Li,J.; Li,S.; Fu,G.; Jin,T.; Zhang,C.; Yang,Y.; Ma,Z.; Tian,W.; Xiao,S.; Li,L.; Yin,R.; Zhang,Y.; Wang,L.; Qin,Y.; Yao,Z.; Meng,F.; Hu,D.; Li,D.; Wong,G.; Liu,F.; Lv,N.; Fu,L.; Peng,Y.; Ma,J.; Sharshov,K.; Shestopalov,A.; Gulyaeva,M.; Gao,G.F.; Chen,J.; Shi,Y.; Liu,W.J.; Chu,D.; Huang,Y.; Liu,Y.; Liu,L.; Chen,Q.; Shi,W.
EPI1823212	NA	China	2018-Aug-25	EPI_ISL_697921	A/duck/Zhejiang/8.25_HZBX013-O/2018			Bi,Y.; Li,J.; Li,S.; Fu,G.; Jin,T.; Zhang,C.; Yang,Y.; Ma,Z.; Tian,W.; Xiao,S.; Li,L.; Yin,R.; Zhang,Y.; Wang,L.; Qin,Y.; Yao,Z.; Meng,F.; Hu,D.; Li,D.; Wong,G.; Liu,F.; Lv,N.; Fu,L.; Peng,Y.; Ma,J.; Sharshov,K.; Shestopalov,A.; Gulyaeva,M.; Gao,G.F.; Chen,J.; Shi,Y.; Liu,W.J.; Chu,D.; Huang,Y.; Liu,Y.; Liu,L.; Chen,Q.; Shi,W.
EPI1835705	NA	China	2018-Oct-26	EPI_ISL_697935	A/duck/Zhejiang/10.26_HZBX013-C/2018			Bi,Y.; Li,J.; Li,S.; Fu,G.; Jin,T.; Zhang,C.; Yang,Y.; Ma,Z.; Tian,W.; Xiao,S.; Li,L.; Yin,R.; Zhang,Y.; Wang,L.; Qin,Y.; Yao,Z.; Meng,F.; Hu,D.; Li,D.; Wong,G.; Liu,F.; Lv,N.; Fu,L.; Peng,Y.; Ma,J.; Sharshov,K.; Shestopalov,A.; Gulyaeva,M.; Gao,G.F.; Chen,J.; Shi,Y.; Liu,W.J.; Chu,D.; Huang,Y.; Liu,Y.; Liu,L.; Chen,Q.; Shi,W.
EPI1835817	NA	China	2018-Dec-28	EPI_ISL_697946	A/duck/Zhejiang/12.28_HZBX012-O/2018			Bi,Y.; Li,J.; Li,S.; Fu,G.; Jin,T.; Zhang,C.; Yang,Y.; Ma,Z.; Tian,W.; Xiao,S.; Li,L.; Yin,R.; Zhang,Y.; Wang,L.; Qin,Y.; Yao,Z.; Meng,F.; Hu,D.; Li,D.; Wong,G.; Liu,F.; Lv,N.; Fu,L.; Peng,Y.; Ma,J.; Sharshov,K.; Shestopalov,A.; Gulyaeva,M.; Gao,G.F.; Chen,J.; Shi,Y.; Liu,W.J.; Chu,D.; Huang,Y.; Liu,Y.; Liu,L.; Chen,Q.; Shi,W.
EPI1823228	NA	China	2018-Nov-26	EPI_ISL_697993	A/duck/Fujian/11.26_FZHX0162-C/2018			Bi,Y.; Li,J.; Li,S.; Fu,G.; Jin,T.; Zhang,C.; Yang,Y.; Ma,Z.; Tian,W.; Xiao,S.; Li,L.; Yin,R.; Zhang,Y.; Wang,L.; Qin,Y.; Yao,Z.; Meng,F.; Hu,D.; Li,D.; Wong,G.; Liu,F.; Lv,N.; Fu,L.; Peng,Y.; Ma,J.; Sharshov,K.; Shestopalov,A.; Gulyaeva,M.; Gao,G.F.; Chen,J.; Shi,Y.; Liu,W.J.; Chu,D.; Huang,Y.; Liu,Y.; Liu,L.; Chen,Q.; Shi,W.
EPI1833977	NA	China	2018-Nov-26	EPI_ISL_697993	A/duck/Fujian/11.26_FZHX0162-C/2018			Bi,Y.; Li,J.; Li,S.; Fu,G.; Jin,T.; Zhang,C.; Yang,Y.; Ma,Z.; Tian,W.; Xiao,S.; Li,L.; Yin,R.; Zhang,Y.; Wang,L.; Qin,Y.; Yao,Z.; Meng,F.; Hu,D.; Li,D.; Wong,G.; Liu,F.; Lv,N.; Fu,L.; Peng,Y.; Ma,J.; Sharshov,K.; Shestopalov,A.; Gulyaeva,M.; Gao,G.F.; Chen,J.; Shi,Y.; Liu,W.J.; Chu,D.; Huang,Y.; Liu,Y.; Liu,L.; Chen,Q.; Shi,W.
EPI1831624	NA	China	2014-Nov-01	EPI_ISL_702751	A/duck/China/D3480-1/2014			Lin,W.; Cui,H.; Teng,Q.; Li,L.; shi,Y.; Li,X.; Yang,J.; Liu,Q.; Deng,J.; Li,Z.
EPI1903641	NA	Mongolia	2018-Sep-11	EPI_ISL_4072005	A/duck/Mongolia/MN18-13/2018			Indira,T.; Bao,D.T.; Vui,H.T.; Park,H.; Yeo,S.J.; Sung,H.W.; Ankhanbaatar,U.
EPI1930858	NA	China	2019-Mar-18	EPI_ISL_6781438	A/duck/China/Influenza A virus/2019			Li,J.; Guo,K.; Wang,G.; Feng,H.; Li,L.; Jia,M.; Wen,G.
EPI2116998	NA	Malaysia	2004-Aug-01	EPI_ISL_14224156	A/Duck/Malaysia/8443/2004			Ahmad Rizal,F.; Abdul Razak,M.; Omar,A.R.; Tan,W.S.
EPI2256872	NA	Mongolia	2021-May-01	EPI_ISL_16209280	A/Duck/Mongolia/2021-MG04/2021			Durairaj,K.; Ankhanbaatar,U.; Yeo,S.J.; Park,H.
EPI2376723	NA	China	2019-Jan-10	EPI_ISL_16840758	A/Duck/China/12/2019			Tran,K.N.T.; Yeo,S.-J.; Poo,H.; Yang,J.; Lv,H.; Mok,C.K.; Park,H.
EPI2467486	NA	Bangladesh	2021-Mar-11	EPI_ISL_17239060	A/duck/Bangladesh/BAIV-404_NA/2021			Islam,A.; Hossain,M.E.; Islam,S.; Hassan,M.M.; Rahman,M.Z.; Shirin,T.
EPI2538472	NA	China	2022-Oct-01	EPI_ISL_17585230	A/duck/China/1031/2022			Zhu,P.
EPI2056461	NA	Bangladesh	2022-Feb-13	EPI_ISL_13131033	A/duck/Bangladesh/17D1843/2022	International Centre for Diarrhoeal Disease Research (ICDDR,B)	International Centre for Diarrhoeal Disease Research (ICDDR,B)	Hossain, M.E.; Miah, M.; Puspo, JA.; Hasan, R.; Davis, C.T.; Mott, A.J.; Davis, W.; Chowdhury, S.; Rahman, M.Z
EPI700302	NA	Cambodia	2013-Apr-10	EPI_ISL_208386	A/duck/Cambodia/537W15M1/2013	Institut Pasteur du Cambodia	Institut Pasteur du Cambodia	Horm, S-V; Horwood, P; Dussart, P.
EPI702153	NA	Cambodia	2013-May-08	EPI_ISL_208642	A/duck/Cambodia/695W19M2/2014	Institut Pasteur du Cambodia	Institut Pasteur du Cambodia	Horm, S-V; Horwood, P; Dussart, P.
EPI858838	NA	India	2016-Oct-17	EPI_ISL_237553	A/duck/India/10CA01/2016	ICAR-National Institute of High Security Animal Diseases	ICAR-National Institute of High Security Animal Diseases	Nagarajan, Shanmugasundaram; Tripathi, Sushil; Kumar, Manoj; Murugkar, Harshad V; Tosh, Chakradhar; Singh, Vijendra Pal
EPI431450	NA	China	2011-Dec-01	EPI_ISL_137254	A/duck/Hebei/2/2011	Institute of Microbiology, Chinese Academy of Sciences	Institute of Microbiology, Chinese Academy of Sciences	Di,Liu; Haigang,Sun; Jinghua,Yan; George F,Gao; Juncai,Ma
EPI2733305	NA	Lao, People's Democratic Republic	2022-Jan-18	EPI_ISL_18231265	A/duck/Laos/M-C00089/2022	NAHC	Centers for Disease Control and Prevention
EPI918923	NA	China	2015-Jul-07	EPI_ISL_249126	A/Duck/Guangdong/GZ15567/2015(H7N9)	South China Agricultural University	South China Agricultural University	Weixin,Jia;Li,Xing;Zhixian,Li;Wenbao,Qi;Ming,Liao
EPI2134050	NA	China	2019-Dec-11	EPI_ISL_14619022	A/Duck/Foshan/G843/2019	South China Agricultural University	South China Agricultural University
EPI855662	NA	Japan	2015-Oct-01	EPI_ISL_237148	A/duck/Okinawa/471017/2015	National Institute of Animal Health	National Institute of Animal Health
EPI855694	NA	Japan	2014-Nov-01	EPI_ISL_237152	A/duck/Kumamoto/431105/2014	National Institute of Animal Health	National Institute of Animal Health
EPI855752	NA	Japan	2015-Oct-01	EPI_ISL_237159	A/duck/Miyazaki/451105/2015	National Institute of Animal Health	National Institute of Animal Health
EPI855822	NA	Japan	2014-Nov-01	EPI_ISL_237166	A/duck/Kumamoto/431119/2014	National Institute of Animal Health	National Institute of Animal Health
EPI855963	NA	Japan	2014-Dec-01	EPI_ISL_237177	A/duck/Kagoshima/46-04/2014	National Institute of Animal Health	National Institute of Animal Health
EPI860468	NA	Japan	2008-Jan-01	EPI_ISL_237953	A/duck/Tsukuba/922/08	National Institute of Animal Health	National Institute of Animal Health	Uchida,Y.
EPI860679	NA	Japan	2006-Jan-01	EPI_ISL_237991	A/duck/Chiba/1/06	National Institute of Animal Health	National Institute of Animal Health	Uchida,U.
EPI860687	NA	Japan	2005-Jan-01	EPI_ISL_237992	A/duck/Japan/AnimalQuarantine-HE103/2015	National Institute of Animal Health	National Institute of Animal Health	Uchida,Y.
EPI860887	NA	Japan	2010-Jan-01	EPI_ISL_238017	A/duck/Chiba/1/2010	National Institute of Animal Health	National Institute of Animal Health	Uchida,Y.
EPI873326	NA	Japan	2016-Dec-14	EPI_ISL_240602	A/duck/Ibaraki/99/2016	National Institute of Animal Health	National Institute of Animal Health	Uchida,Y.
EPI967367	NA	Japan	2016-Feb-21	EPI_ISL_257414	A/duck/Ibaraki/F10-2-5/2017	National Institute of Animal Health	National Institute of Animal Health	Saito, T.; Takemae, N.
EPI1120611	NA	Japan	2007-Jan-01	EPI_ISL_288010	A/duck/Shiga/B149/07	National Institute of Animal Health	National Institute of Animal Health	Y,Uchida
EPI1186982	NA	Japan	2005-Jan-01	EPI_ISL_301003	A/duck/Ibaraki/402/05	National Institute of Animal Health	National Institute of Animal Health
EPI1200455	NA	Japan	2008-Jan-01	EPI_ISL_303627	A/duck/Aichi/14/2008	National Institute of Animal Health	National Institute of Animal Health
EPI1814984	NA	Japan	2020-Nov-16	EPI_ISL_681280	A/duck/Niigata/151106/2020	National Institute of Animal Health	National Institute of Animal Health
EPI2505474	NA	Indonesia	2022-Apr-04	EPI_ISL_17371283	A/duck/Hulu Sungai Utara/A0522064-03-04/2022	Disease Investigation Centre Regional V Banjarbaru (BPPVRV)	Balai Besar Veteriner Wates	Wibawa, Hendra; Wibowo, Putut Eko; Lestari, -; Irianingsih, Sri Handayani; Supriyadi, Arif; Fiqri, Anna Januar; Fahmia, Zaza; Silaban, Jesiaman; Mulyawan, Herdiyanto
EPI2600020	NA	Lao, People's Democratic Republic	2022-Aug-24	EPI_ISL_17809161	A/duck/Lao/263/2022			Duong,B.T., Than,D., Yeo,J.S., Theppangna,W.; Park,H.
EPI2665431	NA	China	2021-Nov-01	EPI_ISL_18059685	A/duck/Sichuan/SICAU-03/2021			yi,d.M.
EPI1881471	NA	China	2018-Nov-13	EPI_ISL_2825474	A/duck/Hunan/S40304/2018	Harbin Veterinary Research Institute (CAAS)	Harbin Veterinary Research Institute (CAAS)	Guohua Deng, Jiaqi Cui
EPI618048	NA	Georgia	2011-Sep-19	EPI_ISL_189686	A/common Teal/Republic of Georgia/1/2011			Wentworth,D.E.; Halpin,R.A.; Lin,X.; Simenauer,A.; Akopov,A.; Mohan,M.; Fedorova,N.; Tsitrin,T.; Puri,V.; Stockwell,T.; Amedeo,P.; Bishop,B.; Gupta,N.; Hoover,J.; Katzel,D.; Schobel,S.; Shrivastava,S.; Thovarai,V.; Bao,Y.; Sanders,R.; Zhdanov,S.; Kiryutin,B.; Lipman,D.J.; Tatusova,T.; Fouchier,R.A.M.
EPI227365	NA	China	2005-Oct-01	EPI_ISL_64901	A/mallard/Yan chen/2005			Peng,Y.; Xue,F.; Li,Y.F.; Peng,D.X.; Liu,X.F.
EPI238772	NA	Singapore	1998-Jan-01	EPI_ISL_68585	A/Pekin duck/Singapore/F59/04/98			Lau,Y.F.; Tang,L.H.; Soh,M.L.; Wong,W.K.; Lim,C.W.; Tan,B.H.
EPI242421	NA	Japan	1976-Jan-01	EPI_ISL_69918	A/mallard/Miyagi/53/1976			Tsukamoto,K.
EPI371576	NA	Vietnam	2011-Oct-05	EPI_ISL_119467	A/duck/Vietnam/OIE-3287/2011			Kida,H.; Sakoda,Y.; Okamatsu,M.; Nam,H.V.; Long,N.V.; Huy,C.D.; Tien,T.N.; Hatamachi,J.
EPI383774	NA	Korea, Republic of	2010-Mar-22	EPI_ISL_124206	A/mallard/Korea/SH38-45/2010			Kang,H.M.; Choi,J.G.; Kim,M.C.; Kim,H.R.; Oem,J.K.; Bae,Y.C.; Paek,M.R.; Kwon,J.H.; Lee,Y.J.; Kang,H.-M.; Lee,Y.-J.; Choi,J.-G.
EPI413921	NA	Vietnam	2012-Oct-09	EPI_ISL_133660	A/duck/Vietnam/OIE-3061/2012			Kida,H.; Sakoda,Y.; Okamatsu,M.; Nam,H.V.; Long,N.V.; Huy,C.D.; Hatamachi,J.
EPI585403	NA	Vietnam	2014-Nov-18	EPI_ISL_177706	A/duck/Vietnam/1501/2014			Hatamachi,J.; Ogaswara,K.; Chu,D.H.; Okamatsu,M.; Sakoda,Y.; Kida,H.; Ogasawara,K.
EPI590047	NA	Vietnam	2014-Dec-04	EPI_ISL_179385	A/duck/Vietnam/LBM798/2014			Soda,K.; Hotta,K.; Trang,H.U.; Le,Q.M.; Yamashiro,T.; Ito,T.
EPI590082	NA	Vietnam	2013-Jun-07	EPI_ISL_179387	A/duck/Quang Ninh/90c112/2013			Soda,K.; Hotta,K.; Trang,H.U.; Le,Q.M.; Yamashiro,T.; Ito,T.
EPI617981	NA	Georgia	2011-Sep-20	EPI_ISL_189687	A/mallard/Republic of Georgia/3/2011			Wentworth,D.E.; Halpin,R.A.; Lin,X.; Simenauer,A.; Akopov,A.; Mohan,M.; Fedorova,N.; Tsitrin,T.; Puri,V.; Stockwell,T.; Amedeo,P.; Bishop,B.; Gupta,N.; Hoover,J.; Katzel,D.; Schobel,S.; Shrivastava,S.; Thovarai,V.; Bao,Y.; Sanders,R.; Zhdanov,S.; Kiryutin,B.; Lipman,D.J.; Tatusova,T.; Fouchier,R.A.M.
EPI704424	NA	Mongolia	2015-Aug-31	EPI_ISL_209132	A/duck/Mongolia/655/2015			Okamatsu,M.; Hatamachi,J.; Kida,H.; Sakoda,Y.
EPI895481	NA	China	2015-Dec-22	EPI_ISL_244614	A/mallard/Xuyi/14/2015			Wang,C.; Fei,R.
EPI840412	NA	Vietnam	2013-May-24	EPI_ISL_234269	A/duck/Vietnam/QT1729/2013
EPI1013975	NA	Georgia	2012-Jan-30	EPI_ISL_267350	A/mallard duck/Georgia/3/2012			Lewis,N.S.; Machablishvili,A.; Chkhaidze,M.; Vuong,O.; Scheuer,R.D.; Poen,M.J.; Fouchier,R.A.M.
EPI1306979	NA	Georgia	2016-Sep-30	EPI_ISL_328965	A/mallard duck/Georgia/9/2016			Poen,M.J.; Verhagen,J.H.; Vuong,O.; Scheuer,R.D.; Pas,S.D.; Fouchier,R.A.M.
EPI1307065	NA	Georgia	2016-Sep-30	EPI_ISL_328976	A/mallard duck/Georgia/10/2016			Poen,M.J.; Verhagen,J.H.; Vuong,O.; Scheuer,R.D.; Pas,S.D.; Fouchier,R.A.M.
EPI737420	NA	China	2015-Dec-29	EPI_ISL_217482	A/Mallard/Hubei/chenhu XIV114-1/2015_H9N2	State Key Laboratory of Virology and Wuhan Institute of Virology, Chinese Academy of Sciences	Wuhan Institute of Virology
EPI231211	NA	Korea, Republic of	2008-Oct-01	EPI_ISL_66213	A/spot-billed duck/Korea/619/2008			Kim,H.R.; Lee,Y.J.; Lee,K.K.; Oem,J.K.; Kim,S.H.; Joo,Y.S.; Lee,O.S.; Lee,M.H.; Park,C.K.
EPI1950	NA	Hong Kong (SAR)	1980-Jan-01	EPI_ISL_410	A/duck/Hong Kong/938/80
EPI110275	NA	China	2005-Jan-01	EPI_ISL_11168	A/duck/Yangzhou/02/2005
EPI168445	NA	Vietnam	2001-Jan-01	EPI_ISL_25900	A/duck/Vietnam/340/2001		Centers for Disease Control and Prevention
EPI170652	NA	Vietnam	2005-Dec-09	EPI_ISL_27339	A/duck/Vietnam/210/2005
EPI181644	NA	Japan	2005-Jan-01	EPI_ISL_30660	A/duck/Tsukuba/7/2005
EPI181645	NA	Japan	2007-Jan-01	EPI_ISL_30661	A/duck/Chiba/5/2007
EPI181649	NA	Japan	2005-Jan-01	EPI_ISL_30665	A/duck/Tsukuba/168/2005			Tsukamoto,K.; Shishido,M.
EPI181653	NA	Japan	2006-Jan-01	EPI_ISL_30669	A/duck/Shimane/83/2006			Tsukamoto,K.; Shishido,M.
EPI965081	NA	Bangladesh	2014-Jul-17	EPI_ISL_257011	A/duck/Bangladesh/22991/2014			Marinova-Petkova,A.; Shanmuganatham,K.; Feeroz,M.M.; Jones-Engel,L.; Hasan,M.K.; Akhtar,S.; Turner,J.; Walker,D.; Seiler,P.; Franks,J.; McKenzie,P.; Krauss,S.; Webby,R.J.; Webster,R.G.; Hasan,K.; Seiler,J.
EPI1226333	NA	Bangladesh	2009-Jan-11	EPI_ISL_309179	A/duck/Bangladesh/821/2009			El-Shesheny,R.; Franks,J.; Turner,J.C.; Walker,D.; Seiler,P.; Friedman,K.; Kercher,L.; McKenzie,P.; Krauss,S.; Barman,S.; Webby,R.J.; Feeroz,M.M.; Webster,R.G.
EPI1226311	NA	Bangladesh	2010-Oct-15	EPI_ISL_309180	A/duck/Bangladesh/8988/2010			El-Shesheny,R.; Franks,J.; Turner,J.C.; Walker,D.; Seiler,P.; Friedman,K.; Kercher,L.; McKenzie,P.; Krauss,S.; Barman,S.; Webby,R.J.; Feeroz,M.M.; Webster,R.G.
EPI1903189	NA	Bangladesh	2019-Dec-09	EPI_ISL_4071636	A/duck/Bangladesh/41847/2019			Barman,S.; Turner,J.C.; Hasan,M.; Akhtar,S.; Franks,J.; El-Shesheny,R.; Walker,D.; Seiler,P.; Mukherjee,N.; Kercher,L.; McKenzie,P.; Feeroz,M.; Webby,R.J.
EPI1903263	NA	Bangladesh	2019-Dec-11	EPI_ISL_4071720	A/duck/Bangladesh/41252/2019			Barman,S.; Turner,J.C.; Hasan,M.; Akhtar,S.; Franks,J.; El-Shesheny,R.; Walker,D.; Seiler,P.; Mukherjee,N.; Kercher,L.; McKenzie,P.; Feeroz,M.; Webby,R.J.
EPI1974182	NA	Vietnam	2020-Jan-20	EPI_ISL_9572737	A/duck/Vietnam/QN6084/2020			Kawaoka,Y.; Neumann,G.; Guan,L.; Gu,C.
EPI1974318	NA	Vietnam	2020-Jul-29	EPI_ISL_9572755	A/duck/Vietnam/HN6479/2020			Kawaoka,Y.; Neumann,G.; Guan,L.; Gu,C.
EPI1974376	NA	Vietnam	2020-Jul-03	EPI_ISL_9572763	A/duck/Vietnam/HN6423/2020			Kawaoka,Y.; Neumann,G.; Guan,L.; Gu,C.
EPI1974443	NA	Vietnam	2020-Jul-03	EPI_ISL_9572772	A/duck/Vietnam/HN6425/2020			Kawaoka,Y.; Neumann,G.; Guan,L.; Gu,C.
EPI1974722	NA	Vietnam	2020-Jan-29	EPI_ISL_9572809	A/duck/Vietnam/HN6105/2020			Kawaoka,Y.; Neumann,G.; Guan,L.; Gu,C.
EPI2162477	NA	Bangladesh	2021-Oct-16	EPI_ISL_14883811	A/duck/Bangladesh/50268/2021			Barman,S.; Turner,J.C.; Hasan,M.; Akhtar,S.; Franks,J.; El-Shesheny,R.; Walker,D.; Seiler,P.; Mukherjee,N.; Kercher,L.; McKenzie,P.; Feeroz,M.; Webby,R.J.
EPI1215596	NA	Indonesia	2013-Jun-26	EPI_ISL_307026	A/duck/East_Java/Av39/2013	Institute of Tropical Disease, Universitas Airlangga	Kobe University Graduate School of Medicine	AM,Nastri; AL,Poetranto; ED,Poetranto; SPA,Wahyuningsih; W,Darmanto; EF,Puruhito; L,Wulandari; G,Soegiarto; YK,Shimizu; Y,Mori; K,Shimizu
EPI1324865	NA	Indonesia	2017-Jan-18	EPI_ISL_332146	A/duck/East_Java/Spg53/2017	Institute of Tropical Disease, Universitas Airlangga	Kobe University Graduate School of Medicine	K,Rahardjo;AN,Novianti;RR,Prasetya;AM,Nastri;JR,Dewantari;AP,Rahardjo;ATS,Estoepangestie;YK,Shimizu;ED,Poetranto;G,Soegiarto;Y,Mori;K,Shimizu
EPI1324889	NA	Indonesia	2016-Jan-27	EPI_ISL_332149	A/duck/East_Java/Spg14/2016	Institute of Tropical Disease, Universitas Airlangga	Kobe University Graduate School of Medicine	K,Rahardjo;AN,Novianti;RR,Prasetya;AM,Nastri;JR,Dewantari;AP,Rahardjo;ATS,Estoepangestie;YK,Shimizu;ED,Poetranto;G,Soegiarto;Y,Mori;K,Shimizu
EPI1494184	NA	Indonesia	2017-Jan-18	EPI_ISL_365526	A/duck/East_Java/Spg60/2017	Institute of Tropical Disease, Universitas Airlangga	Kobe University Graduate School of Medicine	K,Rahardjo; AN,Novianti; RR,Prasetya; AM,Nastri; JR,Dewantari; AP,Rahardjo; ATS,Estoepangestie; YK,Shimizu; ED,Poetranto; G,Soegiarto; Y,Mori; K,Shimizu
EPI1494192	NA	Indonesia	2018-Jan-29	EPI_ISL_365527	A/duck/East_Java/Spg78/2018	Institute of Tropical Disease, Universitas Airlangga	Kobe University Graduate School of Medicine	K,Rahardjo; AN,Novianti; RR,Prasetya; AM,Nastri; JR,Dewantari; AP,Rahardjo; ATS,Estoepangestie; YK,Shimizu; ED,Poetranto; G,Soegiarto; Y,Mori; K,Shimizu
EPI1494328	NA	Indonesia	2018-Mar-13	EPI_ISL_365531	A/duck/East_Java/Spg194/2018	Institute of Tropical Disease, Universitas Airlangga	Kobe University Graduate School of Medicine	K,Rahardjo; AN,Novianti; RR,Prasetya; AM,Nastri; JR,Dewantari; AP,Rahardjo; ATS,Estoepangestie; YK,Shimizu; ED,Poetranto; G,Soegiarto; Y,Mori; K,Shimizu
EPI1494336	NA	Indonesia	2018-Jan-29	EPI_ISL_365545	A/duck/East_Java/Spg75/2018	Institute of Tropical Disease, Universitas Airlangga	Kobe University Graduate School of Medicine	K,Rahardjo; AN,Novianti; RR,Prasetya; AM,Nastri; JR,Dewantari; AP,Rahardjo; ATS,Estoepangestie; YK,Shimizu; ED,Poetranto; G,Soegiarto; Y,Mori; K,Shimizu
EPI1494360	NA	Indonesia	2018-Jan-29	EPI_ISL_365546	A/duck/East_Java/Spg79/2018	Institute of Tropical Disease, Universitas Airlangga	Kobe University Graduate School of Medicine	K,Rahardjo; AN,Novianti; RR,Prasetya; AM,Nastri; JR,Dewantari; AP,Rahardjo; ATS,Estoepangestie; YK,Shimizu; ED,Poetranto; G,Soegiarto; Y,Mori; K,Shimizu
EPI1494368	NA	Indonesia	2017-Feb-09	EPI_ISL_365547	A/duck/East_Java/Spg50/2017	Institute of Tropical Disease, Universitas Airlangga	Kobe University Graduate School of Medicine	K,Rahardjo; AN,Novianti; RR,Prasetya; AM,Nastri; JR,Dewantari; AP,Rahardjo; ATS,Estoepangestie; YK,Shimizu; ED,Poetranto; G,Soegiarto; Y,Mori; K,Shimizu
EPI1640806	NA	Indonesia	2016-Jan-16	EPI_ISL_400704	A/duck/East_Java/Av694/2016	Institute of Tropical Disease, Universitas Airlangga	Kobe University Graduate School of Medicine	ED,Poetranto;AY,Candra;K,Rahardjo;RR,Prasetya;AM,Nastri;JR,Dewantari;AL,Poetranto;L,Wulandari;G,Soegiarto;YK,Shimizu;Y,Mori;K,Shimizu
EPI1931668	NA	Korea, Republic of	2020-Oct-05	EPI_ISL_6784911	A/Wild Bird/South Korea/KNU2020-77/2020			Tiwari,I.; Tuong,H.T.; Yeo,S.J.; Sung,H.W.; Park,H.
EPI1574331	NA	China	2015-Oct-01	EPI_ISL_386925	A/quail/Jiangxi/B9/2015 （H5N6）	Tsinghua University	Tsinghua University
EPI1574347	NA	China	2014-Oct-01	EPI_ISL_386927	A/Mallard/Jiangxi/JXH9/2014 （H5N6）	Tsinghua University	Tsinghua University
EPI1790896	NA	Korea, Republic of	2007-Feb-08	EPI_ISL_506070	A/mallard/South Korea/N07-0189/2007			Youk,S.-s.; Jung,J.-H.; Pantin-Jackwood,M.J.; Swayne,D.E.; Song,C.-s.; Lee,D.-h.; Tseren-Ochir,E.-O.; Noh,J.
EPI1902632	NA	Korea, Republic of	2019-Sep-18	EPI_ISL_4071035	A/Mallard(Anas platyrhynchos)/South Korea/KNU 2019-48/2019			Durairaj,K.; Nguyen,N.M.; Tuong,H.T.; Yeo,S.J.; Park,H.; Sung,H.W.
EPI1549483	NA	Bangladesh	2016-Feb-03	EPI_ISL_378282	A/quail/Bangladesh/1615/2016			Goraichuk,I.V.; Alfonso,C.L.; Suarez,D.L.
EPI2272444	NA	China	2018-Jan-01	EPI_ISL_16315285	A/quail/Guangdong/234/2018	China Agricultural University	China Agricultural University
EPI1550836	NA	China	2013-Sep-01	EPI_ISL_378624	A/greylag goose/Changsha/CS-510/2013			Fan,S.; Gao,X.; Wang,T.; Sun,W.; Ying,Y.; Li,X.; Zhao,Y.; Yang,S.; Gao,Y.; Xia,X.
EPI1785781	NA	China	2014-Feb-24	EPI_ISL_505079	A/wild birds/Hubei/137/2014			Ge,Y.; Deng,G.; Chen,H.
EPI432694	NA	Vietnam	2012-Jan-01	EPI_ISL_137465	A/muscovy duck/Vietnam/LBM240/2012			Hashimoto,Y.; Nagai,Y.; Soda,K.; Hotta,K.; Ito,T.
EPI1067968	NA	Vietnam	2015-Nov-10	EPI_ISL_279513	A/muscovy duck/Vietnam/LBM811/2015			Soda,K.; Nguyen,K.H.; Trang,H.U.; Le,Q.M.; Ito,T.
EPI1974192	NA	Vietnam	2020-Feb-24	EPI_ISL_9572738	A/Muscovy duck/Vietnam/QN6142/2020			Kawaoka,Y.; Neumann,G.; Guan,L.; Gu,C.
EPI1974203	NA	Vietnam	2020-Sep-04	EPI_ISL_9572740	A/Muscovy duck/Vietnam/HN6558/2020			Kawaoka,Y.; Neumann,G.; Guan,L.; Gu,C.
EPI1279358	NA	Japan	2018-Mar-01	EPI_ISL_322178	A/duck/Japan/AQ-HE30-1/2018	Animal Quarantine Service, Ministry of Agriculture, Forestry and Fisheries, Laboratory Department	National Institute of Infectious Diseases (NIID)
EPI639596	NA	China	2013-May-05	EPI_ISL_194994	A/sparrow/Shanghai/09/2013			Su,W.; Zhao,Y.; Wang,C.; Wu,Y.; Luo,J.; Chen,L.; Zhao,N.; Li,M.; Xing,C.; Liu,H.; Zhang,H.; Chang,Y.-F.; Ding,H.; He,H.
EPI1526586	NA	Korea, Republic of	2017-Dec-07	EPI_ISL_372317	A/Aix galericulata/South Korea/K17-1638-5/2017			Jeong,S.; Lee,D.-H.; Kim,Y.-J.; Lee,S.-H.; Cho,A.Y.; Noh,J.-Y.; Erdene-Ochir,T.-O.; Jeong,J.-H.; Song,C.-S.
EPI1307474	NA	Georgia	2012-Jan-16	EPI_ISL_329025	A/black-headed gull/Georgia/5/2012			Poen,M.J.; Verhagen,J.H.; Vuong,O.; Scheuer,R.D.; Pas,S.D.; Fouchier,R.A.M.
EPI1090125	NA	Vietnam	2015-Nov-07	EPI_ISL_283463	A/chicken/Vietnam/HU4-2/2015			Sakoda,Y.; Okamatsu,M.; Matsuno,K.; Jizou,M.
EPI1555325	NA	Vietnam	2015-Aug-12	EPI_ISL_379563	A/chicken/Vietnam/HU3-9/2015			Sakoda,Y.; Okamatsu,M.; Matsuno,K.; Chu,D.H.; Nguyen,L.T.; Jizou,M.
EPI1555350	NA	Vietnam	2015-Aug-12	EPI_ISL_379566	A/chicken/Vietnam/HU3-739/2015			Sakoda,Y.; Okamatsu,M.; Matsuno,K.; Chu,D.H.; Nguyen,L.T.; Jizou,M.
EPI1584797	NA	Vietnam	2018-Aug-23	EPI_ISL_389661	A/chicken/Vietnam/HU10-214/2018			Sakoda,Y.; Okamatsu,M.; Matsuno,K.; Le,K.T.; Nguyen,L.T.; Jizou,M.
EPI1600718	NA	Vietnam	2018-Aug-30	EPI_ISL_393328	A/chicken/Vietnam/HU10-1947/2018			Sakoda,Y.; Okamatsu,M.; Matsuno,K.; Le,K.T.; Nguyen,L.T.; Jizou,M.
EPI1807187	NA	Bangladesh	2016-May-12	EPI_ISL_602305	A/layer chicken/Bangladesh/VP02-Plaque purified/2016	Bangladesh Agricultural University, Faculty of Veterinary Science, Department of Pathology	Friedrich-Loeffler-Institut
EPI1759124	NA	Korea, Republic of	2017-Nov-28	EPI_ISL_492088	Achicken/Korea/LBM563/2017	Animal and Plant Quarantine Agency (O-2015)	Animal and Plant Quarantine Agency (APQA)	GyeongBeom,Heo
EPI1498122	NA	Indonesia	2014-Feb-01	EPI_ISL_307019	A/chicken/East_Java/Av240/2014	Institute of Tropical Disease, Universitas Airlangga	Kobe University Graduate School of Medicine	AM,Nastri; AL,Poetranto; ED,Poetranto; SPA,Wahyuningsih; W,Darmanto; EF,Puruhito; L,Wulandari; G,Soegiarto; YK,Shimizu; Y,Mori; K,Shimizu
EPI1494569	NA	Indonesia	2014-Feb-01	EPI_ISL_307019	A/chicken/East_Java/Av240/2014	Institute of Tropical Disease, Universitas Airlangga	Kobe University Graduate School of Medicine	AM,Nastri; AL,Poetranto; ED,Poetranto; SPA,Wahyuningsih; W,Darmanto; EF,Puruhito; L,Wulandari; G,Soegiarto; YK,Shimizu; Y,Mori; K,Shimizu
EPI1584024	NA	Vietnam	2017-Nov-01	EPI_ISL_389290	A/chicken/Ha Tinh/73VTC/2017	State Research Center of Virology and Biotechnology (VECTOR)	State Research Center of Virology and Biotechnology (VECTOR)
EPI1675468	NA	Vietnam	2019-Apr-15	EPI_ISL_407897	A/chicken/Vinh/122VTC/2019	State Research Center of Virology and Biotechnology (VECTOR)	State Research Center of Virology and Biotechnology (VECTOR)
EPI1679394	NA	Vietnam	2019-Sep-12	EPI_ISL_408007	A/chicken/Yen Thanh/381VTC/2019	State Research Center of Virology and Biotechnology (VECTOR)	State Research Center of Virology and Biotechnology (VECTOR)
EPI1963130	NA	Vietnam	2020-Jun-12	EPI_ISL_9009477	A/chicken/Thanh Hoa/V1S5VTC/2020	State Research Center of Virology and Biotechnology (VECTOR)	State Research Center of Virology and Biotechnology (VECTOR)
EPI2153439	NA	Korea, Republic of	2021-Jan-26	EPI_ISL_14835392	A/Northern Shoveler(Spatula clypeata)/South Korea/KNU2021-13/2021			Beiranvand,M.; Park,H.; Yeo,S.; Sung,H.
EPI1778080	NA	Bangladesh	2019-Jul-11	EPI_ISL_503512	A/quail/Bangladesh/40420/2019			Barman,S.; Turner,J.C.; Hasan,M.; Akhtar,S.; Franks,J.; El-Shesheny,R.; Walker,D.; Seiler,P.; Mukherjee,N.; Kercher,L.; McKenzie,P.; Feeroz,M.; Webby,R.J.
EPI1931910	NA	Korea, Republic of	2020-Jan-21	EPI_ISL_6795224	A/White-fronted goose (Anser albifrons)/South Korea/KNU2020-5/2020			Bal,J.; Sung,H.W.; Yeo,S.J.; Park,H.
EPI617779	NA	Georgia	2012-Oct-05	EPI_ISL_189732	A/common snipe/Republic of Georgia/1/2012			Wentworth,D.E.; Halpin,R.A.; Lin,X.; Simenauer,A.; Akopov,A.; Mohan,M.; Fedorova,N.; Tsitrin,T.; Puri,V.; Stockwell,T.; Amedeo,P.; Bishop,B.; Gupta,N.; Hoover,J.; Katzel,D.; Schobel,S.; Shrivastava,S.; Thovarai,V.; Bao,Y.; Sanders,R.; Zhdanov,S.; Kiryutin,B.; Lipman,D.J.; Tatusova,T.; Fouchier,R.A.M.
EPI1328405	NA	China	2017-Nov-28	EPI_ISL_332678	A/duck/Guangdong/F138/2017		South China Agricultural University
EPI942361	NA	China	2010-Sep-29	EPI_ISL_252873	A/common pochard/XiangHai/420/2010			Jin,H.; Wang,D.; Sun,J.; Cui,Y.; Chen,G.; Zhang,X.; Zhang,J.; Li,X.; Chai,H.; Gao,Y.; Li,Y.; Hua,Y.; Chai,h.; Hua,y.; Jin,h.; Sun,j.; Li,f.; Chen,g.
EPI1974965	NA	Bangladesh	2021-Jan-10	EPI_ISL_9578955	A/duck/Bangladesh/17D1585/2021	icddr,b International Centre for Diarrhoeal Disease Research, Bangladesh	International Centre for Diarrhoeal Disease Research (ICDDR,B)	Hossain, M.E.; Miah, M.; Alam, S.; Hasan, R.; Hasan, M.M.; Ami, J.Q.; Davis, C.T.; Mott, A.J.; Davis, W.;Chowdhury, S.; Rahman, M.Z
EPI1898269	NA	Japan	2020-May-28	EPI_ISL_4063594	A/duck/Tottori/Vac-T1/2020			Soda,K.; Higurashi,N.; Hanayama,S.; Ito,H.; Ito,T.
EPI2136340	NA	Japan	2021-Sep-30	EPI_ISL_14749427	A/duck/Tottori/Vac-T2/2021			Soda,K.; Ito,M.; Higurashi,N.; Hanayama,S.; Ito,H.; Ito,T.
EPI1557197	NA	Vietnam	2015-Aug-12	EPI_ISL_379961	A/duck/Vietnam/HU3-600/2015			Sakoda,Y.; Okamatsu,M.; Matsuno,K.; Chu,D.H.; Nguyen,L.T.; Jizou,M.
EPI1557205	NA	Vietnam	2015-Aug-12	EPI_ISL_379962	A/duck/Vietnam/HU3-1268/2015			Sakoda,Y.; Okamatsu,M.; Matsuno,K.; Chu,D.H.; Nguyen,L.T.; Jizou,M.
EPI1557221	NA	Vietnam	2016-Aug-09	EPI_ISL_379964	A/duck/Vietnam/HU5-481/2016			Sakoda,Y.; Okamatsu,M.; Matsuno,K.; Chu,D.H.; Nguyen,L.T.; Jizou,M.
EPI1557229	NA	Vietnam	2016-Aug-09	EPI_ISL_379965	A/duck/Vietnam/HU5-483/2016			Sakoda,Y.; Okamatsu,M.; Matsuno,K.; Chu,D.H.; Nguyen,L.T.; Jizou,M.
EPI1583218	NA	Vietnam	2016-Feb-26	EPI_ISL_388964	A/duck/Nha Trang/169/2016			Soda,K.; Kashiwabara,M.; Hotta,K.; Ung,H.T.; Nguyen,K.H.; Ito,H.; Le,Q.M.; Ito,T.
EPI1583226	NA	Vietnam	2016-Feb-26	EPI_ISL_388965	A/duck/Nha Trang/177/2016			Soda,K.; Kashiwabara,M.; Hotta,K.; Ung,H.T.; Nguyen,K.H.; Ito,H.; Le,Q.M.; Ito,T.
EPI1584700	NA	Vietnam	2018-Aug-14	EPI_ISL_389648	A/duck/Vietnam/HU9-211/2018			Sakoda,Y.; Okamatsu,M.; Matsuno,K.; Le,K.T.; Nguyen,L.T.; Jizou,M.
EPI1600670	NA	Vietnam	2018-Aug-30	EPI_ISL_393322	A/duck/Vietnam/HU10-1743/2018			Sakoda,Y.; Okamatsu,M.; Matsuno,K.; Le,K.T.; Nguyen,L.T.; Jizou,M.
EPI2195618	NA	China	2021-Jan-21	EPI_ISL_15435511	A/common crane/Yunnan-Huize/27/2021(H5N8)	Yunnan Tropical and Subtropical Animal Virus Diseases Laboratory	Yunnan Animal Science and Veterinary Institute
EPI2062113	NA	Bangladesh	2022-Mar-09	EPI_ISL_13243350	A/duck/Bangladesh/19D1874/2022	International Centre for Diarrhoeal Disease Research (ICDDR,B)	International Centre for Diarrhoeal Disease Research (ICDDR,B)	Hossain, M.E.; Miah, M.; Puspo, JA.; Hasan, R.; Davis, C.T.; Mott, A.J.; Davis, W.; Chowdhury, S.; Rahman, M.Z
EPI2109937	NA	Japan	2022-Feb-10	EPI_ISL_14065167	A/white-tailed eagle/Hokkaido/20220210001/2022	Graduate School of Veterinary Medicine, Hokkaido University	Graduate School of Veterinary Medicine, Hokkaido University	Yoshihiro, Sakoda; Takahiro, Hiono; Norikazu, Isoda
EPI2197770	NA	Japan	2022-Oct-04	EPI_ISL_15576616	A/white-fronted goose/Miyagi/0410D001/2022	National Institute for Environmental Studies	Graduate School of Veterinary Medicine, Hokkaido University	Manabu,ONUMA; Kei,NABESHIMA; Atsushi,HAGA; Hisako,HONJO; Misako,YOKOYAMA; Yoshihiro,SAKODA; Norikazu,ISODA; Takahiro,HIONO
EPI2197778	NA	Japan	2022-Oct-08	EPI_ISL_15576617	A/Eurasian wigeon/Hokkaido/Q71/2022	Graduate School of Veterinary Medicine, Hokkaido University	Graduate School of Veterinary Medicine, Hokkaido University	Yoshihiro,SAKODA; Norikazu,ISODA; Takahiro,HIONO
EPI2223227	NA	Japan	2022-Sep-25	EPI_ISL_15923322	A/peregrine falcon/Kanagawa/1409C001T1/2022	National Institute for Environmental Studies	National Institute of Animal Health	Manabu,Onuma;Kei,Nabeshima;Atsushi,Haga;Hisako,Honjo;Misako,Yokoyama;Yuko,Uchida;Kohtaro,Miyazawa;Ryota,Tsunekuni;Junki,Mine;Saki,Sakuma;Asuka,Kumagai;Yoshihiro,Takadate
EPI2318028	NA	Japan	2022-Nov-06	EPI_ISL_16698579	A/slaty-backed gull/Hokkaido/0111M111/2022	National Institute for Environmental Studies	Graduate School of Veterinary Medicine, Hokkaido University	Manabu, Onuma; Kei, Nabeshima; Atsushi, Haga; Hisako, Honjo; Misako, Yokoyama; Yoshihiro, Sakoda; Norikazu, Isoda; Takahiro, Hiono; Hew, Yik Lim
EPI2632289	NA	Japan	2022-Oct-16	EPI_ISL_17999470	A/peregrine falcon/Niigata/1510C001T/2022	National Institute for Environmental Studies	National Agriculture and Food Research Organization	Manabu,Onuma; Kei,Nabeshima; Atsushi,Haga; Hisako,Honjo; Misako,Yokoyama; Yuko,Uchida; Kohtaro,Miyazawa; Ryota,Tsunekuni; Junki,Mine; Saki,Sakuma; Asuka,Kumagai; Yoshihiro,Takadate
EPI2639306	NA	Japan	2023-Mar-24	EPI_ISL_18007232	A/large-billed crow/Niigata/1503B017/2023	Graduate School of Veterinary Medicine, Hokkaido University	Graduate School of Veterinary Medicine, Hokkaido University	Manabu, Onuma; Kei, Nabeshima; Atsushi, Haga; Hisako, Honjo; Misako, Yokoyama; Yoshihiro, Sakoda; Norikazu, Isoda; Takahiro, Hiono; Hew, Yik Lim
EPI2751739	NA	Japan	2022-Dec-09	EPI_ISL_18286317	A/chicken/Kagoshima/22H4T/2022	National Institute of Animal Health	National Agriculture and Food Research Organization
EPI2751883	NA	Japan	2022-Dec-22	EPI_ISL_18286335	A/chicken/Nagasaki/22A6T/2022	National Institute of Animal Health	National Agriculture and Food Research Organization
EPI2752127	NA	Japan	2022-Dec-17	EPI_ISL_18286366	A/chicken/Saitama/22A10T/2022	National Institute of Animal Health	National Agriculture and Food Research Organization
EPI2885359	NA	Japan	2022-Jan-19	EPI_ISL_18720766	A/chicken/Chiba/21B5T/2022	National Institute of Animal Health	National Institute of Animal Health	J, Mine
EPI1814666	NA	Germany	2020-Sep-07	EPI_ISL_661312	A/guinea fowl/Germany-NW/AI01184/2020	Chemisches und Veterinäruntersuchungsamt Münsterland-Emscher-Lippe	Friedrich-Loeffler-Institut
EPI2743588	NA	Poland	2022-Jul-15	EPI_ISL_18245819	A/swan/Poland/MB152/2022	National Veterinary Research Institut Poland, PIWet-PIB	National Veterinary Research Institute	Swieton, E.; Dziadek, K.; Kozak, E.; Wyrostek, K.; Tarasiuk, K.; Stys Fijol, N.; Smietanka, K.
EPI1947302	NA	Italy	2021-Oct-11	EPI_ISL_7987337	A/turkey/Italy/21VIR8480-1/2021	Istituto Zooprofilattico Sperimentale Delle Venezie	Istituto Zooprofilattico Sperimentale Delle Venezie	Milani, A.; Fusaro, A.; Schivo, A.; Salviato, A.; Palumbo, E.;Zecchin, B.; Giussani, E.; Pastori, A.; Monne, I.; Terregino, C.
EPI1986089	NA	Bangladesh	2021-Jan-10	EPI_ISL_9956393	A/environment/Bangladesh/17E82/2021	International Centre for Diarrhoeal Disease Research (ICDDR,B)	International Centre for Diarrhoeal Disease Research (ICDDR,B)	Hossain, M.E.; Miah, M.; Alam, S.; Hasan, R.; Davis, C.T.; Mott, A.J.; Davis, W.; Chowdhury, S.; Rahman, M.Z
EPI1985990	NA	Bangladesh	2021-Jan-04	EPI_ISL_9951121	A/duck/Bangladesh/18D1577/2021	icddr,b International Centre for Diarrhoeal Disease Research, Bangladesh	International Centre for Diarrhoeal Disease Research (ICDDR,B)	Hossain, M.E.; Miah, M.; Alam, S.; Hasan, R.; Davis, C.T.; Mott, A.J.; Davis, W.; Chowdhury, S.; Rahman, M.Z
EPI1319423	NA	Russian Federation	2018-Jan-23	EPI_ISL_331307	A/teal/Dagestan/1017/2018	Research Institute of Experimental and Clinical Medicine	Research Institute of Experimental and Clinical Medicine	Sharshov, K.; Sobolev, I.; Kurskaya, O.; Murashkina, T.; Alekseev, A.; Gadzhiev, A.; Magomedova, M.; Alikina, T.; Kabilov, M.; Shestopalov, A.
EPI2197786	NA	Netherlands	2022-Sep-14	EPI_ISL_15579534	A/Mallard/Netherlands/14/2022	Erasmus Medical Center	Erasmus Medical Center
EPI1966945	NA	Netherlands	2021-Dec-29	EPI_ISL_9261740	A/Mallard/Netherlands/17/2021	Erasmus Medical Center	Erasmus Medical Center
EPI1963335	NA	Netherlands	2021-Dec-19	EPI_ISL_9012575	A/Mallard/Netherlands/11/2021	Erasmus Medical Center	Erasmus Medical Center
EPI1807242	NA	Netherlands	2020-Oct-16	EPI_ISL_603133	A/Eurasian Wigeon/Netherlands/1/2020	Erasmus Medical Center	Erasmus Medical Center
EPI1330317	NA	Bangladesh	2016-Dec-18	EPI_ISL_333102	A/duck/Bangladesh/17D747/2016	icddr,b International Centre for Diarrhoeal Disease Research, Bangladesh	Centers for Disease Control and Prevention	Yang, G.; Chowdury, S; Hodges, E; Rahman, M.Z.; Jang, Y.; Hossain, M.E.; Jones, J.; Stark, T.; Di, H.; Cook, P.W.; Ghosh, S.; Azziz-Baumgartner, E.; Barnes, J.; Wentworth, D.; Kennedy, E.; Davis, C.T.
EPI1860174	NA	Ireland	2021-Mar-01	EPI_ISL_2234825	A/chicken/Ireland/005930_20VIR5487-1/2020	Istituto Zooprofilattico Sperimentale delle Venezie, EU/OIE/Reference Laboratory and FAO Reference Centre for AI and ND	Istituto Zooprofilattico Sperimentale Delle Venezie	Garza Cuartero, L.; Flynn, O.; Connaghan, E.; Byrne, C.; O?Neill, R.; Zecchin, B.; Fusaro, A.; Pastori, A.; Salviato, A.; Schivo, A.; Monne, I.; Terregino, C.
EPI1811630	NA	Iraq	2020-May-12	EPI_ISL_623074	A/chicken/Iraq/1/2020	Central Veterinary Labs	Animal and Plant Health Agency (APHA)
EPI1850475	NA	Russian Federation	2020-Aug-29	EPI_ISL_1241000	A/mallard/Novosibirsk region/3524k/2020	Research Institute of Experimental and Clinical Medicine	National Institute of Animal Health	Mine, J.; Uchida, Y.; Saito, T.; Shestopalov, A.; Dubovitskiy, N.; Sobolev, I.; Derko, A.; Alekseev, A.; Gluschenko, A.; Sharshov, K.
EPI1640125	NA	Russian Federation	2018-Sep-29	EPI_ISL_395083	A/mallard/Novosibirsk region/964k/2018	Research Institute of Experimental and Clinical Medicine	Research Institute of Experimental and Clinical Medicine
EPI1818110	NA	Mongolia	2018-Sep-02	EPI_ISL_697696	A/duck/Mongolia/451/2018			Sakoda,Y.; Okamatsu,M.; Matsuno,K.
EPI1818046	NA	Mongolia	2018-Sep-02	EPI_ISL_697688	A/duck/Mongolia/210/2018			Sakoda,Y.; Okamatsu,M.; Matsuno,K.
EPI1777591	NA	Mongolia	2019-Sep-20	EPI_ISL_503358	A/duck/Mongolia/876/2019			Sakoda,Y.; Okamatsu,M.; Matsuno,K.; Enkhbold,B.
EPI2794493	NA	Norway	2023-Oct-08	EPI_ISL_18514067	A/Eurasian_teal/Norway/2023-07-2933-4/2023	Norwegian Veterinary Institute	Norwegian Veterinary Institute	Britt Gjerset, Cathrine Arnason Bøe
EPI1370646	NA	Egypt	2017-Nov-19	EPI_ISL_341563	A/Eurasian-teal/Egypt/P2-29/2017	National Laboratory for Veterinary Quality Control on Poultry production- Animal Health Research Inistitute	Animal Health Research Institute	Zanaty,AM; Erfan,AM; Mady,WH; Amer,F; Nour,AA; Neveen,R; Samy,M; Selim,AA; Hassan,WM; Naguib,MM
EPI890866	NA	Netherlands	2011-Oct-15	EPI_ISL_243513	A/Eurasian teal/Netherlands/1/2011			Poen,M.J.; Verhagen,J.H.; Vuong,O.; Scheuer,R.D.; Pas,S.D.; Fouchier,R.A.M.
EPI1019565	NA	Netherlands	2016-Dec-05	EPI_ISL_268643	A/Eur_Wig/NL-Groningen/16015376-003/2016	Wageningen Bioveterinary Research	Wageningen Bioveterinary Research	Beerens, Nancy; Heutink, Rene; Harders, Frank; Verschuren-Pritz, Sylvia; Bossers, Alex; Koch, Guus; Bergervoet, Saskia
EPI1777990	NA	Bangladesh	2019-Jan-15	EPI_ISL_503500	A/mallard/Bangladesh/37909/2019			Barman,S.; Turner,J.C.; Hasan,M.; Akhtar,S.; Franks,J.; El-Shesheny,R.; Walker,D.; Seiler,P.; Mukherjee,N.; Kercher,L.; McKenzie,P.; Feeroz,M.; Webby,R.J.
EPI1775500	NA	Belgium	2017-Nov-19	EPI_ISL_502736	A/Anas platyrhynchos/Belgium/10402_H195386/2017			Lambrecht,B.; Steensels,M.; Fusaro,A.; Milani,A.; Pastori,A.; Schivo,A.; Salviato,A.; Zamperin,G.; Monne,I.; Terregino,C.
EPI1778762	NA	Belgium	2018-Aug-29	EPI_ISL_502613	A/Anas platyrhynchos/Belgium/7828/2018			Lambrecht,B.; Steensels,M.; Fusaro,A.; Milani,A.; Pastori,A.; Schivo,A.; Salviato,A.; Zamperin,G.; Monne,I.; Terregino,C.
EPI1774506	NA	Belgium	2018-Aug-29	EPI_ISL_502613	A/Anas platyrhynchos/Belgium/7828/2018			Lambrecht,B.; Steensels,M.; Fusaro,A.; Milani,A.; Pastori,A.; Schivo,A.; Salviato,A.; Zamperin,G.; Monne,I.; Terregino,C.
EPI1774314	NA	Belgium	2017-Sep-22	EPI_ISL_502597	A/Anas platyrhynchos/Belgium/11025_44/2017			Lambrecht,B.; Steensels,M.; Fusaro,A.; Milani,A.; Pastori,A.; Schivo,A.; Salviato,A.; Zamperin,G.; Monne,I.; Terregino,C.
EPI1306906	NA	Netherlands	2015-Sep-05	EPI_ISL_328956	A/mallard duck/Netherlands/59/2015			Poen,M.J.; Verhagen,J.H.; Vuong,O.; Scheuer,R.D.; Pas,S.D.; Fouchier,R.A.M.
EPI1010913	NA	Netherlands	2012-Aug-21	EPI_ISL_267376	A/mallard duck/Netherlands/18/2012
EPI890328	NA	Netherlands	2014-Feb-17	EPI_ISL_243504	A/mallard duck/Netherlands/1/2014			Poen,M.J.; Verhagen,J.H.; Vuong,O.; Scheuer,R.D.; Pas,S.D.; Fouchier,R.A.M.
EPI1778060	NA	Bangladesh	2019-Feb-07	EPI_ISL_503509	A/garganey/Bangladesh/38920/2019			Barman,S.; Turner,J.C.; Hasan,M.; Akhtar,S.; Franks,J.; El-Shesheny,R.; Walker,D.; Seiler,P.; Mukherjee,N.; Kercher,L.; McKenzie,P.; Feeroz,M.; Webby,R.J.
EPI1581287	NA	Egypt	2015-Jan-27	EPI_ISL_387969	A/teal/Egypt/MB-D-125OP/2015			Direct Submission
EPI1581282	NA	Egypt	2016-Jan-28	EPI_ISL_387968	A/teal/Egypt/MB-D-487OP/2016			Direct Submission
EPI1440606	NA	Russian Federation	2018-Aug-26	EPI_ISL_355937	A/green sandpiper/Kurgan/1048/2018	State Research Center of Virology and Biotechnology (VECTOR)	State Research Center of Virology and Biotechnology (VECTOR)	Natalia,Goncharova; Ivan,Susloparov; Natalia,Kolosova; Alexey,Danilenko; Juliya,Bulanovich; Vasiliy,Marchenko; Alexander,Ryzhikov
EPI1860046	NA	Switzerland	2021-Feb-01	EPI_ISL_2234809	A/yellow-legged_gull/Switzerland/15-0039_21VIR3035/2021	Istituto Zooprofilattico Sperimentale delle Venezie, EU/OIE/Reference Laboratory and FAO Reference Centre for AI and ND	Istituto Zooprofilattico Sperimentale Delle Venezie	Albini, S.; H?ssy, D.; Nenniger, C.; V?gtlin, A.; Zimmer, G.; Zecchin, B.; Fusaro, A.; Schivo, A.; Salviato, A.; Giussani, E.; Monne, I.; Terregino, C.
EPI1850649	NA	France	2020-Dec-07	EPI_ISL_1263541	A/mallard/France/20P017917/2020	Anses (Ploufragan-Plouzané)	ANSES Agence Nationale De Securite Sanitaire De L’alimentation
EPI1638467	NA	Russian Federation	2019-Sep-08	EPI_ISL_400274	A/mallard/Novosibirsk region/1894k/2019	Research Institute of Experimental and Clinical Medicine	National Institute of Animal Health	Mine, J.; Uchida, Y.; Saito, T.; Shestopalov, A.; Dubovitskiy, N.; Sobolev, I.; Derko, A.; Alekseev, A.; Sharshov, K.
EPI1894443	NA	Ukraine	2020-Jan-13	EPI_ISL_4056296	A/mallard/Ukraine/AN-221-13-01/2020			Muzyka,D.; Rula,O.; Muzyka,N.; Koethe,S.; Pohlmann,A.; Pantin-Jackwood,M.; Beer,M.
EPI1841795	NA	Netherlands	2019-Jan-23	EPI_ISL_819124	A/mallard/Netherlands/19001282-001/2019	Wageningen Bioveterinary Research	Wageningen Bioveterinary Research	Beerens, Nancy; Harders, Frank; Pritz-Verschuren, Sylvia; Roose, Marit; Germeraad, Evelien; Engelsma, Marc; Bossers, Alex; Heutink, Rene
EPI1850443	NA	Russian Federation	2020-Aug-29	EPI_ISL_1240996	A/common teal/Novosibirsk region/3559k/2020	Research Institute of Experimental and Clinical Medicine	National Institute of Animal Health	Mine, J.; Uchida, Y.; Saito, T.; Shestopalov, A.; Dubovitskiy, N.; Sobolev, I.; Derko, A.; Alekseev, A.; Gluschenko, A.; Sharshov, K.
EPI1942892	NA	Belgium	2021-Dec-09	EPI_ISL_7622539	A/Chroicocephalus_ridibundus/Belgium/13464/2020	Sciensano - Animal Infectious Diseases	Sciensano, Department of Animal Infectious Diseases	Van Borm, Steven; Vandenbussche, Frank; Roupie, Virginie; Lambrecht, Benedicte; Steensels, Mieke
EPI1478999	NA	Netherlands	2017-Oct-13	EPI_ISL_362150	A/Chicken/Netherlands/17014215-026-030/2017	Wageningen Bioveterinary Research	Wageningen Bioveterinary Research	Bergervoet, Saskia; Heutink, Rene; Harders, Frank; Beerens, Nancy
EPI1790214	NA	Kazakhstan	2018-Oct-04	EPI_ISL_506013	A/northern shoveler/North-Kazakhstan/20/2018			Sultankulova,K.; Burashev,Y.; Melisbek,A.; Issabek,A.
EPI1942924	NA	Belgium	2020-Sep-19	EPI_ISL_7622863	A/Anas_platyrhynchos/Belgium/204_0003/2020	Sciensano - Animal Infectious Diseases	Sciensano, Department of Animal Infectious Diseases	Van Borm, Steven; Vandenbussche, Frank; Roupie, Virginie; Lambrecht, Benedicte; Steensels, Mieke
EPI1942396	NA	Belgium	2020-Oct-04	EPI_ISL_7595492	A/Anas_platyrhynchos/Belgium/10413_0003/2020	Sciensano - Animal Infectious Diseases	Sciensano, Department of Animal Infectious Diseases	Van Borm, Steven; Vandenbussche, Frank; Roupie, Virginie; Lambrecht, Benedicte; Steensels, Mieke
EPI1963864	NA	United Kingdom	2021-Nov-16	EPI_ISL_9029957	A/turkey/England/057679/2021	Animal and Plant Health Agency (APHA)	Animal and Plant Health Agency (APHA)
